# Supplementary material for: tRNA-derived fragments in T lymphocyte–beta cell crosstalk and in type 1 diabetes pathogenesis in NOD mice
Source: Diabetologia. 2024 Jul 5;67(10):2260–74. doi: 10.1007/s00125-024-06207-3 (PMC11446995; doi:10.1007/s00125-024-06207-3)
Supplement: Supplementary file 2 — Supplementary file2 (XLSX 5959 KB) [file 125_2024_6207_MOESM2_ESM.xlsx]

## Sheet: ESM Table 2
Mouse and human sequences of the selected tRNA-derived fragments
NAME	tDR name	SEQUENCE	TYPE	Sequenced conserved in humans (GEO accession code GSE256343) - in blue are the conserved nucleotides
Gly-GCC-5'H	tDR-1:35-Gly-GCC-2-M3	GCATTGGTGGTTCAGTGGTAGAATTCTCGCCTGC	5'-tRH	GCATTGGTGGTTCAGTGGTAGAATTCTCGCCTGC
His-GTG-i	tDR-21:54-His-GTG-2-M2	AGTACTCTGCGTTGTGGCCGCAGCAACCTCGGT	i-tRF	AGTGGTTAGTACTCTGCGTTGTGGCCGCAGCAACCT
Leu-CAA-i	tDR-e14:54-Leu-CAA-2	CGTATGGAGGCGTGGGT	i-tRF	CGGATGGAGGCGTGGGTTCGAATCCCACTTCTGACACCA
Lys-CTT-5'	tDR-1:26-Lys-CTT-3-M2	GCCCGGCTAGCTCAGTCGGTAGAGCA	5'-tRF	GCCCGGCTAGCTCAGTCGGTAGAGCATGG
Phe-GAA-3'H	tDR-34:76-Phe-GAA-1	GAAGATCTAAAGGTCCCTGGTTCGATCCCGGGTTTCGGCACCA	3'-tRH	GAAGATCTAAAGGTCCCTGGTTCGATCCCGGGTTTCGGCACCA
Phe-GAA-5'	tDR-1:20-Phe-GAA-1-M2	GCCGAAATAGCTCAGTTGGGAGAG	5'-tRF	GCCGAAATAGCTCAGTTGGGAGAGCGTTAGACT
Ser-GCT	tDR-60:76-Ser-GCT-2-M3	TCCCATCCTCGTCGCCA	3'tRF	GGTTCGAATCCCATCCTCGTCGCCA
Trp-CCA-3'	tDR-60:76-Trp-CCA-1-M6	TCACGTCGGGGTCACCA	3-tRF	TCACGTCGGGGTCACCA
Tyr-GTA-1-4_4	tDR-48:76-Tyr-GTA-1	CGCTGGTTCGAATCCGGCTCGAAGGACCA	3'tRF	CGCTGGTTCGAATCCGGCTCGAAGGACCA
MT-Met-CAT-i_1		TAAGCTATCGGGCCCATACCCCGAAAACGTTGGTTT	mt-i-tRF	TAAGCTATCGGGCCCATACCCCGAAAATGTTGGTT
MT-Gly-TCC-i_1		ATAACTGACTTCCAATTAGTAGATTCTGAAT	mt-i-tRF	ACCGTTAACTTCCAATTAACTAGTTTTGAC
MT-Ser-GCT-5'		AAGAAAGATTGCAAGAACTGCT	mt-5'-tRF	GAGAAAGCTCACAAGAACTGCTAACTCATGC
tDR name was retreived from http://trna.ucsc.edu/tDRnamer/

## Sheet: ESM Table 3
tRNA-derived fragments differentially expressed in the islets of prediabetic NOD mice
tRNA-derived fragments	Type	4 weeks	4 weeks	4 weeks	8 weeks	8 weeks	8 weeks	8 weeks	No of tRNAs	tRNA(s) of origin	4_vs_8 weeks edgeR_logFC	4_vs_8 weeks edgeR_p-Value	4_vs_8 weeks edgeR_FDR
ATAACTGACTTCCAATTAGTAGATTCTGAAT	i-tRF	1.64218	2.44558	2.66974	72.967	2.33122	4.53054	1.88149	1	trnaMT-Gly-TCC-MT15|chrMT.15-GlyTCC@21.51.31	3.94186	3.1985e-09	6.4728e-05
ATAATTAATATAACTGACTTCCAATTAGTAGATTCTGAAT	i-tRF	2.0801	1.43858	1.84828	44.4835	0.83258	3.59778	2.02622	1	trnaMT-Gly-TCC-MT15|chrMT.15-GlyTCC@12.51.40	3.61174	6.11631e-08	0.000583761
AAGAAAGATTGCAAGAACTGCT	5-tRF	14.2323	47.3292	40.5253	487.092	106.071	67.9581	114.771	1	trnaMT-Ser-GCT-MT18|chrMT.18-SerGCT@1.22.22	2.97683	6.96616e-07	0.00281948
GCCTTCTTAGCGCAGTAGG	5-tRF	0	0	0	0.410256	1.49864	2.13202	1.15784	2	tRNA-Met-CAT-3-1|chr13.trna485-MetCAT@1.19.19 tRNA-Met-CAT-4-1|chr13.trna63-MetCAT@1.19.19	6.51756	1.24008e-06	0.00358507
CAGCTAATTAAGCTATCGGGCCCATACCCCGAAAACGTTGGTTT	i-tRF	0.218958	0.71929	0.13691	7.56044	0.749322	0.666256	0.28946	1	trnaMT-Met-CAT-MT6|chrMT.6-MetCAT@9.52.44	3.77512	1.54444e-06	0.00385068
ATAGTTTACAAAAAACATTAGACTGTGAATCTGACAACAGGAAAT	i-tRF	0.766352	2.30173	1.02682	21.8022	1.66516	2.66502	1.4473	1	trnaMT-His-GTG-MT17|chrMT.17-HisGTG@7.51.45	3.23141	1.71251e-06	0.00385068
ACATAACTTTGTCAAAGTTAAATTATAGATCAAT	i-tRF	0.656873	1.43858	0.479185	13.7729	1.33213	2.53177	0.72365	1	trnaMT-Asp-GTC-MT13|chrMT.13-AspGTC@22.55.34	3.34723	2.09758e-06	0.00424488
AACTGACTTCCAATTAGTAGATTCTGAAT	i-tRF	0.109479	0	0	2.75458	0.083258	0	0	1	trnaMT-Gly-TCC-MT15|chrMT.15-GlyTCC@23.51.29	4.99015	3.46562e-06	0.00539491
AGTAATCCATTGGTCTT	i-tRF	0	0	0.068455	2.1685	0.499548	0.399753	0.43419	1	trnaMT-Leu-TAG-MT19|chrMT.19-LeuTAG@16.32.17	4.86058	6.06245e-06	0.00704987
AATATAACTGACTTCCAATTAGTAGATTCTGAAT	i-tRF	0.328437	0.143858	0.41073	7.73627	0	0.266502	0.57892	1	trnaMT-Gly-TCC-MT15|chrMT.15-GlyTCC@18.51.34	3.51124	6.05391e-06	0.00704987
AAACCCAGAAGAGAGTACCA	3-tRF	0.109479	0.143858	0.616095	7.44322	1.08235	0.932758	1.59203	1	trnaMT-Gly-TCC-MT15|chrMT.15-GlyTCC@52.71.20	3.42572	6.9673e-06	0.00704987
CGCATTGGTGGTTCAGTGGTAGAATTCTC	5-tRF	0	0	0.13691	2.28571	0.166516	0.799507	1.30257	11	tRNA-Gly-CCC-5-1|chr3.trna127-GlyCCC@0.28.29 tRNA-Gly-GCC-2-6|chr11.trna797-GlyGCC@0.28.29 tRNA-Gly-GCC-2-2|chr2.trna742-GlyGCC@0.28.29 tRNA-Gly-GCC-2-7|chr13.trna42-GlyGCC@0.28.29 tRNA-Gly-GCC-2-8|chr13.trna74-GlyGCC@0.28.29 tRNA-Gly-GCC-2-3|chr3.trna408-GlyGCC@0.28.29 tRNA-Gly-GCC-2-5|chr8.trna383-GlyGCC@0.28.29 tRNA-Gly-GCC-2-1|chr1.trna290-GlyGCC@0.28.29 tRNA-Gly-GCC-2-4|chr8.trna384-GlyGCC@0…	4.25886	1.21733e-05	0.0108332
AGAAAGATTGCAAGAACTGCT	i-tRF	0	0.575432	0	3.34066	0.749322	0.133251	0.57892	1	trnaMT-Ser-GCT-MT18|chrMT.18-SerGCT@2.22.21	3.81032	1.52085e-05	0.012311
GAGGTCTTAGCTTAATTAAAGCAATTG	5-tRF	0	0	0.068455	0.644689	1.99819	1.99877	0.28946	1	trnaMT-Ala-TGC-MT8|chrMT.8-AlaTGC@1.27.27	4.54398	2.48966e-05	0.0167944
AATTAATATAACTGACTTCCAATTAGTAGATTCTGAAT	i-tRF	0.328437	0.287716	0.27382	5.39194	0.166516	0.666256	0.28946	1	trnaMT-Gly-TCC-MT15|chrMT.15-GlyTCC@14.51.38	3.21233	4.44782e-05	0.0232814
CCTTAGTATAATTAATATAACTGACTTCCAATTAGTAGATTCTGAAT	i-tRF	0.437916	0.71929	0.27382	6.5641	0.249774	0.666256	1.01311	1	trnaMT-Gly-TCC-MT15|chrMT.15-GlyTCC@5.51.47	3.06362	4.44803e-05	0.0232814
ATGTCTGATAAAAGAATTACTTTGAT	i-tRF	0.328437	1.29472	1.43755	13.9487	2.91403	1.73226	1.15784	1	trnaMT-Ile-GAT-MT4|chrMT.4-IleGAT@7.32.26	2.75159	4.72592e-05	0.0239096
CTTAGTATAATTAATATAACTGACTTCCAATTAGTAGATTCTGAAT	i-tRF	0.109479	0.287716	0.13691	3.75092	0.083258	0.133251	0.14473	1	trnaMT-Gly-TCC-MT15|chrMT.15-GlyTCC@6.51.46	3.45452	5.56043e-05	0.0245071
ATAAACATTACTCTGGTCTTGTAAACCTGAAATGAAGATCTT	i-tRF	0.218958	0.143858	0.27382	4.21978	0.249774	0.932758	0.57892	1	trnaMT-Thr-TGT-MT21|chrMT.21-ThrTGT@12.53.42	3.27035	5.86673e-05	0.0252606
CCGTATGGAGGCGTGGGT	i-tRF	0.656873	0.863147	0.13691	1.87546	9.32489	2.13202	3.32879	1	tRNA-Leu-CAA-2-1|chr13.trna30-LeuCAA@48.65.18	2.93084	6.91729e-05	0.0264219
CGTGATCGTATAGTGG	i-tRF	0	0	0	0.234432	0.499548	1.06601	0.72365	8	tRNA-His-GTG-2-8|chr4.trna704-HisGTG@3.18.16 tRNA-His-GTG-2-3|chr2.trna237-HisGTG@3.18.16 tRNA-His-GTG-2-4|chr3.trna135-HisGTG@3.18.16 tRNA-His-GTG-2-7|chr3.trna340-HisGTG@3.18.16 tRNA-His-GTG-2-6|chr3.trna344-HisGTG@3.18.16 tRNA-His-GTG-2-2|chr2.trna600-HisGTG@3.18.16 tRNA-His-GTG-2-1|chr2.trna601-HisGTG@3.18.16 tRNA-His-GTG-2-5|chr3.trna139-HisGTG@3.18.16	5.51301	0.000124227	0.0389964
ATTAGTAAAATCAATTACATAACTTTGTCAAAGTTAAATTATAGATCAAT	i-tRF	0.656873	0.575432	0.205365	5.68498	0.83258	0.666256	0.14473	1	trnaMT-Asp-GTC-MT13|chrMT.13-AspGTC@6.55.50	2.8669	0.000133946	0.0404575
CGCATTGGTGGTTCAGTGGTAGAATTCT	5-tRF	1.20427	1.87015	0.753005	10.8425	1.24887	1.33251	5.21028	12	tRNA-Gly-GCC-2-6|chr11.trna797-GlyGCC@0.27.28 tRNA-Gly-GCC-2-2|chr2.trna742-GlyGCC@0.27.28 tRNA-Gly-GCC-2-7|chr13.trna42-GlyGCC@0.27.28 tRNA-Gly-GCC-2-8|chr13.trna74-GlyGCC@0.27.28 tRNA-Gly-GCC-2-3|chr3.trna408-GlyGCC@0.27.28 tRNA-Gly-GCC-2-5|chr8.trna383-GlyGCC@0.27.28 tRNA-Gly-GCC-2-1|chr1.trna290-GlyGCC@0.27.28 tRNA-Gly-GCC-2-4|chr8.trna384-GlyGCC@0.27.28 tRNA-Gly-GCC-4-1|chr8.trna247-GlyGCC@0…	2.56906	0.000133845	0.0404575
CAATTACATAACTTTGTCAAAGTTAAATTATAGATCAAT	i-tRF	0	0.575432	0.205365	3.69231	0.666064	0.666256	0.14473	1	trnaMT-Asp-GTC-MT13|chrMT.13-AspGTC@17.55.39	3.0977	0.00014793	0.0427666
CTGGTTCGATTCCGGCTCGAAGGACC	3-tRF	1.09479	1.58244	1.3691	5.68498	25.3937	2.13202	3.03933	3	tRNA-Tyr-GTA-3-2|chr14.trna80-TyrGTA@50.75.26 tRNA-Tyr-GTA-3-1|chr3.trna10-TyrGTA@50.75.26 tRNA-Tyr-GTA-2-1|chr5.trna45-TyrGTA@50.75.26	2.47604	0.000169647	0.0461823
TGAATCTGACAACAGGAAATAAACCTCCTTATTCACCCC	3-tRH	0.875831	1.58244	0.342275	0.996337	20.3982	2.13202	2.17095	1	trnaMT-His-GTG-MT17|chrMT.17-HisGTG@32.70.39	2.57572	0.000203874	0.0497083
TAATATAACTGACTTCCAATTAGTAGATTCTGAAT	i-tRF	0.875831	1.43858	0.205365	6.09524	1.08235	2.93152	1.59203	1	trnaMT-Gly-TCC-MT15|chrMT.15-GlyTCC@17.51.35	2.57997	0.000269147	0.0579439
AAGAAAGATTGCAAGAACTGC	5-tRH	9.96258	27.0453	17.7983	56.7326	110.816	89.4115	109.271	1	trnaMT-Ser-GCT-MT18|chrMT.18-SerGCT@1.21.21	2.09454	0.000302323	0.0624296
CTGAAGATCTAAAGGTCCCTGGT	i-tRF	1.64218	1.87015	0.889914	2.40293	11.9891	12.5256	9.84164	7	tRNA-Phe-GAA-1-4|chr14.trna204-PheGAA@32.54.23 tRNA-Phe-GAA-1-2|chr10.trna427-PheGAA@32.54.23 tRNA-Phe-GAA-1-3|chr13.trna25-PheGAA@32.54.23 tRNA-Phe-GAA-1-5|chr19.trna46-PheGAA@32.54.23 tRNA-Phe-GAA-1-1|chr5.trna587-PheGAA@32.54.23 tRNA-Phe-GAA-3-1|chr13.trna480-PheGAA@32.54.23 tRNA-Phe-GAA-2-1|chr19.trna48-PheGAA@32.54.23	2.34823	0.000349741	0.0693892
CCTTCGATAGCTCAGTTGG	5-tRF	0.766352	2.58944	1.23219	3.04762	18.4	13.4584	3.90771	6	tRNA-Tyr-GTA-2-1|chr5.trna45-TyrGTA@1.19.19 tRNA-Tyr-GTA-1-5|chr13.trna70-TyrGTA@1.19.19 tRNA-Tyr-GTA-1-3|chr13.trna454-TyrGTA@1.19.19 tRNA-Tyr-GTA-1-1|chr13.trna455-TyrGTA@1.19.19 tRNA-Tyr-GTA-1-2|chr13.trna65-TyrGTA@1.19.19 tRNA-Tyr-GTA-1-4|chr13.trna452-TyrGTA@1.19.19	2.32471	0.000376035	0.0711198
CTTCTCTTCTCAAGACACCA	3-tRF	0.218958	0.863147	0.616095	5.50916	1.74842	1.33251	1.15784	1	trnaMT-Thr-TGT-MT21|chrMT.21-ThrTGT@51.70.20	2.54642	0.00042787	0.07827
GTTTCCGTAGTGTAGTGG	5-tRF	22.9906	143.858	38.6086	94.9451	529.354	405.217	208.845	14	tRNA-Val-AAC-2-1|chr13.trna57-ValAAC@1.18.18 tRNA-Val-AAC-2-2|chr13.trna456-ValAAC@1.18.18 tRNA-Val-AAC-3-1|chr13.trna459-ValAAC@1.18.18 tRNA-Val-CAC-3-1|chr13.trna61-ValCAC@1.18.18 tRNA-Gly-ACC-1-1|chr11.trna91-GlyACC@1.18.18 tRNA-Val-AAC-5-1|chr13.trna468-ValAAC@1.18.18 tRNA-Val-CAC-1-1|chr13.trna62-ValCAC@1.18.18 tRNA-Val-AAC-1-1|chr3.trna17-ValAAC@1.18.18 tRNA-Val-AAC-1-2|chr11.trna94-ValAAC@…	2.00283	0.000429311	0.07827
AAGGTCAGCTAATTAAGCTATCGGGCCCATACCCCGAAAACGTTGGTTT	i-tRF	7.66352	8.48762	3.55966	45.6557	5.24525	6.12955	2.8946	1	trnaMT-Met-CAT-MT6|chrMT.6-MetCAT@4.52.49	2.12154	0.000450525	0.0799762
CGAAACCGGGCGGAAAC	i-tRF	3.06541	6.76132	3.35429	10.3736	33.886	23.0524	19.9727	12	tRNA-Val-AAC-2-1|chr13.trna57-ValAAC@56.72.17 tRNA-Gly-ACC-1-1|chr11.trna91-GlyACC@57.73.17 tRNA-Val-AAC-5-1|chr13.trna468-ValAAC@56.72.17 tRNA-Val-CAC-1-1|chr13.trna62-ValCAC@56.72.17 tRNA-Val-AAC-1-1|chr3.trna17-ValAAC@56.72.17 tRNA-Val-AAC-1-2|chr11.trna94-ValAAC@56.72.17 tRNA-Val-CAC-2-1|chr1.trna300-ValCAC@56.72.17 tRNA-Val-CAC-2-2|chr3.trna129-ValCAC@56.72.17 tRNA-Val-CAC-2-3|chr11.trna90-V…	2.09741	0.000560523	0.0961298
AGGGTATTTAGCTGTTAACT	i-tRF	0	0.575432	0.54764	2.98901	1.66516	2.13202	2.74987	1	trnaMT-Asn-GTT-MT9|chrMT.9-AsnGTT@19.38.20	2.59178	0.000575749	0.0970515
CAATGAACACTCTGACCA	3-tRF	7.22561	12.6595	3.4912	32.8205	23.229	25.7175	15.3414	1	trnaMT-Val-TAC-MT2|chrMT.2-ValTAC@55.72.18	2.05168	0.000580285	0.0970515
GGGGTATAGCTCAGGGG	i-tRF	0.109479	0	0	0.117216	1.16561	0.666256	1.30257	40	tRNA-Cys-GCA-4-29|chr9.trna256-CysGCA@2.18.17 tRNA-Cys-GCA-4-11|chr6.trna452-CysGCA@2.18.17 tRNA-Cys-GCA-4-28|chr6.trna433-CysGCA@2.18.17 tRNA-Cys-GCA-4-19|chr6.trna441-CysGCA@2.18.17 tRNA-Cys-GCA-17-1|chr6.trna82-CysGCA@2.18.17 tRNA-Cys-GCA-4-21|chr6.trna84-CysGCA@2.18.17 tRNA-Cys-GCA-4-14|chr6.trna77-CysGCA@2.18.17 tRNA-Cys-GCA-4-3|chr6.trna70-CysGCA@2.18.17 tRNA-Cys-GCA-4-1|chr6.trna68-CysGCA@…	3.82785	0.000603345	0.0983795
AAGCATTAGACTGTAAATCTAAACACAGAGGTTT	i-tRF	0.109479	0	0.27382	2.40293	0.249774	0.133251	0.86838	2	tRNA-Tyr-GTA-6-1|chr2.trna37-TyrGTA@17.50.34 trnaMT-Tyr-GTA-MT11|chrMT.11-TyrGTA@17.50.34	2.92371	0.00065575	0.101301
TGGGTTCGAGTCCCACCAGAGTCGC	3-tRF	0.328437	0.287716	0	1.17216	1.24887	0.799507	1.88149	1	tRNA-Arg-TCT-4-1|chr19.trna250-ArgTCT@50.74.25	2.90812	0.000654024	0.101301
GAAGATCTAAAGGTCCCTGGT	i-tRF	0	0.287716	0.068455	0.410256	1.99819	1.19926	1.15784	7	tRNA-Phe-GAA-1-1|chr5.trna587-PheGAA@34.54.21 tRNA-Phe-GAA-1-4|chr14.trna204-PheGAA@34.54.21 tRNA-Phe-GAA-1-2|chr10.trna427-PheGAA@34.54.21 tRNA-Phe-GAA-1-3|chr13.trna25-PheGAA@34.54.21 tRNA-Phe-GAA-1-5|chr19.trna46-PheGAA@34.54.21 tRNA-Phe-GAA-3-1|chr13.trna480-PheGAA@34.54.21 tRNA-Phe-GAA-2-1|chr19.trna48-PheGAA@34.54.21	3.13506	0.00069916	0.105589
AAGAAAGATTGCAAGAACTGCTAATTCATGCTTCC	5-tRF	0.875831	1.43858	1.02682	9.02564	3.33032	1.46576	0.86838	1	trnaMT-Ser-GCT-MT18|chrMT.18-SerGCT@1.35.35	2.27515	0.000734023	0.109224
GAAAGATTGCAAGAACTGCT	i-tRF	0.109479	0.287716	0	1.64103	0.666064	0.133251	0	1	trnaMT-Ser-GCT-MT18|chrMT.18-SerGCT@3.22.20	3.14206	0.000792566	0.114595
AGGGTATTTAGCTGTTAACTAAATTTTCGTAGGTTT	i-tRF	14.8891	19.5647	10.3367	96.4689	12.572	5.9963	14.6177	1	trnaMT-Asn-GTT-MT9|chrMT.9-AsnGTT@19.54.36	1.96117	0.000792772	0.114595
CAGTCGGTAGAGCATGAGACTC	i-tRF	0.328437	0.431574	0	1.28938	1.08235	1.86552	1.30257	10	tRNA-Lys-CTT-3-2|chr3.trna341-LysCTT@13.34.22 tRNA-Lys-CTT-3-4|chr13.trna67-LysCTT@13.34.22 tRNA-Lys-CTT-3-3|chr11.trna895-LysCTT@13.34.22 tRNA-Lys-CTT-3-1|chr3.trna136-LysCTT@13.34.22 tRNA-Lys-CTT-3-6|chr17.trna437-LysCTT@13.34.22 tRNA-Lys-CTT-3-7|chr17.trna29-LysCTT@13.34.22 tRNA-Lys-CTT-3-5|chr17.trna27-LysCTT@13.34.22 tRNA-Lys-CTT-13-1|chr2.trna691-LysCTT@13.34.22 tRNA-Lys-CTT-18-1|chr11.trna…	2.76771	0.000849924	0.119444
CCGGATCAGAAGATTGAGGGT	i-tRF	1.20427	2.7333	0.82146	3.04762	9.57467	5.19679	12.7362	1	tRNA-Arg-CCG-1-1|chr13.trna488-ArgCCG@34.54.21	2.18442	0.000859497	0.119849
GCCCGGATAGCTCAGTCGG	5-tRF	8.42987	26.7576	7.53005	15.4139	89.6688	98.7391	49.4976	6	tRNA-Lys-TTT-1-3|chr11.trna794-LysTTT@1.19.19 tRNA-Lys-TTT-1-6|chr19.trna252-LysTTT@1.19.19 tRNA-Lys-TTT-1-2|chr1.trna518-LysTTT@1.19.19 tRNA-Lys-TTT-1-4|chr13.trna491-LysTTT@1.19.19 tRNA-Lys-TTT-1-5|chr19.trna47-LysTTT@1.19.19 tRNA-Lys-TTT-1-1|chr1.trna197-LysTTT@1.19.19	1.93265	0.00086465	0.119849
GCCGAAATAGCTCAGTTGG	5-tRF	1.97062	13.2349	3.69657	7.09158	54.0344	30.9143	24.6041	6	tRNA-Phe-GAA-1-3|chr13.trna25-PheGAA@1.19.19 tRNA-Phe-GAA-1-5|chr19.trna46-PheGAA@1.19.19 tRNA-Phe-GAA-3-1|chr13.trna480-PheGAA@1.19.19 tRNA-Phe-GAA-1-1|chr5.trna587-PheGAA@1.19.19 tRNA-Phe-GAA-1-4|chr14.trna204-PheGAA@1.19.19 tRNA-Phe-GAA-1-2|chr10.trna427-PheGAA@1.19.19	1.99514	0.000878804	0.120982
CTGGTTCAATCCCGGGTTTCGGCACCA	3-tRF	0.766352	0.71929	0.616095	1.05495	9.24164	3.86428	5.06555	1	tRNA-Phe-GAA-3-1|chr13.trna480-PheGAA@50.76.27	2.32207	0.00092059	0.123377
AAACATTACTCTGGTCTTGTAAACCTGAAATGAAGATCTT	i-tRF	0.109479	0.143858	0.068455	1.87546	0.083258	0.133251	0	1	trnaMT-Thr-TGT-MT21|chrMT.21-ThrTGT@14.53.40	3.11441	0.000929574	0.123762
GAGAAAGACATATAGGATATG	5-tRF	4.05072	14.6735	2.39592	5.56777	40.8797	61.029	15.3414	1	trnaMT-Ser-TGA-MT12|chrMT.12-SerTGA@1.21.21	1.97563	0.000966914	0.124633
CCTTCGATAGCTCAGCTGG	5-tRF	4.26968	12.5156	3.55966	9.31868	51.953	39.5756	18.8149	3	tRNA-Tyr-GTA-3-1|chr3.trna10-TyrGTA@1.19.19 tRNA-Tyr-GTA-3-2|chr14.trna80-TyrGTA@1.19.19 tRNA-Tyr-GTA-4-1|chr3.trna9-TyrGTA@1.19.19	1.96417	0.00100069	0.128171
GAGAAAGACATATAGGATA	5-tRF	1.64218	2.87716	1.09528	1.99267	17.5674	16.2566	4.92082	1	trnaMT-Ser-TGA-MT12|chrMT.12-SerTGA@1.19.19	2.11296	0.00102915	0.12945
GTGGTAGAATTCTCGCCTG	i-tRF	0.109479	0.143858	0	0.117216	0.666064	1.46576	1.73676	13	tRNA-Gly-GCC-1-3|chr1.trna296-GlyGCC@15.33.19 tRNA-Gly-GCC-1-1|chr1.trna292-GlyGCC@15.33.19 tRNA-Gly-GCC-1-2|chr1.trna294-GlyGCC@15.33.19 tRNA-Gly-GCC-4-1|chr8.trna247-GlyGCC@15.33.19 tRNA-Gly-GCC-3-1|chr1.trna612-GlyGCC@15.33.19 tRNA-Gly-GCC-2-6|chr11.trna797-GlyGCC@15.33.19 tRNA-Gly-GCC-2-2|chr2.trna742-GlyGCC@15.33.19 tRNA-Gly-GCC-2-7|chr13.trna42-GlyGCC@15.33.19 tRNA-Gly-GCC-2-8|chr13.trna74-…	3.27135	0.00105737	0.131275
ATGTCATTGGTCGCAGTTGAATGCTGTGTAGAAAT	i-tRF	1.42323	2.30173	1.09528	11.2527	1.83168	1.59901	2.02622	1	trnaMT-Glu-TTC-MT20|chrMT.20-GluTTC@34.68.35	2.13797	0.00111311	0.132797
TCGGTAGAGCATGAGACT	i-tRF	2.0801	5.03503	1.3691	13.7143	7.24344	2.53177	7.2365	10	tRNA-Lys-CTT-3-1|chr3.trna136-LysCTT@16.33.18 tRNA-Lys-CTT-3-6|chr17.trna437-LysCTT@16.33.18 tRNA-Lys-CTT-3-7|chr17.trna29-LysCTT@16.33.18 tRNA-Lys-CTT-3-5|chr17.trna27-LysCTT@16.33.18 tRNA-Lys-CTT-3-2|chr3.trna341-LysCTT@16.33.18 tRNA-Lys-CTT-3-4|chr13.trna67-LysCTT@16.33.18 tRNA-Lys-CTT-3-3|chr11.trna895-LysCTT@16.33.18 tRNA-Lys-CTT-13-1|chr2.trna691-LysCTT@16.33.18 tRNA-Lys-CTT-18-1|chr11.trna…	2.04061	0.00118279	0.136778
GTTTCTGTAGTGTAGTGG	5-tRF	0.109479	0.431574	0.068455	0.117216	2.41448	2.53177	1.4473	3	tRNA-Val-AAC-4-1|chr13.trna59-ValAAC@1.18.18 tRNA-Val-CAC-4-1|chr6.trna4-ValCAC@1.18.18 tRNA-Val-CAC-7-1|chr3.trna429-ValCAC@1.18.18	2.73769	0.00129086	0.146759
TGCACGCGTGGGTTCG	i-tRF	0.109479	0.287716	0.068455	0.175824	1.66516	2.93152	0.86838	5	tRNA-Ser-GCT-3-1|chr19.trna279-SerGCT@51.66.16 tRNA-Ser-GCT-4-2|chr13.trna464-SerGCT@51.66.16 tRNA-Ser-GCT-4-1|chr11.trna799-SerGCT@51.66.16 tRNA-Ser-GCT-4-3|chr13.trna79-SerGCT@51.66.16 tRNA-Ser-GCT-1-1|chr13.trna470-SerGCT@51.66.16	2.83494	0.00133571	0.148521
GCCTCCTTAGCGCAGTAGG	5-tRF	1.64218	9.06305	2.25901	4.68865	33.2199	27.583	11.4337	3	tRNA-Met-CAT-5-1|chr15.trna148-MetCAT@1.19.19 tRNA-Met-CAT-2-1|chr13.trna26-MetCAT@1.19.19 tRNA-Met-CAT-2-2|chr13.trna490-MetCAT@1.19.19	1.9576	0.00133452	0.148521
CCGGATCAGAAGATTGAGGGTTCGAGTCCCTTCGTGGTCGCC	3-tRH	0.109479	0	0	0.527473	0.749322	0.399753	0.43419	1	tRNA-Arg-CCG-1-1|chr13.trna488-ArgCCG@34.75.42	3.62448	0.0014255	0.154253
ACACCCAGAAGATTTCATGACC	i-tRF	0	0.143858	0.753005	4.04396	1.24887	0.133251	0.86838	1	trnaMT-Val-TAC-MT2|chrMT.2-ValTAC@34.55.22	2.40372	0.00149104	0.159092
AAGAAAGATTGCAAGAACTG	5-tRH	1.31375	1.87015	0.205365	1.58242	7.99277	6.52931	4.3419	1	trnaMT-Ser-GCT-MT18|chrMT.18-SerGCT@1.20.20	2.16445	0.00150153	0.159092
AGGGTATTTAGCTGTT	i-tRF	0	0	0.13691	1.40659	0.166516	0	0.14473	1	trnaMT-Asn-GTT-MT9|chrMT.9-AsnGTT@19.34.16	3.19687	0.00161201	0.168156
CCCACCTTCGTCGCCA	3-tRF	3.28437	2.30173	1.23219	3.51648	17.2344	11.4596	10.5653	1	tRNA-Ser-GCT-1-1|chr13.trna470-SerGCT@70.85.16	1.98902	0.00164756	0.17011
AAGAAAGATTGCAAGAACTGCTAATTCATGCTTCCATGTTT	5-tRF	133.126	213.773	96.6584	669.363	267.175	166.83	267.171	1	trnaMT-Ser-GCT-MT18|chrMT.18-SerGCT@1.41.41	1.75272	0.00173732	0.175127
AGATGTAGGATGAAGT	i-tRF	0	0	0.13691	1.05495	0.333032	0.399753	0.43419	1	trnaMT-Ala-TGC-MT8|chrMT.8-AlaTGC@41.56.16	3.15077	0.00181548	0.177721
TGGTGTAATGGTTAGCACTCTGGA	i-tRF	0.109479	0.287716	0	0.234432	1.83168	1.33251	0.72365	14	tRNA-Gln-CTG-3-3|chr3.trna140-GlnCTG@8.31.24 tRNA-Gln-CTG-3-1|chr3.trna349-GlnCTG@8.31.24 tRNA-Gln-CTG-3-2|chr3.trna346-GlnCTG@8.31.24 tRNA-Gln-TTG-5-1|chr11.trna287-GlnTTG@8.31.24 tRNA-Gln-TTG-2-1|chr13.trna486-GlnTTG@8.31.24 tRNA-Gln-TTG-1-1|chr11.trna652-GlnTTG@8.31.24 tRNA-Gln-TTG-3-2|chr13.trna78-GlnTTG@8.31.24 tRNA-Gln-TTG-3-1|chr13.trna77-GlnTTG@8.31.24 tRNA-Gln-CTG-6-1|chr2.trna207-GlnCTG…	2.89735	0.00185068	0.177721
GCATTGGTAGTTCAATGGTAGAATTCTCGCCT	5-tRH	1.09479	1.58244	0.068455	4.51282	1.41539	1.46576	2.17095	2	tRNA-Gly-CCC-2-2|chr3.trna132-GlyCCC@1.32.32 tRNA-Gly-CCC-2-1|chr3.trna348-GlyCCC@1.32.32	2.19676	0.00181699	0.177721
GCCCGGCTAGCTCAGTCGGTAGAGCATGAGACT	5-tRH	1.42323	3.16487	1.09528	9.78755	2.49774	2.79827	5.35501	7	tRNA-Lys-CTT-3-2|chr3.trna341-LysCTT@1.33.33 tRNA-Lys-CTT-3-4|chr13.trna67-LysCTT@1.33.33 tRNA-Lys-CTT-3-3|chr11.trna895-LysCTT@1.33.33 tRNA-Lys-CTT-3-1|chr3.trna136-LysCTT@1.33.33 tRNA-Lys-CTT-3-6|chr17.trna437-LysCTT@1.33.33 tRNA-Lys-CTT-3-7|chr17.trna29-LysCTT@1.33.33 tRNA-Lys-CTT-3-5|chr17.trna27-LysCTT@1.33.33	2.01182	0.00187056	0.177721
CCGGGCGGGAACACCA	3-tRF	0.218958	0.287716	0.13691	0.29304	1.5819	0.799507	3.76298	2	tRNA-Val-CAC-3-1|chr13.trna61-ValCAC@61.76.16 tRNA-Val-AAC-3-1|chr13.trna459-ValAAC@61.76.16	2.56421	0.00202448	0.184694
GTCTTGATAGTATAAACATTACTCTGGTCTTGTAAACCTGAAATGAAGAT	5-tRF	0.328437	0.287716	0.13691	2.10989	0.666064	0.399753	0.86838	1	trnaMT-Thr-TGT-MT21|chrMT.21-ThrTGT@1.50.50	2.52332	0.00199058	0.184694
CATGTCATTGGTCGCAGTTGAATGCTGTGTAGAAAT	i-tRF	0.218958	0.71929	0.13691	2.34432	0.915838	1.06601	0.72365	1	trnaMT-Glu-TTC-MT20|chrMT.20-GluTTC@33.68.36	2.42717	0.00203684	0.184841
CTGTAGATCCTTAGGTCGCTGGT	i-tRF	2.29906	8.1999	2.60129	6.21246	26.3095	23.5854	16.2098	10	tRNA-Tyr-GTA-1-5|chr13.trna70-TyrGTA@32.54.23 tRNA-Tyr-GTA-1-3|chr13.trna454-TyrGTA@32.54.23 tRNA-Tyr-GTA-1-1|chr13.trna455-TyrGTA@32.54.23 tRNA-Tyr-GTA-1-2|chr13.trna65-TyrGTA@32.54.23 tRNA-Tyr-GTA-1-4|chr13.trna452-TyrGTA@32.54.23 tRNA-Tyr-GTA-4-1|chr3.trna9-TyrGTA@32.54.23 tRNA-Tyr-GTA-5-1|chr13.trna453-TyrGTA@32.54.23 tRNA-Tyr-GTA-3-2|chr14.trna80-TyrGTA@32.54.23 tRNA-Tyr-GTA-2-1|chr5.trna45-…	1.86977	0.00207272	0.186919
TGGTAATTAGTTTAAAAAAAAATTAATGATTTCGACTCA	5-tRF	0	0.287716	0	0.117216	1.41539	1.46576	0.43419	1	trnaMT-Arg-TTC-MT16|chrMT.16-ArgTTC@1.39.39	3.08212	0.00212517	0.190297
GAAGGTCCTGAGTTCGAACCTC	i-tRF	0.218958	0.287716	0.205365	1.17216	2.91403	0.399753	1.15784	3	tRNA-Met-CAT-3-1|chr13.trna485-MetCAT@42.63.22 tRNA-Met-CAT-2-1|chr13.trna26-MetCAT@42.63.22 tRNA-Met-CAT-2-2|chr13.trna490-MetCAT@42.63.22	2.47865	0.00222623	0.194608
GAATCCAGCGATCCGAGT	i-tRF	0.437916	0.575432	0	0.527473	1.83168	3.33128	1.59203	12	tRNA-Gln-CTG-3-3|chr3.trna140-GlnCTG@36.53.18 tRNA-Gln-CTG-3-1|chr3.trna349-GlnCTG@36.53.18 tRNA-Gln-CTG-5-1|chr13.trna469-GlnCTG@36.53.18 tRNA-Gln-CTG-2-4|chr13.trna475-GlnCTG@36.53.18 tRNA-Gln-CTG-2-2|chr11.trna795-GlnCTG@36.53.18 tRNA-Gln-CTG-2-1|chr9.trna147-GlnCTG@36.53.18 tRNA-Gln-CTG-2-3|chr13.trna29-GlnCTG@36.53.18 tRNA-Gln-CTG-4-1|chr3.trna146-GlnCTG@36.53.18 tRNA-Gln-TTG-1-1|chr11.trna6…	2.42325	0.00227391	0.197498
AGCGGTTAGGATTCCTGGTTT	i-tRF	0	0	0.068455	0.586081	0.666064	0.266502	0.28946	6	tRNA-Glu-TTC-1-3|chr13.trna69-GluTTC@14.34.21 tRNA-Glu-TTC-1-1|chr7.trna160-GluTTC@14.34.21 tRNA-Glu-TTC-1-2|chr9.trna408-GluTTC@14.34.21 tRNA-Glu-TTC-1-4|chr14.trna154-GluTTC@14.34.21 tRNA-Glu-TTC-2-2|chr14.trna159-GluTTC@14.34.21 tRNA-Glu-TTC-2-1|chr1.trna680-GluTTC@14.34.21	3.47702	0.00242993	0.201464
ATTTAGCTGTTAACTAAATTTTCGTAGGTTT	i-tRF	0.109479	0.863147	0.27382	3.39927	0.333032	0.133251	0.72365	1	trnaMT-Asn-GTT-MT9|chrMT.9-AsnGTT@24.54.31	2.34316	0.00237011	0.201464
TCACGTCGGGGTCACC	3-tRF	3.83176	3.88416	2.25901	6.38828	21.6471	14.3911	13.8941	8	tRNA-Trp-CCA-3-2|chr11.trna798-TrpCCA@59.74.16 tRNA-Trp-CCA-3-1|chr11.trna190-TrpCCA@59.74.16 tRNA-Trp-CCA-6-1|chr10.trna567-TrpCCA@59.74.16 tRNA-Trp-CCA-2-1|chr10.trna384-TrpCCA@59.74.16 tRNA-Trp-CCA-4-1|chr13.trna71-TrpCCA@59.74.16 tRNA-Trp-CCA-4-2|chr13.trna73-TrpCCA@59.74.16 tRNA-Trp-CCA-1-1|chr11.trna817-TrpCCA@59.74.16 tRNA-Trp-CCA-5-1|chr11.trna832-TrpCCA@59.74.16	1.86335	0.00240285	0.201464
CCGGCTCGAAGGACCA	3-tRF	93.8234	92.3568	35.1174	80.6447	389.231	316.738	314.498	10	tRNA-Tyr-GTA-1-4|chr13.trna452-TyrGTA@61.76.16 tRNA-Tyr-GTA-2-1|chr5.trna45-TyrGTA@61.76.16 tRNA-Tyr-GTA-5-1|chr13.trna453-TyrGTA@61.76.16 tRNA-Tyr-GTA-4-1|chr3.trna9-TyrGTA@61.76.16 tRNA-Tyr-GTA-3-2|chr14.trna80-TyrGTA@61.76.16 tRNA-Tyr-GTA-3-1|chr3.trna10-TyrGTA@61.76.16 tRNA-Tyr-GTA-1-5|chr13.trna70-TyrGTA@61.76.16 tRNA-Tyr-GTA-1-3|chr13.trna454-TyrGTA@61.76.16 tRNA-Tyr-GTA-1-1|chr13.trna455-T…	1.69867	0.00245508	0.201464
ATAGTTTACAAAAAACATTAGACTGTGAATCTGACAACAGGAAATAAAC	i-tRF	0.109479	0.143858	0	1.23077	0	0.133251	0.14473	1	trnaMT-His-GTG-MT17|chrMT.17-HisGTG@7.55.49	3.0778	0.00266726	0.205262
ACTCTGGTCTTGTAAACCTGAAATGAAGATCTT	i-tRF	0.656873	1.43858	0.958369	6.97436	2.16471	0.932758	1.30257	1	trnaMT-Thr-TGT-MT21|chrMT.21-ThrTGT@21.53.33	2.03816	0.00271823	0.205262
GGTTCCATAGTGTAGCGG	5-tRF	6.67821	34.2382	14.7863	18.5788	88.5865	107.534	96.2454	3	tRNA-Val-TAC-1-3|chrX.trna189-ValTAC@1.18.18 tRNA-Val-TAC-1-1|chr19.trna49-ValTAC@1.18.18 tRNA-Val-TAC-1-2|chr19.trna50-ValTAC@1.18.18	1.71514	0.00272844	0.205262
CTGGTTCGATTCCGGCTCGAAGGACCA	3-tRF	74.6646	83.8692	29.7779	74.4322	570.4	134.184	140.822	3	tRNA-Tyr-GTA-3-2|chr14.trna80-TyrGTA@50.76.27 tRNA-Tyr-GTA-3-1|chr3.trna10-TyrGTA@50.76.27 tRNA-Tyr-GTA-2-1|chr5.trna45-TyrGTA@50.76.27	1.68994	0.00266313	0.205262
GTTCGATTCCGGCTCGAAGGACC	3-tRF	0.109479	0.143858	0.205365	0.879121	1.91493	0.799507	0.86838	3	tRNA-Tyr-GTA-3-1|chr3.trna10-TyrGTA@53.75.23 tRNA-Tyr-GTA-2-1|chr5.trna45-TyrGTA@53.75.23 tRNA-Tyr-GTA-3-2|chr14.trna80-TyrGTA@53.75.23	2.5437	0.00297245	0.218993
CTCACCGCCGCGGCCCGGGTTCGATTCCCGGTCAGGGAACCA	3-tRH	203.959	233.769	106.79	650.432	253.188	328.331	519.58	9	tRNA-Glu-CTC-1-6|chr3.trna143-GluCTC@34.75.42 tRNA-Glu-CTC-1-1|chr1.trna448-GluCTC@34.75.42 tRNA-Glu-CTC-1-8|chr11.trna846-GluCTC@34.75.42 tRNA-Glu-CTC-1-4|chr1.trna299-GluCTC@34.75.42 tRNA-Glu-CTC-1-7|chr10.trna38-GluCTC@34.75.42 tRNA-Glu-CTC-1-9|chr13.trna492-GluCTC@34.75.42 tRNA-Glu-CTC-1-3|chr1.trna442-GluCTC@34.75.42 tRNA-Glu-CTC-1-5|chr3.trna338-GluCTC@34.75.42 tRNA-Glu-CTC-1-2|chr1.trna445…	1.64981	0.00297589	0.218993
CCTTCCAAGCAGTTGACCCGGGT	i-tRF	0.109479	0.863147	0	0.586081	2.49774	1.19926	1.59203	7	tRNA-Gly-TCC-1-7|chr11.trna802-GlyTCC@31.53.23 tRNA-Gly-TCC-1-6|chr3.trna339-GlyTCC@31.53.23 tRNA-Gly-TCC-1-3|chr1.trna444-GlyTCC@31.53.23 tRNA-Gly-TCC-1-2|chr1.trna447-GlyTCC@31.53.23 tRNA-Gly-TCC-1-5|chr1.trna298-GlyTCC@31.53.23 tRNA-Gly-TCC-1-1|chr1.trna449-GlyTCC@31.53.23 tRNA-Gly-TCC-1-4|chr1.trna441-GlyTCC@31.53.23	2.39895	0.00309848	0.223146
AGACTGTGAATCTGACAACAGGAAAT	i-tRF	1.09479	2.30173	1.98519	10.6081	3.82987	5.9963	1.30257	1	trnaMT-His-GTG-MT17|chrMT.17-HisGTG@26.51.26	1.88432	0.00327973	0.232069
CGTGTTCAAGTCACGTCGGGGTCACC	3-tRF	0.656873	0.575432	0.27382	1.23077	5.24525	1.86552	1.59203	1	tRNA-Trp-CCA-5-1|chr11.trna832-TrpCCA@49.74.26	2.16262	0.00340006	0.23645
ACTTTTATAGGATAATAGTAATCCATTGGTCTT	5-tRH	0.109479	0.863147	0.41073	3.39927	1.33213	0.266502	0.57892	1	trnaMT-Leu-TAG-MT19|chrMT.19-LeuTAG@0.32.33	2.19966	0.00345646	0.238732
CCTAAGCCAGGGATTGTGGGTTCGAGTCCCATCTGGGGTGCC	3-tRH	0	0.143858	0.068455	0.879121	0.249774	0.399753	0.43419	1	tRNA-Arg-CCT-4-1|chr6.trna49-ArgCCT@34.75.42	2.97057	0.0036663	0.246556
CGTGTTCAAATCACGTCGGGGTCACC	3-tRF	0.766352	1.43858	0.205365	1.17216	9.40815	1.33251	1.4473	6	tRNA-Trp-CCA-6-1|chr10.trna567-TrpCCA@49.74.26 tRNA-Trp-CCA-4-1|chr13.trna71-TrpCCA@49.74.26 tRNA-Trp-CCA-4-2|chr13.trna73-TrpCCA@49.74.26 tRNA-Trp-CCA-1-1|chr11.trna817-TrpCCA@49.74.26 tRNA-Trp-CCA-3-2|chr11.trna798-TrpCCA@49.74.26 tRNA-Trp-CCA-3-1|chr11.trna190-TrpCCA@49.74.26	2.05194	0.0036794	0.246556
CCGGGCGGAAACACCA	3-tRF	154.803	192.338	74.2736	158.886	895.356	441.861	479.78	12	tRNA-Val-CAC-1-1|chr13.trna62-ValCAC@61.76.16 tRNA-Val-AAC-1-1|chr3.trna17-ValAAC@61.76.16 tRNA-Val-AAC-1-2|chr11.trna94-ValAAC@61.76.16 tRNA-Val-CAC-2-1|chr1.trna300-ValCAC@61.76.16 tRNA-Val-CAC-2-2|chr3.trna129-ValCAC@61.76.16 tRNA-Val-CAC-2-3|chr11.trna90-ValCAC@61.76.16 tRNA-Val-CAC-2-5|chr13.trna448-ValCAC@61.76.16 tRNA-Val-CAC-2-4|chr13.trna55-ValCAC@61.76.16 tRNA-Val-AAC-2-2|chr13.trna456-…	1.61191	0.00367651	0.246556
ATTAGACTGTGAATCTGACAACAGGAAAT	i-tRF	1.31375	5.75432	6.77704	28.5421	5.41177	16.6564	3.76298	1	trnaMT-His-GTG-MT17|chrMT.17-HisGTG@23.51.29	1.73976	0.00377684	0.251421
CCCTTAGTATAATTAATATAACTGACTTCCAATTAGTAGATTCTGAAT	i-tRF	0.875831	0.575432	0.205365	3.45788	0.582806	0.799507	1.15784	1	trnaMT-Gly-TCC-MT15|chrMT.15-GlyTCC@4.51.48	2.13868	0.0038181	0.253334
TCCTCGTTAGTATAGTGG	5-tRF	135.644	280.667	83.3097	224.059	727.342	734.347	478.767	16	tRNA-Asp-GTC-3-1|chr2.trna211-AspGTC@1.18.18 tRNA-Asp-GTC-2-1|chr10.trna383-AspGTC@1.18.18 tRNA-Asp-GTC-4-1|chr5.trna719-AspGTC@1.18.18 tRNA-Asp-GTC-1-9|chr11.trna29-AspGTC@1.18.18 tRNA-Asp-GTC-1-3|chr1.trna443-AspGTC@1.18.18 tRNA-Asp-GTC-1-2|chr1.trna446-AspGTC@1.18.18 tRNA-Asp-GTC-1-13|chr13.trna472-AspGTC@1.18.18 tRNA-Asp-GTC-1-8|chr10.trna379-AspGTC@1.18.18 tRNA-Asp-GTC-1-7|chr5.trna586-AspGT…	1.59631	0.00393812	0.258944
TTAGACTGTGAATCTGACAACAGGAAAT	i-tRF	0.109479	0	0.13691	1.11355	0	0.666256	0.57892	1	trnaMT-His-GTG-MT17|chrMT.17-HisGTG@24.51.28	2.7235	0.00411985	0.260542
TCGGTAGAGCATGGGACT	i-tRF	0.875831	0.287716	0.616095	3.92674	1.66516	0.533005	2.17095	2	tRNA-Lys-CTT-2-1|chr9.trna442-LysCTT@16.33.18 tRNA-Lys-CTT-2-2|chr12.trna372-LysCTT@16.33.18	2.04755	0.00415449	0.261667
AGCTCCTTCTTCTTGACCA	3-tRF	0.218958	0.143858	0	0.820513	0.41629	0.266502	1.01311	1	trnaMT-Pro-TGG-MT22|chrMT.22-ProTGG@52.70.19	2.70298	0.0043629	0.265583
TCGGTAGAGCATGAGACTCT	i-tRF	0.109479	0	0.13691	0.586081	0.83258	0.666256	1.01311	10	tRNA-Lys-CTT-3-7|chr17.trna29-LysCTT@16.35.20 tRNA-Lys-CTT-3-5|chr17.trna27-LysCTT@16.35.20 tRNA-Lys-CTT-3-2|chr3.trna341-LysCTT@16.35.20 tRNA-Lys-CTT-3-4|chr13.trna67-LysCTT@16.35.20 tRNA-Lys-CTT-3-3|chr11.trna895-LysCTT@16.35.20 tRNA-Lys-CTT-3-1|chr3.trna136-LysCTT@16.35.20 tRNA-Lys-CTT-3-6|chr17.trna437-LysCTT@16.35.20 tRNA-Lys-CTT-13-1|chr2.trna691-LysCTT@16.35.20 tRNA-Lys-CTT-18-1|chr11.trna…	2.6826	0.00440703	0.265583
CTGAATCCAGCGATCCGAG	i-tRF	0.218958	0	0.068455	0.29304	1.5819	0.799507	0.72365	9	tRNA-Gln-CTG-2-3|chr13.trna29-GlnCTG@34.52.19 tRNA-Gln-CTG-2-4|chr13.trna475-GlnCTG@34.52.19 tRNA-Gln-CTG-2-2|chr11.trna795-GlnCTG@34.52.19 tRNA-Gln-CTG-2-1|chr9.trna147-GlnCTG@34.52.19 tRNA-Gln-CTG-4-1|chr3.trna146-GlnCTG@34.52.19 tRNA-Gln-CTG-3-2|chr3.trna346-GlnCTG@34.52.19 tRNA-Gln-CTG-3-3|chr3.trna140-GlnCTG@34.52.19 tRNA-Gln-CTG-3-1|chr3.trna349-GlnCTG@34.52.19 tRNA-Gln-CTG-5-1|chr13.trna46…	2.66112	0.00457889	0.265583
TCAGTCGGTAGAGCATGAGACTCT	i-tRF	0.437916	0	0.068455	0.29304	0.999096	2.13202	1.59203	10	tRNA-Glu-CTC-3-1|chr12.trna40-GluCTC@12.35.24 tRNA-Lys-CTT-3-3|chr11.trna895-LysCTT@12.35.24 tRNA-Lys-CTT-3-1|chr3.trna136-LysCTT@12.35.24 tRNA-Lys-CTT-3-6|chr17.trna437-LysCTT@12.35.24 tRNA-Lys-CTT-3-7|chr17.trna29-LysCTT@12.35.24 tRNA-Lys-CTT-3-5|chr17.trna27-LysCTT@12.35.24 tRNA-Lys-CTT-3-2|chr3.trna341-LysCTT@12.35.24 tRNA-Lys-CTT-3-4|chr13.trna67-LysCTT@12.35.24 tRNA-Lys-CTT-13-1|chr2.trna69…	2.45542	0.00425841	0.265583
AGGAAATTGCGTAAGACTTAAAACCTTGTT	i-tRF	0.437916	0	0.27382	2.63736	0.166516	0.133251	0.14473	1	trnaMT-Leu-TAA-MT3|chrMT.3-LeuTAA@18.47.30	2.2854	0.00457988	0.265583
GAGAAAGACATATAGG	5-tRF	1.64218	2.58944	0.342275	2.10989	11.4063	4.53054	3.90771	1	trnaMT-Ser-TGA-MT12|chrMT.12-SerTGA@1.16.16	1.87849	0.00448653	0.265583
CCGGAGCTGGGGATTGTGGGTTCGAGTCCCATCTGGGTCGCC	3-tRH	4.37916	2.01401	1.3691	7.79487	4.07964	9.59408	11.8679	1	tRNA-Arg-CCG-3-1|chr11.trna418-ArgCCG@34.75.42	1.78011	0.00444545	0.265583
ATAGTTTACAAAAAACATTAGACTGTGAATCTGACAACAGGAAATA	i-tRF	0.109479	0.143858	0	0.761905	0.333032	0.666256	0.14473	1	trnaMT-His-GTG-MT17|chrMT.17-HisGTG@7.52.46	2.89154	0.0049088	0.268507
AGCACGGAGAATTTTGAATTCTT	i-tRF	0.109479	0.287716	0.342275	1.28938	1.24887	2.13202	0.86838	1	trnaMT-Gln-TTG-MT5|chrMT.5-GlnTTG@20.42.23	2.22656	0.00520913	0.268507
GACATATGTCTGCGTGGGT	i-tRF	0	0.863147	0.27382	0.937729	1.99819	1.33251	2.8946	1	tRNA-Leu-TAA-2-1|chr10.trna582-LeuTAA@46.64.19	2.16835	0.0049928	0.268507
AAGCTATCGGGCCCATACCCCGAAAACGTTGGTTT	i-tRF	0.547394	1.15086	1.02682	6.62271	0.749322	1.19926	0.57892	1	trnaMT-Met-CAT-MT6|chrMT.6-MetCAT@18.52.35	1.92596	0.00498728	0.268507
ATCACGTTCGCCTCACACGCGAAAGGTCCCCGGT	i-tRF	1.86114	1.43858	0.342275	6.44689	0.999096	0.666256	1.30257	6	tRNA-Val-CAC-2-1|chr1.trna300-ValCAC@21.54.34 tRNA-Val-CAC-2-2|chr3.trna129-ValCAC@21.54.34 tRNA-Val-CAC-2-3|chr11.trna90-ValCAC@21.54.34 tRNA-Val-CAC-2-5|chr13.trna448-ValCAC@21.54.34 tRNA-Val-CAC-2-4|chr13.trna55-ValCAC@21.54.34 tRNA-Val-CAC-4-1|chr6.trna4-ValCAC@21.54.34	1.8897	0.00537959	0.268507
ATGGTCTAGCGGTTAGGATTCCTGGTTT	i-tRF	0.437916	1.87015	1.91674	6.97436	2.99729	5.59655	4.77609	6	tRNA-Glu-TTC-1-4|chr14.trna154-GluTTC@7.34.28 tRNA-Glu-TTC-1-3|chr13.trna69-GluTTC@7.34.28 tRNA-Glu-TTC-1-1|chr7.trna160-GluTTC@7.34.28 tRNA-Glu-TTC-1-2|chr9.trna408-GluTTC@7.34.28 tRNA-Glu-TTC-2-2|chr14.trna159-GluTTC@7.34.28 tRNA-Glu-TTC-2-1|chr1.trna680-GluTTC@7.34.28	1.81877	0.00512391	0.268507
CCTAAGCCAGGGATTGTGGGTTCGAGTCCCACCTGGGGTGCCA	3-tRH	1.09479	2.44558	1.3691	5.62637	2.41448	3.99753	9.84164	2	tRNA-Arg-CCT-2-2|chrX.trna120-ArgCCT@34.76.43 tRNA-Arg-CCT-2-1|chr11.trna527-ArgCCT@34.76.43	1.81652	0.00508398	0.268507
GGTAAAATGGCTGAGTAAGCATTAGACTGTAAATCTAAACACAGAGGTTT	5-tRF	4.05072	4.60345	2.39592	15.7656	4.57919	4.39729	10.1311	2	tRNA-Tyr-GTA-6-1|chr2.trna37-TyrGTA@1.50.50 trnaMT-Tyr-GTA-MT11|chrMT.11-TyrGTA@1.50.50	1.71096	0.00519308	0.268507
CGGATCAGAAGATTGAGGGT	i-tRF	2.51801	11.7963	5.88713	10.7253	29.2236	17.5891	43.1295	5	tRNA-Arg-TCG-3-1|chr13.trna39-ArgTCG@35.54.20 tRNA-Arg-TCG-3-2|chr13.trna443-ArgTCG@35.54.20 tRNA-Arg-CCG-1-1|chr13.trna488-ArgCCG@35.54.20 tRNA-Arg-TCG-2-1|chr11.trna453-ArgTCG@35.54.20 tRNA-Arg-TCG-4-1|chr13.trna442-ArgTCG@35.54.20	1.6577	0.00501558	0.268507
TGGGTTCGAGTCCCATCTGGGGTGCCA	3-tRF	0.547394	0.575432	0.82146	0.996337	3.91312	2.26527	7.52596	1	tRNA-Arg-CCT-4-1|chr6.trna49-ArgCCT@50.76.27	1.94886	0.00546472	0.268878
TCGGTTCGAATCCGAGTCACGGCAC	3-tRF	0	0.143858	0.068455	0.351648	1.24887	0.399753	0.43419	9	tRNA-His-GTG-2-8|chr4.trna704-HisGTG@49.73.25 tRNA-His-GTG-2-3|chr2.trna237-HisGTG@49.73.25 tRNA-His-GTG-2-4|chr3.trna135-HisGTG@49.73.25 tRNA-His-GTG-2-7|chr3.trna340-HisGTG@49.73.25 tRNA-His-GTG-2-6|chr3.trna344-HisGTG@49.73.25 tRNA-His-GTG-2-2|chr2.trna600-HisGTG@49.73.25 tRNA-His-GTG-3-1|chr3.trna137-HisGTG@49.73.25 tRNA-His-GTG-2-1|chr2.trna601-HisGTG@49.73.25 tRNA-His-GTG-2-5|chr3.trna139-H…	2.82137	0.00569152	0.274891
CTGGTTCGACTCCGGCTCGAAGGACC	3-tRF	0.109479	0.143858	0.13691	0.527473	2.16471	0.266502	0.57892	1	tRNA-Tyr-GTA-4-1|chr3.trna9-TyrGTA@50.75.26	2.46363	0.00579733	0.2754
ATTGGTCGCAGTTGAATGCTGTGTAGAAAT	i-tRF	0	0.431574	0.41073	2.52015	0.582806	0.266502	0.43419	1	trnaMT-Glu-TTC-MT20|chrMT.20-GluTTC@39.68.30	2.17114	0.00599353	0.278825
TGGTAATTAGTTTAAAAAAAAATTAATGATTTCGA	5-tRF	0.109479	1.15086	0.068455	0	2.91403	3.73103	1.73676	1	trnaMT-Arg-TTC-MT16|chrMT.16-ArgTTC@1.35.35	2.11703	0.00600332	0.278825
GCCGTGATCGTATAGTGG	5-tRF	1.5327	4.17188	1.09528	2.69597	11.4063	12.6589	6.65758	8	tRNA-His-GTG-2-8|chr4.trna704-HisGTG@1.18.18 tRNA-His-GTG-2-3|chr2.trna237-HisGTG@1.18.18 tRNA-His-GTG-2-4|chr3.trna135-HisGTG@1.18.18 tRNA-His-GTG-2-7|chr3.trna340-HisGTG@1.18.18 tRNA-His-GTG-2-6|chr3.trna344-HisGTG@1.18.18 tRNA-His-GTG-2-2|chr2.trna600-HisGTG@1.18.18 tRNA-His-GTG-2-1|chr2.trna601-HisGTG@1.18.18 tRNA-His-GTG-2-5|chr3.trna139-HisGTG@1.18.18	1.73786	0.00616764	0.283026
AGTTTACAAAAAACATTAGACTGTGAATCTGACAACAGGAAAT	i-tRF	0.109479	0	0.068455	0.703297	0.41629	0.666256	0.14473	1	trnaMT-His-GTG-MT17|chrMT.17-HisGTG@9.51.43	2.81491	0.00625024	0.284164
CCTGGCGGAAACACCA	3-tRF	0.109479	0.143858	0.13691	0.234432	1.5819	0.932758	1.30257	1	tRNA-Val-CAC-6-1|chr17.trna161-ValCAC@61.76.16	2.44092	0.00627877	0.284164
ACACGCAGAAGGTCCTGGGTTCGAGCCCCAGTGGAACCACC	3-tRH	0.328437	0.431574	0.342275	1.81685	1.08235	0.932758	2.17095	3	tRNA-Val-TAC-1-3|chrX.trna189-ValTAC@35.75.41 tRNA-Val-TAC-1-1|chr19.trna49-ValTAC@35.75.41 tRNA-Val-TAC-1-2|chr19.trna50-ValTAC@35.75.41	2.09026	0.00630476	0.284164
GAAAGATTGCAAGAACTGCTAATTCATGCTTCCATGTTT	i-tRF	0.109479	0.287716	0.342275	1.52381	0.83258	0.932758	1.4473	1	trnaMT-Ser-GCT-MT18|chrMT.18-SerGCT@3.41.39	2.18066	0.00640222	0.287277
CGTGGGTTCGAATCCCATCCTCGTCCCCA	3-tRF	0	0.143858	0.068455	0.175824	0.666064	0.266502	1.59203	1	tRNA-Ser-GCT-6-1|chr1.trna338-SerGCT@57.85.29	2.79373	0.00653489	0.290043
GAAGATCTAAAGGTCCCTGGTTCAATCCCGGGTTTCGGCACCA	3-tRH	0.547394	1.58244	0.13691	0.468865	1.5819	7.46206	3.03933	1	tRNA-Phe-GAA-3-1|chr13.trna480-PheGAA@34.76.43	1.95239	0.00653553	0.290043
CTGGTTCGAATCCGGCTCGAAGGACC	3-tRF	1.64218	0.863147	2.1221	3.92674	19.8154	2.26527	3.61825	5	tRNA-Tyr-GTA-1-1|chr13.trna455-TyrGTA@50.75.26 tRNA-Tyr-GTA-1-2|chr13.trna65-TyrGTA@50.75.26 tRNA-Tyr-GTA-1-4|chr13.trna452-TyrGTA@50.75.26 tRNA-Tyr-GTA-1-5|chr13.trna70-TyrGTA@50.75.26 tRNA-Tyr-GTA-1-3|chr13.trna454-TyrGTA@50.75.26	1.73942	0.00657209	0.291027
GGCCGGTTAGCTCAGT	5-tRF	0	0.71929	0.27382	0.586081	2.66426	2.66502	1.01311	11	tRNA-Ile-AAT-4-1|chr16.trna118-IleAAT@1.16.16 tRNA-Ile-AAT-1-7|chr13.trna462-IleAAT@1.16.16 tRNA-Ile-AAT-1-4|chr13.trna482-IleAAT@1.16.16 tRNA-Ile-AAT-1-6|chr13.trna56-IleAAT@1.16.16 tRNA-Ile-AAT-1-3|chr12.trna211-IleAAT@1.16.16 tRNA-Ile-AAT-1-2|chr11.trna801-IleAAT@1.16.16 tRNA-Ile-AAT-1-8|chr13.trna450-IleAAT@1.16.16 tRNA-Ile-AAT-1-1|chr11.trna185-IleAAT@1.16.16 tRNA-Ile-AAT-1-5|chr13.trna481-I…	2.11906	0.00666682	0.293297
CAGTCGGTAGAGCATGAGACT	i-tRF	0.437916	1.29472	0.27382	1.93407	2.08145	2.93152	2.17095	10	tRNA-Lys-CTT-3-7|chr17.trna29-LysCTT@13.33.21 tRNA-Lys-CTT-3-5|chr17.trna27-LysCTT@13.33.21 tRNA-Lys-CTT-3-2|chr3.trna341-LysCTT@13.33.21 tRNA-Lys-CTT-3-4|chr13.trna67-LysCTT@13.33.21 tRNA-Lys-CTT-3-3|chr11.trna895-LysCTT@13.33.21 tRNA-Lys-CTT-3-1|chr3.trna136-LysCTT@13.33.21 tRNA-Lys-CTT-3-6|chr17.trna437-LysCTT@13.33.21 tRNA-Lys-CTT-13-1|chr2.trna691-LysCTT@13.33.21 tRNA-Lys-CTT-18-1|chr11.trna…	1.96036	0.00672103	0.29504
AAGAAAGATTGCAAGAACTGCTAATT	5-tRF	9.3057	9.9262	2.66974	20.2198	18.4833	17.1894	13.8941	1	trnaMT-Ser-GCT-MT18|chrMT.18-SerGCT@1.26.26	1.60224	0.00674511	0.295456
CTGGTTCGATCCCGGGTTTCGGCACCA	3-tRF	31.092	43.3012	15.2655	27.4872	223.881	87.8125	63.6812	5	tRNA-Phe-GAA-1-5|chr19.trna46-PheGAA@50.76.27 tRNA-Phe-GAA-1-1|chr5.trna587-PheGAA@50.76.27 tRNA-Phe-GAA-1-4|chr14.trna204-PheGAA@50.76.27 tRNA-Phe-GAA-1-2|chr10.trna427-PheGAA@50.76.27 tRNA-Phe-GAA-1-3|chr13.trna25-PheGAA@50.76.27	1.52263	0.00699724	0.300007
CAGTGGTAGAATTCTCGCCTGCC	i-tRF	0.766352	1.00701	2.25901	8.49817	1.83168	2.13202	5.06555	13	tRNA-Gly-GCC-1-2|chr1.trna294-GlyGCC@13.35.23 tRNA-Gly-GCC-1-3|chr1.trna296-GlyGCC@13.35.23 tRNA-Gly-GCC-1-1|chr1.trna292-GlyGCC@13.35.23 tRNA-Gly-GCC-4-1|chr8.trna247-GlyGCC@13.35.23 tRNA-Gly-GCC-3-1|chr1.trna612-GlyGCC@13.35.23 tRNA-Gly-GCC-2-6|chr11.trna797-GlyGCC@13.35.23 tRNA-Gly-GCC-2-2|chr2.trna742-GlyGCC@13.35.23 tRNA-Gly-GCC-2-7|chr13.trna42-GlyGCC@13.35.23 tRNA-Gly-GCC-2-8|chr13.trna74-…	1.74589	0.00706296	0.301547
TCGGATCAGAAGATTGAGGGT	i-tRF	0.328437	1.87015	0.958369	1.40659	4.49593	3.46453	9.11799	4	tRNA-Arg-TCG-2-1|chr11.trna453-ArgTCG@34.54.21 tRNA-Arg-TCG-4-1|chr13.trna442-ArgTCG@34.54.21 tRNA-Arg-TCG-3-1|chr13.trna39-ArgTCG@34.54.21 tRNA-Arg-TCG-3-2|chr13.trna443-ArgTCG@34.54.21	1.81786	0.00713729	0.303192
ATAGGATATGAGATTGGCT	i-tRF	0	0.287716	0	0.644689	0.249774	0.533005	0.43419	1	trnaMT-Ser-TGA-MT12|chrMT.12-SerTGA@12.30.19	2.77986	0.00730038	0.304076
ATAGGATATGAGATTGGCTT	i-tRF	0	0	0.205365	1.17216	0.083258	0.533005	0.14473	1	trnaMT-Ser-TGA-MT12|chrMT.12-SerTGA@12.31.20	2.56612	0.00722554	0.304076
AGCCGTGATCGTATAGTGG	5-tRF	0	0.575432	0.13691	0.410256	0.749322	3.06478	0.86838	8	tRNA-His-GTG-2-4|chr3.trna135-HisGTG@0.18.19 tRNA-His-GTG-2-7|chr3.trna340-HisGTG@0.18.19 tRNA-His-GTG-2-6|chr3.trna344-HisGTG@0.18.19 tRNA-His-GTG-2-2|chr2.trna600-HisGTG@0.18.19 tRNA-His-GTG-2-1|chr2.trna601-HisGTG@0.18.19 tRNA-His-GTG-2-5|chr3.trna139-HisGTG@0.18.19 tRNA-His-GTG-2-8|chr4.trna704-HisGTG@0.18.19 tRNA-His-GTG-2-3|chr2.trna237-HisGTG@0.18.19	2.22935	0.00766764	0.315386
GTTTCCGTAGTGTAGTGGTTATCA	5-tRF	0.437916	1.72629	0.27382	0.410256	6.16109	4.53054	2.31568	9	tRNA-Val-AAC-5-1|chr13.trna468-ValAAC@1.24.24 tRNA-Val-CAC-1-1|chr13.trna62-ValCAC@1.24.24 tRNA-Val-AAC-1-1|chr3.trna17-ValAAC@1.24.24 tRNA-Val-AAC-1-2|chr11.trna94-ValAAC@1.24.24 tRNA-Val-CAC-2-1|chr1.trna300-ValCAC@1.24.24 tRNA-Val-CAC-2-2|chr3.trna129-ValCAC@1.24.24 tRNA-Val-CAC-2-3|chr11.trna90-ValCAC@1.24.24 tRNA-Val-CAC-2-5|chr13.trna448-ValCAC@1.24.24 tRNA-Val-CAC-2-4|chr13.trna55-ValCAC@1…	1.8765	0.00789086	0.318737
CGTAAACCGAAGATCGCGGGTTCGAACCCCGTCCGTGCCTCCA	3-tRH	3.39385	6.61746	2.46438	13.7143	7.07693	9.59408	9.84164	1	tRNA-Thr-CGT-2-1|chr11.trna252-ThrCGT@33.75.43	1.61418	0.00785458	0.318737
ATTAGACTGTGAATCTGACAACAGGAAA	i-tRF	0.109479	0	0.068455	0.468865	0.333032	1.19926	0.14473	1	trnaMT-His-GTG-MT17|chrMT.17-HisGTG@23.50.28	2.70232	0.0089862	0.321856
GTCCTGCCGCGGTCGCC	3-tRF	0.109479	0.287716	0	0.410256	0.915838	0.799507	0.57892	1	tRNA-Arg-TCG-1-1|chr7.trna182-ArgTCG@59.75.17	2.49441	0.00869625	0.321856
ACACCCAGAAGATTTCATGACCAATGAACACT	i-tRF	0	0.287716	0.068455	1.05495	0	0.533005	0.14473	1	trnaMT-Val-TAC-MT2|chrMT.2-ValTAC@34.65.32	2.48507	0.00990598	0.321856
ATGTCATTGGTCGCAGTTGAATGCTGTGTAGAAATAC	3-tRF	0.109479	0.143858	0.13691	1.17216	0.582806	0.133251	0.28946	1	trnaMT-Glu-TTC-MT20|chrMT.20-GluTTC@34.70.37	2.35852	0.00926298	0.321856
TTCAAATCCCGGACGAGCCCC	3-tRF	0.109479	0.431574	0	0.117216	2.91403	0.266502	0.28946	14	tRNA-Pro-CGG-1-1|chr1.trna460-ProCGG@53.73.21 tRNA-Pro-CGG-1-3|chr17.trna28-ProCGG@53.73.21 tRNA-Pro-TGG-2-1|chr3.trna39-ProTGG@53.73.21 tRNA-Pro-TGG-2-2|chr11.trna93-ProTGG@53.73.21 tRNA-Pro-TGG-2-4|chr17.trna433-ProTGG@53.73.21 tRNA-Pro-TGG-2-3|chr14.trna81-ProTGG@53.73.21 tRNA-Pro-TGG-1-1|chr7.trna209-ProTGG@53.73.21 tRNA-Pro-AGG-1-3|chr6.trna15-ProAGG@53.73.21 tRNA-Pro-CGG-1-2|chr11.trna188-P…	2.33816	0.00888044	0.321856
ACAAAAAACATTAGACTGTGAATCTGACAACAGGAAATAAAC	i-tRF	0.109479	0.431574	0.068455	1.11355	0.41629	0.932758	0.43419	1	trnaMT-His-GTG-MT17|chrMT.17-HisGTG@14.55.42	2.28352	0.00861872	0.321856
ATAACTGACTTCCAATTAGTAGATTCTGAATAAAC	i-tRF	0	0.287716	0.205365	1.11355	0.582806	0.799507	0.57892	1	trnaMT-Gly-TCC-MT15|chrMT.15-GlyTCC@21.55.35	2.27323	0.00878552	0.321856
CTAGGTTCGACTCCTGGCTGGCTCGC	3-tRF	0	0.71929	0	0.527473	1.5819	0.533005	1.01311	2	tRNA-Arg-ACG-3-2|chr13.trna467-ArgACG@49.74.26 tRNA-Arg-ACG-3-1|chr9.trna327-ArgACG@49.74.26	2.27131	0.008572	0.321856
ACGCGGGAGGCCCGGGTTCGATTCCCGGCCCATGCACCA	3-tRF	0.109479	0.431574	0.068455	1.11355	0.999096	0.133251	0.43419	3	tRNA-Gly-GCC-1-2|chr1.trna294-GlyGCC@36.74.39 tRNA-Gly-GCC-1-3|chr1.trna296-GlyGCC@36.74.39 tRNA-Gly-GCC-1-1|chr1.trna292-GlyGCC@36.74.39	2.24839	0.00971795	0.321856
AGCGGTTAGGATTCCTGG	i-tRF	0.218958	0.143858	0.13691	1.11355	0.499548	0.666256	0.57892	6	tRNA-Glu-TTC-2-2|chr14.trna159-GluTTC@14.31.18 tRNA-Glu-TTC-2-1|chr1.trna680-GluTTC@14.31.18 tRNA-Glu-TTC-1-4|chr14.trna154-GluTTC@14.31.18 tRNA-Glu-TTC-1-3|chr13.trna69-GluTTC@14.31.18 tRNA-Glu-TTC-1-1|chr7.trna160-GluTTC@14.31.18 tRNA-Glu-TTC-1-2|chr9.trna408-GluTTC@14.31.18	2.24469	0.00983462	0.321856
GAGAAAGACATATAGGATAT	5-tRF	0.109479	0.71929	0	0.234432	1.66516	2.53177	0.57892	1	trnaMT-Ser-TGA-MT12|chrMT.12-SerTGA@1.20.20	2.21289	0.008025	0.321856
AATAGGGTATTTAGCTGTTAACTAAATTTTCGTAGGTTT	i-tRF	0.437916	0.431574	0.27382	2.75458	0.083258	0.133251	0.57892	1	trnaMT-Asn-GTT-MT9|chrMT.9-AsnGTT@16.54.39	1.99817	0.00966318	0.321856
TAGATTGAAGCCAGTAATAGGGTATTTAGCTGTT	5-tRF	0.328437	0.143858	0.616095	1.81685	2.41448	1.46576	1.59203	1	trnaMT-Asn-GTT-MT9|chrMT.9-AsnGTT@1.34.34	1.95418	0.00893947	0.321856
ACGCGAAAGGTCCCCGGT	i-tRF	0.437916	2.87716	0.616095	2.98901	6.57738	3.73103	2.31568	9	tRNA-Val-CAC-2-4|chr13.trna55-ValCAC@37.54.18 tRNA-Val-AAC-5-1|chr13.trna468-ValAAC@37.54.18 tRNA-Val-AAC-1-1|chr3.trna17-ValAAC@37.54.18 tRNA-Val-AAC-1-2|chr11.trna94-ValAAC@37.54.18 tRNA-Val-CAC-2-1|chr1.trna300-ValCAC@37.54.18 tRNA-Val-CAC-2-2|chr3.trna129-ValCAC@37.54.18 tRNA-Val-CAC-2-3|chr11.trna90-ValCAC@37.54.18 tRNA-Val-CAC-2-5|chr13.trna448-ValCAC@37.54.18 tRNA-Val-CAC-4-1|chr6.trna4-Va…	1.73931	0.00947664	0.321856
TAGGATAAGGTGTTTAGG	5-tRF	0.547394	2.58944	0.958369	2.10989	7.49322	5.9963	4.77609	1	trnaMT-Gln-TTG-MT5|chrMT.5-GlnTTG@1.18.18	1.71885	0.00930552	0.321856
CGGTAGAGCATGAGACTCTTAATCTCAGGGTCGTGGGTTCG	i-tRF	3.17489	3.88416	0.889914	3.92674	2.581	22.7859	4.92082	7	tRNA-Lys-CTT-3-5|chr17.trna27-LysCTT@17.57.41 tRNA-Lys-CTT-3-2|chr3.trna341-LysCTT@17.57.41 tRNA-Lys-CTT-3-4|chr13.trna67-LysCTT@17.57.41 tRNA-Lys-CTT-3-3|chr11.trna895-LysCTT@17.57.41 tRNA-Lys-CTT-3-1|chr3.trna136-LysCTT@17.57.41 tRNA-Lys-CTT-3-6|chr17.trna437-LysCTT@17.57.41 tRNA-Lys-CTT-3-7|chr17.trna29-LysCTT@17.57.41	1.6393	0.00911611	0.321856
GAGAAAGACATATAGGATATGAG	5-tRF	1.75166	7.48061	1.71137	2.28571	14.6534	28.5157	6.22339	1	trnaMT-Ser-TGA-MT12|chrMT.12-SerTGA@1.23.23	1.58631	0.00974346	0.321856
ACACGCAGAAGGTCCTGGGTTCGAGCCCCAGTGGAACCACCA	3-tRH	4.48863	8.77533	2.66974	16.3517	10.8235	11.0598	10.4206	3	tRNA-Val-TAC-1-3|chrX.trna189-ValTAC@35.76.42 tRNA-Val-TAC-1-1|chr19.trna49-ValTAC@35.76.42 tRNA-Val-TAC-1-2|chr19.trna50-ValTAC@35.76.42	1.58142	0.00835311	0.321856
AGTAAGGTCAGCTAATTAAGCTATCGGGCCC	5-tRH	2.51801	5.17888	5.88713	20.1026	10.5738	7.32881	12.1573	1	trnaMT-Met-CAT-MT6|chrMT.6-MetCAT@1.31.31	1.54235	0.00986611	0.321856
AAGAAAGATTGCAAGAACTGCTAATTCATGCTT	5-tRF	11.8237	29.0593	4.99721	10.9011	75.2652	66.2258	32.709	1	trnaMT-Ser-GCT-MT18|chrMT.18-SerGCT@1.33.33	1.49524	0.00917386	0.321856
TCACGTCGGGGTCACCA	3-tRF	280.594	325.838	84.6788	188.542	842.238	905.308	759.398	8	tRNA-Trp-CCA-4-2|chr13.trna73-TrpCCA@59.75.17 tRNA-Trp-CCA-1-1|chr11.trna817-TrpCCA@59.75.17 tRNA-Trp-CCA-5-1|chr11.trna832-TrpCCA@59.75.17 tRNA-Trp-CCA-3-2|chr11.trna798-TrpCCA@59.75.17 tRNA-Trp-CCA-3-1|chr11.trna190-TrpCCA@59.75.17 tRNA-Trp-CCA-6-1|chr10.trna567-TrpCCA@59.75.17 tRNA-Trp-CCA-2-1|chr10.trna384-TrpCCA@59.75.17 tRNA-Trp-CCA-4-1|chr13.trna71-TrpCCA@59.75.17	1.41598	0.00983107	0.321856
AGCCTCCGGAGCTGGGGATTGTGGGTTCGAGTCCCATC	i-tRF	0.328437	1.29472	7.32468	0.234432	0.499548	0.399753	0.43419	1	tRNA-Arg-CCG-3-1|chr11.trna418-ArgCCG@29.66.38	-3.78447	8.65386e-08	0.000583761
AGCCTCCGGAGCTGGGGATTGTGGGTTC	i-tRF	1.20427	0.863147	7.05086	0.351648	0.666064	0.399753	0.43419	1	tRNA-Arg-CCG-3-1|chr11.trna418-ArgCCG@29.56.28	-3.46293	5.4069e-07	0.00273548
AGCCTCCGGAGCTGGGGATTGTGGGTTCGAGTCCCATCTGGGTCGCC	3-tRF	4.37916	3.16487	14.7178	0.820513	0.666064	2.79827	1.88149	1	tRNA-Arg-CCG-3-1|chr11.trna418-ArgCCG@29.75.47	-3.06199	8.7335e-07	0.00294566
AGTCTCTTCGGGGGCGTGGGTTC	i-tRF	0	0.431574	2.87511	0.117216	0.333032	0	0	5	tRNA-Leu-AAG-1-2|chr13.trna27-LeuAAG@43.65.23 tRNA-Leu-AAG-1-3|chr14.trna78-LeuAAG@43.65.23 tRNA-Leu-AAG-1-1|chr11.trna893-LeuAAG@43.65.23 tRNA-Leu-AAG-2-1|chr7.trna267-LeuAAG@43.65.23 tRNA-Leu-AAG-3-1|chr13.trna28-LeuAAG@43.65.23	-3.78898	2.934e-06	0.00524531
ATTGTGCTCTGCACGCGTGGGTTC	i-tRF	0.328437	1.29472	5.4764	0.234432	0.666064	0.533005	0.28946	4	tRNA-Ser-GCT-4-1|chr11.trna799-SerGCT@42.65.24 tRNA-Ser-GCT-4-3|chr13.trna79-SerGCT@42.65.24 tRNA-Ser-GCT-4-2|chr13.trna464-SerGCT@42.65.24 tRNA-Ser-GCT-1-1|chr13.trna470-SerGCT@42.65.24	-3.2788	3.11033e-06	0.00524531
TGATTCTCGCTTTGGGTGCGAGAGG	i-tRF	0.656873	0.575432	1.57446	0	0.083258	0.133251	0.14473	4	tRNA-Pro-TGG-2-4|chr17.trna433-ProTGG@21.45.25 tRNA-Pro-TGG-2-3|chr14.trna81-ProTGG@21.45.25 tRNA-Pro-TGG-2-1|chr3.trna39-ProTGG@21.45.25 tRNA-Pro-TGG-2-2|chr11.trna93-ProTGG@21.45.25	-4.07134	5.1865e-06	0.00704987
GATTCTCGGTTTGGGTCCGAGAGGTCCCGGGTTC	i-tRF	0.218958	1.00701	1.98519	0.0586081	0	0.266502	0.14473	1	tRNA-Pro-TGG-1-1|chr7.trna209-ProTGG@22.55.34	-3.87138	5.99422e-06	0.00704987
GGCGCAATGGATAGCGCATTGGACTTCTAATTC	i-tRF	0.109479	1.29472	8.00923	0.29304	1.24887	0.932758	0.72365	4	tRNA-Arg-TCT-1-1|chr11.trna796-ArgTCT@9.41.33 tRNA-Arg-TCT-4-1|chr19.trna250-ArgTCT@9.41.33 tRNA-Arg-TCT-2-1|chr3.trna289-ArgTCT@9.41.33 tRNA-Arg-TCT-3-1|chr13.trna478-ArgTCT@9.41.33	-2.98867	6.69259e-06	0.00704987
ATAGTGGTTAGTACTCTGCGTTGTGGCCGCAGC	i-tRF	9.52466	18.9892	48.0554	3.28205	7.57648	13.3251	5.93393	8	tRNA-His-GTG-2-7|chr3.trna340-HisGTG@12.44.33 tRNA-His-GTG-2-6|chr3.trna344-HisGTG@12.44.33 tRNA-His-GTG-2-2|chr2.trna600-HisGTG@12.44.33 tRNA-His-GTG-2-1|chr2.trna601-HisGTG@12.44.33 tRNA-His-GTG-2-5|chr3.trna139-HisGTG@12.44.33 tRNA-His-GTG-2-8|chr4.trna704-HisGTG@12.44.33 tRNA-His-GTG-2-3|chr2.trna237-HisGTG@12.44.33 tRNA-His-GTG-2-4|chr3.trna135-HisGTG@12.44.33	-2.56456	6.43932e-06	0.00704987
ATAGTGGTTAGTACTCTGCGTTGTGGC	i-tRF	0.656873	1.72629	2.1221	0.0586081	0.083258	0.533005	0.14473	8	tRNA-His-GTG-2-1|chr2.trna601-HisGTG@12.38.27 tRNA-His-GTG-2-5|chr3.trna139-HisGTG@12.38.27 tRNA-His-GTG-2-8|chr4.trna704-HisGTG@12.38.27 tRNA-His-GTG-2-3|chr2.trna237-HisGTG@12.38.27 tRNA-His-GTG-2-4|chr3.trna135-HisGTG@12.38.27 tRNA-His-GTG-2-7|chr3.trna340-HisGTG@12.38.27 tRNA-His-GTG-2-6|chr3.trna344-HisGTG@12.38.27 tRNA-His-GTG-2-2|chr2.trna600-HisGTG@12.38.27	-3.49012	9.49323e-06	0.00914831
TTCTCGGTTTGGGTCCGAGAGGTCCCGGGTTCAAA	i-tRF	0.98531	0.71929	0.13691	0	0	0	0	1	tRNA-Pro-TGG-1-1|chr7.trna209-ProTGG@24.58.35	-5.53812	1.23123e-05	0.0108332
GACCACGTGGCCTAATGGATAAGGCGTCTGACTTCGG	5-tRF	2.0801	1.15086	0.13691	0	0.083258	0	0.14473	2	tRNA-Arg-TCG-3-2|chr13.trna443-ArgTCG@1.37.37 tRNA-Arg-TCG-3-1|chr13.trna39-ArgTCG@1.37.37	-4.11014	1.50948e-05	0.012311
ATAGTGGTTAGTACTCTGCGTTGTGGCCGCAGCAAC	i-tRF	0.109479	0.575432	3.62811	0.175824	0.41629	0.533005	0	8	tRNA-His-GTG-2-5|chr3.trna139-HisGTG@12.47.36 tRNA-His-GTG-2-8|chr4.trna704-HisGTG@12.47.36 tRNA-His-GTG-2-3|chr2.trna237-HisGTG@12.47.36 tRNA-His-GTG-2-4|chr3.trna135-HisGTG@12.47.36 tRNA-His-GTG-2-7|chr3.trna340-HisGTG@12.47.36 tRNA-His-GTG-2-6|chr3.trna344-HisGTG@12.47.36 tRNA-His-GTG-2-2|chr2.trna600-HisGTG@12.47.36 tRNA-His-GTG-2-1|chr2.trna601-HisGTG@12.47.36	-3.18882	1.75208e-05	0.0136373
GTCAGGATGGCCGAGTGGTCTAAGGCGCCAGACTCAAGTTCTG	5-tRF	2.29906	1.29472	0.27382	0.0586081	0	0.266502	0	4	tRNA-Leu-CAA-3-1|chr11.trna845-LeuCAA@1.43.43 tRNA-Leu-CAA-2-1|chr13.trna30-LeuCAA@1.43.43 tRNA-Leu-CAA-4-1|chr13.trna49-LeuCAA@1.43.43 tRNA-Leu-CAA-1-1|chr13.trna489-LeuCAA@1.43.43	-3.81879	1.87384e-05	0.0140448
TTCAGGTCGCAGTCTCCCCTGGAGGCGTGGGTTCGAATCCCACT	i-tRF	2.62749	2.01401	0.342275	0.0586081	0.083258	0.266502	0.14473	9	tRNA-Leu-CAG-2-3|chr8.trna437-LeuCAG@33.76.44 tRNA-Leu-CAG-2-1|chr1.trna289-LeuCAG@33.76.44 tRNA-Leu-CAG-2-2|chr8.trna190-LeuCAG@33.76.44 tRNA-Leu-CAG-1-4|chr1.trna439-LeuCAG@33.76.44 tRNA-Leu-CAG-1-5|chr13.trna446-LeuCAG@33.76.44 tRNA-Leu-CAG-1-1|chr1.trna291-LeuCAG@33.76.44 tRNA-Leu-CAG-3-1|chr8.trna77-LeuCAG@33.76.44 tRNA-Leu-CAG-1-3|chr1.trna295-LeuCAG@33.76.44 tRNA-Leu-CAG-1-2|chr1.trna293-L…	-3.51536	2.09163e-05	0.0151173
TAGTGGTTAGTACTCTGCGTTGTGGC	i-tRF	2.0801	3.88416	0.68455	0	0.41629	0.133251	0.43419	8	tRNA-His-GTG-2-8|chr4.trna704-HisGTG@13.38.26 tRNA-His-GTG-2-3|chr2.trna237-HisGTG@13.38.26 tRNA-His-GTG-2-4|chr3.trna135-HisGTG@13.38.26 tRNA-His-GTG-2-7|chr3.trna340-HisGTG@13.38.26 tRNA-His-GTG-2-6|chr3.trna344-HisGTG@13.38.26 tRNA-His-GTG-2-2|chr2.trna600-HisGTG@13.38.26 tRNA-His-GTG-2-1|chr2.trna601-HisGTG@13.38.26 tRNA-His-GTG-2-5|chr3.trna139-HisGTG@13.38.26	-3.22981	2.25412e-05	0.0157299
ATATGTCTGCGTGGGTTC	i-tRF	0.328437	0.71929	2.60129	0.175824	0.41629	0	0.14473	1	tRNA-Leu-TAA-2-1|chr10.trna582-LeuTAA@49.66.18	-3.19889	3.34194e-05	0.0218164
ATTGTGCTTTGCACGCGTGGGTTC	i-tRF	0.109479	0.575432	0.889914	0	0	0.133251	0	1	tRNA-Ser-GCT-3-1|chr19.trna279-SerGCT@42.65.24	-4.38564	4.48671e-05	0.0232814
ATATGTCTGCGTGGGTTCGAACCCC	i-tRF	0.109479	0	2.94356	0.351648	0.166516	0	0	1	tRNA-Leu-TAA-2-1|chr10.trna582-LeuTAA@49.73.25	-3.2115	4.22262e-05	0.0232814
ATAGTGGTTAGTACTCTGCGTTGTGGCCGC	i-tRF	1.20427	1.58244	5.40794	0.234432	0.333032	1.19926	1.15784	8	tRNA-His-GTG-2-3|chr2.trna237-HisGTG@12.41.30 tRNA-His-GTG-2-4|chr3.trna135-HisGTG@12.41.30 tRNA-His-GTG-2-7|chr3.trna340-HisGTG@12.41.30 tRNA-His-GTG-2-6|chr3.trna344-HisGTG@12.41.30 tRNA-His-GTG-2-2|chr2.trna600-HisGTG@12.41.30 tRNA-His-GTG-2-1|chr2.trna601-HisGTG@12.41.30 tRNA-His-GTG-2-5|chr3.trna139-HisGTG@12.41.30 tRNA-His-GTG-2-8|chr4.trna704-HisGTG@12.41.30	-2.7845	3.83825e-05	0.0232814
AGTGGTTAGTACTCTGCGTTGTGGCCGC	i-tRF	2.62749	6.04203	10.7474	0.820513	0.999096	3.06478	2.31568	8	tRNA-His-GTG-2-2|chr2.trna600-HisGTG@14.41.28 tRNA-His-GTG-2-1|chr2.trna601-HisGTG@14.41.28 tRNA-His-GTG-2-5|chr3.trna139-HisGTG@14.41.28 tRNA-His-GTG-2-8|chr4.trna704-HisGTG@14.41.28 tRNA-His-GTG-2-3|chr2.trna237-HisGTG@14.41.28 tRNA-His-GTG-2-4|chr3.trna135-HisGTG@14.41.28 tRNA-His-GTG-2-7|chr3.trna340-HisGTG@14.41.28 tRNA-His-GTG-2-6|chr3.trna344-HisGTG@14.41.28	-2.5245	4.25206e-05	0.0232814
GGCCCCATGGTGTAATGGTTAGCACTCTG	5-tRF	1.97062	2.15787	0.479185	0.0586081	0.249774	0.266502	0	2	tRNA-Gln-TTG-3-2|chr13.trna78-GlnTTG@1.29.29 tRNA-Gln-TTG-3-1|chr13.trna77-GlnTTG@1.29.29	-3.28367	5.14469e-05	0.0245071
TATGATTCTCGGTTTGGGTCCGAGAGGTCCCGGGT	i-tRF	2.84645	1.87015	0.889914	0.0586081	0.249774	0.266502	0.43419	1	tRNA-Pro-TGG-1-1|chr7.trna209-ProTGG@19.53.35	-3.08151	5.41238e-05	0.0245071
GTATAGTGGTTAGTACTCTGCGTTGTGGCCGCAGC	i-tRF	0.656873	0.287716	3.28584	0.234432	0.41629	0.533005	0	8	tRNA-His-GTG-2-1|chr2.trna601-HisGTG@10.44.35 tRNA-His-GTG-2-5|chr3.trna139-HisGTG@10.44.35 tRNA-His-GTG-2-8|chr4.trna704-HisGTG@10.44.35 tRNA-His-GTG-2-3|chr2.trna237-HisGTG@10.44.35 tRNA-His-GTG-2-4|chr3.trna135-HisGTG@10.44.35 tRNA-His-GTG-2-7|chr3.trna340-HisGTG@10.44.35 tRNA-His-GTG-2-6|chr3.trna344-HisGTG@10.44.35 tRNA-His-GTG-2-2|chr2.trna600-HisGTG@10.44.35	-2.97807	5.22871e-05	0.0245071
TAGCTGCCTTCCAAGCAGTTGACCCGGG	i-tRF	10.291	9.20691	1.91674	0.351648	1.33213	1.99877	1.4473	7	tRNA-Gly-TCC-1-2|chr1.trna447-GlyTCC@25.52.28 tRNA-Gly-TCC-1-5|chr1.trna298-GlyTCC@25.52.28 tRNA-Gly-TCC-1-1|chr1.trna449-GlyTCC@25.52.28 tRNA-Gly-TCC-1-4|chr1.trna441-GlyTCC@25.52.28 tRNA-Gly-TCC-1-7|chr11.trna802-GlyTCC@25.52.28 tRNA-Gly-TCC-1-6|chr3.trna339-GlyTCC@25.52.28 tRNA-Gly-TCC-1-3|chr1.trna444-GlyTCC@25.52.28	-2.55758	5.50525e-05	0.0245071
AGTGGTTAGTACTCTGCGTTGTGGCCGCAGC	i-tRF	8.64883	10.2139	17.3191	1.58242	3.49684	8.12832	1.4473	8	tRNA-His-GTG-2-2|chr2.trna600-HisGTG@14.44.31 tRNA-His-GTG-2-1|chr2.trna601-HisGTG@14.44.31 tRNA-His-GTG-2-5|chr3.trna139-HisGTG@14.44.31 tRNA-His-GTG-2-8|chr4.trna704-HisGTG@14.44.31 tRNA-His-GTG-2-3|chr2.trna237-HisGTG@14.44.31 tRNA-His-GTG-2-4|chr3.trna135-HisGTG@14.44.31 tRNA-His-GTG-2-7|chr3.trna340-HisGTG@14.44.31 tRNA-His-GTG-2-6|chr3.trna344-HisGTG@14.44.31	-2.36457	5.57062e-05	0.0245071
GTAGTCGTGGCCGAGTGGTTAAGGCGATGGACTTGAAATCC	5-tRF	1.31375	1.43858	1.43755	0	0.333032	0.133251	0.43419	2	tRNA-Ser-TGA-2-2|chr13.trna76-SerTGA@1.41.41 tRNA-Ser-TGA-2-1|chr13.trna477-SerTGA@1.41.41	-3.13246	6.08001e-05	0.0255552
TCACGCGGGAGACCGGGGTTCGATTCCCCGACGGGGA	i-tRF	85.3935	102.427	23.5485	4.80586	20.0652	14.5244	24.7488	13	tRNA-Asp-GTC-1-12|chr13.trna474-AspGTC@35.71.37 tRNA-Asp-GTC-1-11|chr13.trna48-AspGTC@35.71.37 tRNA-Asp-GTC-1-5|chr1.trna297-AspGTC@35.71.37 tRNA-Asp-GTC-1-10|chr11.trna189-AspGTC@35.71.37 tRNA-Asp-GTC-1-1|chr1.trna450-AspGTC@35.71.37 tRNA-Asp-GTC-1-4|chr1.trna440-AspGTC@35.71.37 tRNA-Asp-GTC-1-6|chr5.trna588-AspGTC@35.71.37 tRNA-Asp-GTC-1-9|chr11.trna29-AspGTC@35.71.37 tRNA-Asp-GTC-1-3|chr1.trna…	-2.20328	6.1877e-05	0.0255552
GTATAGTGGTTAGTACTCTGCGTTGTGGCCGC	i-tRF	0.109479	1.29472	2.7382	0.0586081	0.249774	0.533005	0.43419	8	tRNA-His-GTG-2-5|chr3.trna139-HisGTG@10.41.32 tRNA-His-GTG-2-8|chr4.trna704-HisGTG@10.41.32 tRNA-His-GTG-2-3|chr2.trna237-HisGTG@10.41.32 tRNA-His-GTG-2-4|chr3.trna135-HisGTG@10.41.32 tRNA-His-GTG-2-7|chr3.trna340-HisGTG@10.41.32 tRNA-His-GTG-2-6|chr3.trna344-HisGTG@10.41.32 tRNA-His-GTG-2-2|chr2.trna600-HisGTG@10.41.32 tRNA-His-GTG-2-1|chr2.trna601-HisGTG@10.41.32	-2.99313	6.56336e-05	0.0264219
CCTGGAGGCGTGGGTTC	i-tRF	0.766352	0.575432	3.97039	0.29304	0.915838	0.266502	0.14473	10	tRNA-Leu-CAG-3-1|chr8.trna77-LeuCAG@50.66.17 tRNA-Leu-CAG-1-4|chr1.trna439-LeuCAG@50.66.17 tRNA-Leu-CAG-1-5|chr13.trna446-LeuCAG@50.66.17 tRNA-Leu-CAG-1-1|chr1.trna291-LeuCAG@50.66.17 tRNA-Leu-CAG-1-3|chr1.trna295-LeuCAG@50.66.17 tRNA-Leu-CAG-1-2|chr1.trna293-LeuCAG@50.66.17 tRNA-Leu-CAG-2-1|chr1.trna289-LeuCAG@50.66.17 tRNA-Leu-CAA-1-1|chr13.trna489-LeuCAA@50.66.17 tRNA-Leu-CAG-2-2|chr8.trna190-…	-2.8154	6.91979e-05	0.0264219
AGTACTCTGCGTTGTGGCCGCAGC	i-tRF	2.51801	11.0771	40.5938	5.68498	6.16109	8.12832	3.18406	9	tRNA-His-GTG-2-1|chr2.trna601-HisGTG@21.44.24 tRNA-His-GTG-2-5|chr3.trna139-HisGTG@21.44.24 tRNA-His-GTG-2-8|chr4.trna704-HisGTG@21.44.24 tRNA-His-GTG-2-3|chr2.trna237-HisGTG@21.44.24 tRNA-His-GTG-2-4|chr3.trna135-HisGTG@21.44.24 tRNA-His-GTG-2-7|chr3.trna340-HisGTG@21.44.24 tRNA-His-GTG-2-6|chr3.trna344-HisGTG@21.44.24 tRNA-His-GTG-2-2|chr2.trna600-HisGTG@21.44.24 tRNA-His-GTG-3-1|chr3.trna137-H…	-2.27515	6.73127e-05	0.0264219
AGTGGTTAGTACTCTGCGTTGTGGC	i-tRF	1.86114	2.44558	1.91674	0.117216	0.499548	0.533005	0.28946	8	tRNA-His-GTG-2-4|chr3.trna135-HisGTG@14.38.25 tRNA-His-GTG-2-7|chr3.trna340-HisGTG@14.38.25 tRNA-His-GTG-2-6|chr3.trna344-HisGTG@14.38.25 tRNA-His-GTG-2-2|chr2.trna600-HisGTG@14.38.25 tRNA-His-GTG-2-1|chr2.trna601-HisGTG@14.38.25 tRNA-His-GTG-2-5|chr3.trna139-HisGTG@14.38.25 tRNA-His-GTG-2-8|chr4.trna704-HisGTG@14.38.25 tRNA-His-GTG-2-3|chr2.trna237-HisGTG@14.38.25	-2.87454	7.40672e-05	0.0277574
ATTTGACTGCAGATCAAGAGGTCCCTGGTTC	i-tRF	1.42323	3.74031	14.444	1.4652	1.5819	3.33128	2.02622	41	tRNA-Cys-GCA-4-17|chr6.trna79-CysGCA@25.55.31 tRNA-Cys-GCA-4-13|chr6.trna449-CysGCA@25.55.31 tRNA-Cys-GCA-4-5|chr6.trna71-CysGCA@25.55.31 tRNA-Cys-GCA-4-10|chr6.trna453-CysGCA@25.55.31 tRNA-Cys-GCA-4-20|chr6.trna440-CysGCA@25.55.31 tRNA-Cys-GCA-4-6|chr6.trna73-CysGCA@25.55.31 tRNA-Cys-GCA-4-9|chr6.trna455-CysGCA@25.55.31 tRNA-Cys-GCA-4-2|chr6.trna460-CysGCA@25.55.31 tRNA-Cys-GCA-4-4|chr6.trna459-…	-2.40216	7.61701e-05	0.0278297
TGACTGCAGATCAAGAGGTCCCCGGTTCAAA	i-tRF	15.327	21.5787	3.42275	0.527473	3.41358	3.99753	3.18406	6	tRNA-Cys-GCA-7-1|chr6.trna457-CysGCA@28.58.31 tRNA-Cys-GCA-3-4|chr11.trna625-CysGCA@28.58.31 tRNA-Cys-GCA-3-1|chr6.trna65-CysGCA@28.58.31 tRNA-Cys-GCA-3-3|chr11.trna626-CysGCA@28.58.31 tRNA-Cys-GCA-3-2|chr11.trna345-CysGCA@28.58.31 tRNA-Cys-GCA-8-1|chr6.trna454-CysGCA@28.58.31	-2.36292	7.70107e-05	0.0278297
TTCGGCGCTCTCACCGCCGCGGCCCGGG	i-tRF	3.17489	2.01401	0.205365	0.0586081	0.083258	0.266502	0.43419	9	tRNA-Glu-CTC-1-9|chr13.trna492-GluCTC@25.52.28 tRNA-Glu-CTC-1-3|chr1.trna442-GluCTC@25.52.28 tRNA-Glu-CTC-1-5|chr3.trna338-GluCTC@25.52.28 tRNA-Glu-CTC-1-2|chr1.trna445-GluCTC@25.52.28 tRNA-Glu-CTC-1-6|chr3.trna143-GluCTC@25.52.28 tRNA-Glu-CTC-1-1|chr1.trna448-GluCTC@25.52.28 tRNA-Glu-CTC-1-8|chr11.trna846-GluCTC@25.52.28 tRNA-Glu-CTC-1-4|chr1.trna299-GluCTC@25.52.28 tRNA-Glu-CTC-1-7|chr10.trna38…	-3.10054	8.72485e-05	0.0309763
TGAGCATAGCTGCCTTCCAAGCAGTTGACCCGGG	i-tRF	1.42323	1.87015	0.068455	0	0.166516	0	0.14473	7	tRNA-Gly-TCC-1-2|chr1.trna447-GlyTCC@19.52.34 tRNA-Gly-TCC-1-5|chr1.trna298-GlyTCC@19.52.34 tRNA-Gly-TCC-1-1|chr1.trna449-GlyTCC@19.52.34 tRNA-Gly-TCC-1-4|chr1.trna441-GlyTCC@19.52.34 tRNA-Gly-TCC-1-7|chr11.trna802-GlyTCC@19.52.34 tRNA-Gly-TCC-1-6|chr3.trna339-GlyTCC@19.52.34 tRNA-Gly-TCC-1-3|chr1.trna444-GlyTCC@19.52.34	-3.5493	9.42707e-05	0.0321491
GCATAGCTGCCTTCCAAGCAGTTGACCCGGG	i-tRF	3.6128	3.74031	0.616095	0	0.666064	0.399753	0.57892	7	tRNA-Gly-TCC-1-3|chr1.trna444-GlyTCC@22.52.31 tRNA-Gly-TCC-1-2|chr1.trna447-GlyTCC@22.52.31 tRNA-Gly-TCC-1-5|chr1.trna298-GlyTCC@22.52.31 tRNA-Gly-TCC-1-1|chr1.trna449-GlyTCC@22.52.31 tRNA-Gly-TCC-1-4|chr1.trna441-GlyTCC@22.52.31 tRNA-Gly-TCC-1-7|chr11.trna802-GlyTCC@22.52.31 tRNA-Gly-TCC-1-6|chr3.trna339-GlyTCC@22.52.31	-2.80559	9.4042e-05	0.0321491
AGGGATTGTGGGTTCGAGTCCCATCTGGGGTGCC	3-tRF	0.437916	2.01401	5.68176	0.468865	1.16561	0.533005	0.72365	1	tRNA-Arg-CCT-4-1|chr6.trna49-ArgCCT@42.75.34	-2.60229	9.53177e-05	0.0321491
AGCCTCCGGAGCTGGGGATTGTGGGTTCGAGTCCC	i-tRF	1.31375	0.863147	5.95558	0.468865	0.83258	0.533005	1.30257	1	tRNA-Arg-CCG-3-1|chr11.trna418-ArgCCG@29.63.35	-2.57754	0.000105176	0.0348926
GGAGGACTGTAGATCCTTAGGTCGCTGGTTC	i-tRF	0.547394	0.71929	1.3691	0.117216	0.166516	0	0.14473	10	tRNA-Tyr-GTA-1-2|chr13.trna65-TyrGTA@26.56.31 tRNA-Tyr-GTA-1-4|chr13.trna452-TyrGTA@26.56.31 tRNA-Tyr-GTA-1-5|chr13.trna70-TyrGTA@26.56.31 tRNA-Tyr-GTA-1-3|chr13.trna454-TyrGTA@26.56.31 tRNA-Tyr-GTA-1-1|chr13.trna455-TyrGTA@26.56.31 tRNA-Tyr-GTA-4-1|chr3.trna9-TyrGTA@26.56.31 tRNA-Tyr-GTA-5-1|chr13.trna453-TyrGTA@26.56.31 tRNA-Tyr-GTA-3-2|chr14.trna80-TyrGTA@26.56.31 tRNA-Tyr-GTA-2-1|chr5.trna45-…	-3.23925	0.000125254	0.0389964
TTTACAAAAAACATTAGACTGTGAATCTGACAACAGGAAA	i-tRF	6.45925	5.75432	1.02682	0.234432	1.08235	1.46576	0.43419	1	trnaMT-His-GTG-MT17|chrMT.17-HisGTG@11.50.40	-2.49979	0.000163169	0.0452336
GTTCAGGTCGCAGTCTCCCCTGGAGGCGTGGGTTCGAATCCC	i-tRF	2.73697	2.44558	0.54764	0	0.166516	0.666256	0.43419	9	tRNA-Leu-CAG-1-1|chr1.trna291-LeuCAG@32.73.42 tRNA-Leu-CAG-3-1|chr8.trna77-LeuCAG@32.73.42 tRNA-Leu-CAG-1-3|chr1.trna295-LeuCAG@32.73.42 tRNA-Leu-CAG-1-2|chr1.trna293-LeuCAG@32.73.42 tRNA-Leu-CAG-1-4|chr1.trna439-LeuCAG@32.73.42 tRNA-Leu-CAG-1-5|chr13.trna446-LeuCAG@32.73.42 tRNA-Leu-CAG-2-1|chr1.trna289-LeuCAG@32.73.42 tRNA-Leu-CAG-2-2|chr8.trna190-LeuCAG@32.73.42 tRNA-Leu-CAG-2-3|chr8.trna437-L…	-2.83493	0.000172296	0.0461823
ATTGTGCTCTGCACGCGTGGGTTCGAATCCC	i-tRF	0.437916	0.71929	3.01202	0.117216	0.249774	0.799507	0.43419	4	tRNA-Ser-GCT-4-2|chr13.trna464-SerGCT@42.72.31 tRNA-Ser-GCT-4-1|chr11.trna799-SerGCT@42.72.31 tRNA-Ser-GCT-4-3|chr13.trna79-SerGCT@42.72.31 tRNA-Ser-GCT-1-1|chr13.trna470-SerGCT@42.72.31	-2.73616	0.000177697	0.046702
TAGTTTACAAAAAACATTAGACTGTGAATCTGACAACAGGAAATAAACC	i-tRF	1.20427	0.863147	0	0	0	0.133251	0	1	trnaMT-His-GTG-MT17|chrMT.17-HisGTG@8.56.49	-4.04671	0.000187627	0.0481105
AGAAGATTGTAGGTTCGACTCCT	i-tRF	0.109479	0.575432	2.60129	0.175824	0.41629	0.133251	0.28946	1	tRNA-Arg-ACG-2-1|chr3.trna477-ArgACG@41.63.23	-2.82454	0.000187811	0.0481105
AGTCTCCCCTGGAGGCGTGGGTTCGAATCCCACTTCTGACACCA	3-tRF	2.62749	2.01401	1.02682	0.0586081	0.249774	0.799507	0.28946	3	tRNA-Leu-CAG-2-2|chr8.trna190-LeuCAG@43.86.44 tRNA-Leu-CAG-2-3|chr8.trna437-LeuCAG@43.86.44 tRNA-Leu-CAG-2-1|chr1.trna289-LeuCAG@43.86.44	-2.74239	0.000203708	0.0497083
AGCTCAGTCGGTAGAGCATGAGACTCTTAATCTC	i-tRF	0.437916	0.431574	3.42275	0.117216	1.08235	0.399753	0.14473	7	tRNA-Lys-CTT-3-6|chr17.trna437-LysCTT@9.42.34 tRNA-Lys-CTT-3-7|chr17.trna29-LysCTT@9.42.34 tRNA-Lys-CTT-3-5|chr17.trna27-LysCTT@9.42.34 tRNA-Lys-CTT-3-2|chr3.trna341-LysCTT@9.42.34 tRNA-Lys-CTT-3-4|chr13.trna67-LysCTT@9.42.34 tRNA-Lys-CTT-3-3|chr11.trna895-LysCTT@9.42.34 tRNA-Lys-CTT-3-1|chr3.trna136-LysCTT@9.42.34	-2.6428	0.000202009	0.0497083
AGCCTCCGGAGCTGGGGATTGTGGGTTCGAGTCCCATCTGGGTCGCCA	3-tRF	24.1948	11.9402	43.1951	2.52015	6.57738	19.4547	16.3545	1	tRNA-Arg-CCG-3-1|chr11.trna418-ArgCCG@29.76.48	-2.08027	0.000201011	0.0497083
AAATCTCGGTGGGACCTCC	i-tRF	0.437916	1.00701	3.76502	0.175824	0.999096	0.133251	0.72365	11	tRNA-Gln-CTG-7-1|chr6.trna145-GlnCTG@55.73.19 tRNA-Gln-TTG-5-1|chr11.trna287-GlnTTG@56.74.19 tRNA-Gln-TTG-3-2|chr13.trna78-GlnTTG@56.74.19 tRNA-Gln-TTG-3-1|chr13.trna77-GlnTTG@56.74.19 tRNA-Gln-TTG-2-1|chr13.trna486-GlnTTG@56.74.19 tRNA-Gln-TTG-1-1|chr11.trna652-GlnTTG@56.74.19 tRNA-Gln-CTG-4-1|chr3.trna146-GlnCTG@56.74.19 tRNA-Gln-CTG-1-1|chr13.trna51-GlnCTG@56.74.19 tRNA-Gln-CTG-3-2|chr3.trna34…	-2.60253	0.000209296	0.050423
ATCATGCAAGATTCCCATTCTTGCGACCCGG	i-tRF	0.656873	1.43858	0	0	0.083258	0	0	2	tRNA-Gly-CCC-1-2|chr17.trna43-GlyCCC@20.50.31 tRNA-Gly-CCC-1-1|chr6.trna135-GlyCCC@20.50.31	-4.0124	0.000225637	0.0524139
GGTTAGGATTCCTGGTTTTCACCCAGGCGGC	i-tRF	0.218958	0.575432	0.889914	0.117216	0	0	0	6	tRNA-Glu-TTC-1-3|chr13.trna69-GluTTC@17.47.31 tRNA-Glu-TTC-1-1|chr7.trna160-GluTTC@17.47.31 tRNA-Glu-TTC-1-2|chr9.trna408-GluTTC@17.47.31 tRNA-Glu-TTC-2-2|chr14.trna159-GluTTC@17.47.31 tRNA-Glu-TTC-2-1|chr1.trna680-GluTTC@17.47.31 tRNA-Glu-TTC-1-4|chr14.trna154-GluTTC@17.47.31	-3.64953	0.000224353	0.0524139
ATTTGACTGCAGATCAAGAGGTCCCC	i-tRF	1.97062	2.7333	0.13691	0	0.166516	0.399753	0.28946	6	tRNA-Cys-GCA-3-1|chr6.trna65-CysGCA@25.50.26 tRNA-Cys-GCA-3-3|chr11.trna626-CysGCA@25.50.26 tRNA-Cys-GCA-3-2|chr11.trna345-CysGCA@25.50.26 tRNA-Cys-GCA-7-1|chr6.trna457-CysGCA@25.50.26 tRNA-Cys-GCA-3-4|chr11.trna625-CysGCA@25.50.26 tRNA-Cys-GCA-8-1|chr6.trna454-CysGCA@25.50.26	-2.93654	0.00022792	0.0524139
GAGCTGGGGATTGTGGGTTCGAGTCCCATCTGGGTCGC	3-tRF	0.98531	1.72629	0.205365	0.0586081	0.083258	0.133251	0	1	tRNA-Arg-CCG-3-1|chr11.trna418-ArgCCG@37.74.38	-3.36949	0.000242756	0.0538508
ATATGTCTGCGTGGGTTCGAACCCCACTC	i-tRF	0	0.431574	1.57446	0.117216	0.166516	0.133251	0	1	tRNA-Leu-TAA-2-1|chr10.trna582-LeuTAA@49.77.29	-3.13348	0.000243877	0.0538508
GGTTCCATGGTGTAATGGTTAGC	5-tRF	0	0.431574	2.39592	0.234432	0	0	0.57892	9	tRNA-Gln-CTG-2-3|chr13.trna29-GlnCTG@1.23.23 tRNA-Gln-CTG-2-4|chr13.trna475-GlnCTG@1.23.23 tRNA-Gln-CTG-2-2|chr11.trna795-GlnCTG@1.23.23 tRNA-Gln-CTG-2-1|chr9.trna147-GlnCTG@1.23.23 tRNA-Gln-CTG-3-2|chr3.trna346-GlnCTG@1.23.23 tRNA-Gln-CTG-3-3|chr3.trna140-GlnCTG@1.23.23 tRNA-Gln-CTG-3-1|chr3.trna349-GlnCTG@1.23.23 tRNA-Gln-CTG-6-1|chr2.trna207-GlnCTG@1.23.23 tRNA-Gln-CTG-1-1|chr13.trna51-GlnCTG@…	-2.89001	0.00024296	0.0538508
AGCGGAAGCGTGCTGGGCCCATAACCCAGAGGTCGATGGATCGAAACC	i-tRF	0.656873	0.71929	2.87511	0.234432	0.41629	0.533005	0.28946	7	tRNA-iMet-CAT-1-4|chr13.trna54-MetCAT@14.61.48 tRNA-iMet-CAT-1-1|chr3.trna363-MetCAT@14.61.48 tRNA-iMet-CAT-1-3|chr13.trna476-MetCAT@14.61.48 tRNA-iMet-CAT-1-6|chr13.trna75-MetCAT@14.61.48 tRNA-iMet-CAT-1-2|chr13.trna43-MetCAT@14.61.48 tRNA-iMet-CAT-1-7|chr13.trna441-MetCAT@14.61.48 tRNA-iMet-CAT-1-5|chr13.trna72-MetCAT@14.61.48	-2.63825	0.000275576	0.0587035
TGTCACGCGGGAGACCGGGGTTCGATTCCCCGACGGGGA	i-tRF	15.765	15.9682	3.42275	1.23077	2.83077	1.86552	4.05244	13	tRNA-Asp-GTC-1-11|chr13.trna48-AspGTC@33.71.39 tRNA-Asp-GTC-1-5|chr1.trna297-AspGTC@33.71.39 tRNA-Asp-GTC-1-10|chr11.trna189-AspGTC@33.71.39 tRNA-Asp-GTC-1-1|chr1.trna450-AspGTC@33.71.39 tRNA-Asp-GTC-1-4|chr1.trna440-AspGTC@33.71.39 tRNA-Asp-GTC-1-6|chr5.trna588-AspGTC@33.71.39 tRNA-Asp-GTC-1-9|chr11.trna29-AspGTC@33.71.39 tRNA-Asp-GTC-1-3|chr1.trna443-AspGTC@33.71.39 tRNA-Asp-GTC-1-2|chr1.trna44…	-2.16573	0.00029572	0.0623385
GTAATGGTTAGCACTCTGGACTCTGAATC	i-tRF	3.6128	3.30873	1.09528	0.0586081	0.499548	1.06601	0.57892	9	tRNA-Gln-CTG-2-4|chr13.trna475-GlnCTG@12.40.29 tRNA-Gln-CTG-2-2|chr11.trna795-GlnCTG@12.40.29 tRNA-Gln-CTG-2-1|chr9.trna147-GlnCTG@12.40.29 tRNA-Gln-CTG-2-3|chr13.trna29-GlnCTG@12.40.29 tRNA-Gln-CTG-3-2|chr3.trna346-GlnCTG@12.40.29 tRNA-Gln-CTG-3-3|chr3.trna140-GlnCTG@12.40.29 tRNA-Gln-CTG-3-1|chr3.trna349-GlnCTG@12.40.29 tRNA-Gln-CTG-6-1|chr2.trna207-GlnCTG@12.40.29 tRNA-Gln-CTG-1-1|chr13.trna51…	-2.53481	0.000299005	0.062381
GTCAGGATGGCCGAGCGGTCTAAGGCGCTGCGTTCAGGTCGC	5-tRF	0.437916	0.575432	0.82146	0	0.166516	0.133251	0	8	tRNA-Leu-CAG-2-3|chr8.trna437-LeuCAG@1.42.42 tRNA-Leu-CAG-2-1|chr1.trna289-LeuCAG@1.42.42 tRNA-Leu-CAG-2-2|chr8.trna190-LeuCAG@1.42.42 tRNA-Leu-CAG-1-4|chr1.trna439-LeuCAG@1.42.42 tRNA-Leu-CAG-1-5|chr13.trna446-LeuCAG@1.42.42 tRNA-Leu-CAG-1-1|chr1.trna291-LeuCAG@1.42.42 tRNA-Leu-CAG-1-3|chr1.trna295-LeuCAG@1.42.42 tRNA-Leu-CAG-1-2|chr1.trna293-LeuCAG@1.42.42	-3.36663	0.000313766	0.0636906
ATTTGACTGCAGATCAAGAGGTCCCCGGTTC	i-tRF	1.31375	1.58244	1.91674	0.351648	0.083258	0.533005	0.14473	6	tRNA-Cys-GCA-3-1|chr6.trna65-CysGCA@25.55.31 tRNA-Cys-GCA-3-3|chr11.trna626-CysGCA@25.55.31 tRNA-Cys-GCA-3-2|chr11.trna345-CysGCA@25.55.31 tRNA-Cys-GCA-3-4|chr11.trna625-CysGCA@25.55.31 tRNA-Cys-GCA-7-1|chr6.trna457-CysGCA@25.55.31 tRNA-Cys-GCA-8-1|chr6.trna454-CysGCA@25.55.31	-2.66479	0.000317871	0.0636906
GGTTAGTACTCTGCGTTGTGGCCGCAGCAACCTCGGTTCG	i-tRF	1.5327	0.575432	0.068455	0	0.083258	0.133251	0	9	tRNA-His-GTG-3-1|chr3.trna137-HisGTG@17.56.40 tRNA-His-GTG-2-1|chr2.trna601-HisGTG@17.56.40 tRNA-His-GTG-2-5|chr3.trna139-HisGTG@17.56.40 tRNA-His-GTG-2-8|chr4.trna704-HisGTG@17.56.40 tRNA-His-GTG-2-3|chr2.trna237-HisGTG@17.56.40 tRNA-His-GTG-2-4|chr3.trna135-HisGTG@17.56.40 tRNA-His-GTG-2-7|chr3.trna340-HisGTG@17.56.40 tRNA-His-GTG-2-6|chr3.trna344-HisGTG@17.56.40 tRNA-His-GTG-2-2|chr2.trna600-H…	-3.53841	0.000357412	0.0697142
AGCCTCCGGAGCTGGGGATTGTGGGTT	i-tRF	1.09479	1.00701	2.32747	0.234432	0.333032	0.533005	0.28946	1	tRNA-Arg-CCG-3-1|chr11.trna418-ArgCCG@29.55.27	-2.6029	0.000361713	0.0697142
TCACCGCCGCGGCCCGGGTTCGATTCCCGGTCA	i-tRF	1.09479	1.29472	0.205365	0	0.166516	0	0.14473	11	tRNA-Glu-TTC-3-2|chr3.trna347-GluTTC@35.67.33 tRNA-Glu-CTC-1-1|chr1.trna448-GluCTC@35.67.33 tRNA-Glu-CTC-1-8|chr11.trna846-GluCTC@35.67.33 tRNA-Glu-CTC-1-4|chr1.trna299-GluCTC@35.67.33 tRNA-Glu-CTC-1-7|chr10.trna38-GluCTC@35.67.33 tRNA-Glu-CTC-1-9|chr13.trna492-GluCTC@35.67.33 tRNA-Glu-CTC-1-3|chr1.trna442-GluCTC@35.67.33 tRNA-Glu-CTC-1-5|chr3.trna338-GluCTC@35.67.33 tRNA-Glu-CTC-1-2|chr1.trna445…	-3.30357	0.000367141	0.0700927
AGGGTCGTGGGTTCGAGCCCCACGTTGGGCGCC	3-tRF	0	0.71929	1.57446	0	0.249774	0.133251	0.43419	9	tRNA-Lys-CTT-3-7|chr17.trna29-LysCTT@43.75.33 tRNA-Lys-CTT-3-5|chr17.trna27-LysCTT@43.75.33 tRNA-Lys-CTT-3-2|chr3.trna341-LysCTT@43.75.33 tRNA-Lys-CTT-3-4|chr13.trna67-LysCTT@43.75.33 tRNA-Lys-CTT-2-1|chr9.trna442-LysCTT@43.75.33 tRNA-Lys-CTT-2-2|chr12.trna372-LysCTT@43.75.33 tRNA-Lys-CTT-3-3|chr11.trna895-LysCTT@43.75.33 tRNA-Lys-CTT-3-1|chr3.trna136-LysCTT@43.75.33 tRNA-Lys-CTT-3-6|chr17.trna43…	-2.79493	0.000607671	0.0983795
TGTCACGCGGGAGACCGGGGTTCAATTCCCCGACGGGGA	i-tRF	6.56873	5.17888	0.41073	0.117216	1.66516	1.19926	0.43419	1	tRNA-Asp-GTC-2-1|chr10.trna383-AspGTC@33.71.39	-2.27424	0.000594108	0.0983795
TCACGCGGGAGACCGGGGTTCGATTCCCCGACGGGGAG	i-tRF	42.2588	38.2662	6.09249	1.75824	13.1548	8.26157	8.6838	13	tRNA-Asp-GTC-1-2|chr1.trna446-AspGTC@35.72.38 tRNA-Asp-GTC-1-13|chr13.trna472-AspGTC@35.72.38 tRNA-Asp-GTC-1-8|chr10.trna379-AspGTC@35.72.38 tRNA-Asp-GTC-1-7|chr5.trna586-AspGTC@35.72.38 tRNA-Asp-GTC-1-12|chr13.trna474-AspGTC@35.72.38 tRNA-Asp-GTC-1-11|chr13.trna48-AspGTC@35.72.38 tRNA-Asp-GTC-1-5|chr1.trna297-AspGTC@35.72.38 tRNA-Asp-GTC-1-10|chr11.trna189-AspGTC@35.72.38 tRNA-Asp-GTC-1-1|chr1.t…	-1.93336	0.00061439	0.0986778
TCACGCGGGAGACCGGGGTTCGATTCCCCGACGG	i-tRF	6.02134	7.1929	0.68455	0.234432	1.33213	1.46576	0.86838	13	tRNA-Asp-GTC-1-5|chr1.trna297-AspGTC@35.68.34 tRNA-Asp-GTC-1-10|chr11.trna189-AspGTC@35.68.34 tRNA-Asp-GTC-1-1|chr1.trna450-AspGTC@35.68.34 tRNA-Asp-GTC-1-4|chr1.trna440-AspGTC@35.68.34 tRNA-Asp-GTC-1-6|chr5.trna588-AspGTC@35.68.34 tRNA-Asp-GTC-1-9|chr11.trna29-AspGTC@35.68.34 tRNA-Asp-GTC-1-3|chr1.trna443-AspGTC@35.68.34 tRNA-Asp-GTC-1-2|chr1.trna446-AspGTC@35.68.34 tRNA-Asp-GTC-1-13|chr13.trna4…	-2.23319	0.000633664	0.100972
AGAAGGCTGCGTGTTCGAATC	i-tRF	0.109479	0.287716	2.60129	0.234432	0.499548	0.133251	0.28946	1	tRNA-Trp-CCA-2-1|chr10.trna384-TrpCCA@40.60.21	-2.53743	0.000663143	0.101667
TATGATTCTCGCTTTGGGTGCGAGAGGTCCCGGGT	i-tRF	3.83176	3.74031	0.958369	0.175824	1.49864	0	0.57892	4	tRNA-Pro-TGG-2-4|chr17.trna433-ProTGG@19.53.35 tRNA-Pro-TGG-2-3|chr14.trna81-ProTGG@19.53.35 tRNA-Pro-TGG-2-1|chr3.trna39-ProTGG@19.53.35 tRNA-Pro-TGG-2-2|chr11.trna93-ProTGG@19.53.35	-2.32692	0.000708538	0.106213
TGGGAGAGCGTTAGACT	i-tRF	0.875831	1.00701	0.13691	0	0.083258	0	0.14473	7	tRNA-Phe-GAA-1-1|chr5.trna587-PheGAA@17.33.17 tRNA-Phe-GAA-1-4|chr14.trna204-PheGAA@17.33.17 tRNA-Phe-GAA-1-2|chr10.trna427-PheGAA@17.33.17 tRNA-Phe-GAA-1-3|chr13.trna25-PheGAA@17.33.17 tRNA-Phe-GAA-1-5|chr19.trna46-PheGAA@17.33.17 tRNA-Phe-GAA-3-1|chr13.trna480-PheGAA@17.33.17 tRNA-Phe-GAA-2-1|chr19.trna48-PheGAA@17.33.17	-3.37976	0.000740589	0.109396
AATGGTTAGCACTCTGGACTCTGAATCCAGC	i-tRF	0.547394	2.44558	3.83348	0.234432	0.666064	1.73226	0.57892	9	tRNA-Gln-CTG-3-2|chr3.trna346-GlnCTG@14.44.31 tRNA-Gln-CTG-3-3|chr3.trna140-GlnCTG@14.44.31 tRNA-Gln-CTG-3-1|chr3.trna349-GlnCTG@14.44.31 tRNA-Gln-CTG-6-1|chr2.trna207-GlnCTG@14.44.31 tRNA-Gln-CTG-1-1|chr13.trna51-GlnCTG@14.44.31 tRNA-Gln-CTG-2-4|chr13.trna475-GlnCTG@14.44.31 tRNA-Gln-CTG-2-2|chr11.trna795-GlnCTG@14.44.31 tRNA-Gln-CTG-2-1|chr9.trna147-GlnCTG@14.44.31 tRNA-Gln-CTG-2-3|chr13.trna29…	-2.2656	0.000785215	0.114595
GGTTAGTACTCTGCGTTGTGGC	i-tRF	1.09479	1.43858	0.41073	0.0586081	0.083258	0.266502	0.14473	9	tRNA-His-GTG-2-3|chr2.trna237-HisGTG@17.38.22 tRNA-His-GTG-2-4|chr3.trna135-HisGTG@17.38.22 tRNA-His-GTG-2-7|chr3.trna340-HisGTG@17.38.22 tRNA-His-GTG-2-6|chr3.trna344-HisGTG@17.38.22 tRNA-His-GTG-2-2|chr2.trna600-HisGTG@17.38.22 tRNA-His-GTG-3-1|chr3.trna137-HisGTG@17.38.22 tRNA-His-GTG-2-1|chr2.trna601-HisGTG@17.38.22 tRNA-His-GTG-2-5|chr3.trna139-HisGTG@17.38.22 tRNA-His-GTG-2-8|chr4.trna704-H…	-2.8504	0.000809218	0.115568
GGTAGCGTGGCCGAGTGGTCTAAGGCGCTGGATTTAGG	5-tRF	64.3736	69.0518	12.3903	0.586081	2.99729	54.2332	8.53907	1	tRNA-Leu-TAG-3-1|chr7.trna407-LeuTAG@1.38.38	-1.85672	0.000820786	0.116156
TGTCACGCGGGAGACCGGGGTTCGATTCCCCGACGG	i-tRF	4.92655	5.32274	0.68455	0.29304	1.08235	1.19926	0.43419	13	tRNA-Asp-GTC-1-8|chr10.trna379-AspGTC@33.68.36 tRNA-Asp-GTC-1-7|chr5.trna586-AspGTC@33.68.36 tRNA-Asp-GTC-1-12|chr13.trna474-AspGTC@33.68.36 tRNA-Asp-GTC-1-11|chr13.trna48-AspGTC@33.68.36 tRNA-Asp-GTC-1-5|chr1.trna297-AspGTC@33.68.36 tRNA-Asp-GTC-1-10|chr11.trna189-AspGTC@33.68.36 tRNA-Asp-GTC-1-1|chr1.trna450-AspGTC@33.68.36 tRNA-Asp-GTC-1-4|chr1.trna440-AspGTC@33.68.36 tRNA-Asp-GTC-1-6|chr5.trn…	-2.21426	0.000938941	0.124192
AGTACTCTGCGTTGTGGCCGC	i-tRF	4.05072	17.2629	50.6567	6.91575	8.65883	17.5891	12.4468	9	tRNA-His-GTG-2-7|chr3.trna340-HisGTG@21.41.21 tRNA-His-GTG-2-6|chr3.trna344-HisGTG@21.41.21 tRNA-His-GTG-2-2|chr2.trna600-HisGTG@21.41.21 tRNA-His-GTG-2-1|chr2.trna601-HisGTG@21.41.21 tRNA-His-GTG-2-5|chr3.trna139-HisGTG@21.41.21 tRNA-His-GTG-3-1|chr3.trna137-HisGTG@21.41.21 tRNA-His-GTG-2-8|chr4.trna704-HisGTG@21.41.21 tRNA-His-GTG-2-3|chr2.trna237-HisGTG@21.41.21 tRNA-His-GTG-2-4|chr3.trna135-H…	-1.84141	0.00094528	0.124218
AGAAGATTGAGGGTTCGAGTCCCTTCGTGGTCGCC	3-tRF	0.328437	0.71929	3.69657	0.29304	0.666064	0.399753	1.01311	2	tRNA-Arg-TCG-2-1|chr11.trna453-ArgTCG@41.75.35 tRNA-Arg-CCG-1-1|chr13.trna488-ArgCCG@41.75.35	-2.27518	0.00108357	0.132797
TCACGCGGGAGACCGGGGTTCAATTCCCCGACGGGGA	i-tRF	7.11613	8.91919	1.3691	0.410256	3.41358	0.666256	1.01311	1	tRNA-Asp-GTC-2-1|chr10.trna383-AspGTC@35.71.37	-2.05333	0.00112212	0.132797
ATTGGTCTTAGGAACCAAAAACCTTGGTGC	i-tRF	1.09479	2.7333	18.2775	3.45788	2.74751	0.932758	4.48663	1	trnaMT-Leu-TAG-MT19|chrMT.19-LeuTAG@24.53.30	-1.92494	0.00111635	0.132797
ACAAAAAACATTAGACTGTGAATCTGACAACAGGAAA	i-tRF	11.4953	9.63848	1.57446	0.527473	1.99819	4.53054	1.01311	1	trnaMT-His-GTG-MT17|chrMT.17-HisGTG@14.50.37	-1.99908	0.00114512	0.134731
TGACTGCAGATCAAGAGGTCCCCGGTTC	i-tRF	1.20427	1.29472	0.54764	0.0586081	0	0.399753	0.28946	6	tRNA-Cys-GCA-3-1|chr6.trna65-CysGCA@28.55.28 tRNA-Cys-GCA-3-3|chr11.trna626-CysGCA@28.55.28 tRNA-Cys-GCA-3-2|chr11.trna345-CysGCA@28.55.28 tRNA-Cys-GCA-3-4|chr11.trna625-CysGCA@28.55.28 tRNA-Cys-GCA-7-1|chr6.trna457-CysGCA@28.55.28 tRNA-Cys-GCA-8-1|chr6.trna454-CysGCA@28.55.28	-2.68426	0.00117242	0.136778
TGTCACGCGGGAGACCGGGGTTCGATTCCCCGACGGGGAG	i-tRF	29.3403	27.4769	4.31266	1.58242	7.57648	7.72857	6.51285	13	tRNA-Asp-GTC-1-13|chr13.trna472-AspGTC@33.72.40 tRNA-Asp-GTC-1-8|chr10.trna379-AspGTC@33.72.40 tRNA-Asp-GTC-1-7|chr5.trna586-AspGTC@33.72.40 tRNA-Asp-GTC-1-12|chr13.trna474-AspGTC@33.72.40 tRNA-Asp-GTC-1-11|chr13.trna48-AspGTC@33.72.40 tRNA-Asp-GTC-1-5|chr1.trna297-AspGTC@33.72.40 tRNA-Asp-GTC-1-10|chr11.trna189-AspGTC@33.72.40 tRNA-Asp-GTC-1-1|chr1.trna450-AspGTC@33.72.40 tRNA-Asp-GTC-1-4|chr1.t…	-1.84614	0.00124097	0.141884
GGTTAGTACTCTGCGTTGTGGCC	i-tRF	1.97062	2.58944	1.23219	0.0586081	0.249774	1.19926	0.57892	9	tRNA-His-GTG-2-7|chr3.trna340-HisGTG@17.39.23 tRNA-His-GTG-2-6|chr3.trna344-HisGTG@17.39.23 tRNA-His-GTG-2-2|chr2.trna600-HisGTG@17.39.23 tRNA-His-GTG-3-1|chr3.trna137-HisGTG@17.39.23 tRNA-His-GTG-2-1|chr2.trna601-HisGTG@17.39.23 tRNA-His-GTG-2-5|chr3.trna139-HisGTG@17.39.23 tRNA-His-GTG-2-8|chr4.trna704-HisGTG@17.39.23 tRNA-His-GTG-2-3|chr2.trna237-HisGTG@17.39.23 tRNA-His-GTG-2-4|chr3.trna135-H…	-2.27792	0.00138836	0.153532
CCCTGGAGGCGTGGGTTC	i-tRF	0	0	1.43755	0	0.333032	0.133251	0.14473	10	tRNA-Leu-CAG-1-4|chr1.trna439-LeuCAG@49.66.18 tRNA-Leu-CAG-1-5|chr13.trna446-LeuCAG@49.66.18 tRNA-Leu-CAG-1-1|chr1.trna291-LeuCAG@49.66.18 tRNA-Leu-CAG-1-3|chr1.trna295-LeuCAG@49.66.18 tRNA-Leu-CAG-1-2|chr1.trna293-LeuCAG@49.66.18 tRNA-Leu-CAG-3-1|chr8.trna77-LeuCAG@49.66.18 tRNA-Leu-CAG-2-1|chr1.trna289-LeuCAG@49.66.18 tRNA-Leu-CAA-1-1|chr13.trna489-LeuCAA@49.66.18 tRNA-Leu-CAG-2-2|chr8.trna190-…	-2.71796	0.00140626	0.15383
TAAAGGTCCCTGGTTCGATCCCGGGTTTCGGC	i-tRF	0.547394	1.00701	1.84828	0.117216	0.499548	0.133251	0.57892	5	tRNA-Phe-GAA-1-3|chr13.trna25-PheGAA@41.72.32 tRNA-Phe-GAA-1-5|chr19.trna46-PheGAA@41.72.32 tRNA-Phe-GAA-1-1|chr5.trna587-PheGAA@41.72.32 tRNA-Phe-GAA-1-4|chr14.trna204-PheGAA@41.72.32 tRNA-Phe-GAA-1-2|chr10.trna427-PheGAA@41.72.32	-2.38046	0.00140137	0.15383
GTTGGTCTAGGGGTATGATTCTC	i-tRF	1.31375	1.87015	1.09528	0.0586081	0.41629	0.666256	0.28946	19	tRNA-Pro-TGG-2-3|chr14.trna81-ProTGG@6.28.23 tRNA-Pro-TGG-2-1|chr3.trna39-ProTGG@6.28.23 tRNA-Pro-TGG-2-2|chr11.trna93-ProTGG@6.28.23 tRNA-Pro-TGG-2-4|chr17.trna433-ProTGG@6.28.23 tRNA-Pro-TGG-1-1|chr7.trna209-ProTGG@6.28.23 tRNA-Leu-TAA-5-2|chr16.trna3-LeuTAA@6.28.23 tRNA-Leu-TAA-5-3|chr19.trna2-LeuTAA@6.28.23 tRNA-Leu-TAA-5-1|chr16.trna333-LeuTAA@6.28.23 tRNA-Pro-AGG-2-1|chr1.trna131-ProAGG@6.2…	-2.35378	0.00149693	0.159092
ACGCGGGAGACCGGGGTTCGATTCCCCGACGGGGA	i-tRF	92.7286	119.834	22.5901	6.15385	32.2208	22.9192	38.2087	13	tRNA-Asp-GTC-1-4|chr1.trna440-AspGTC@37.71.35 tRNA-Asp-GTC-1-6|chr5.trna588-AspGTC@37.71.35 tRNA-Asp-GTC-1-9|chr11.trna29-AspGTC@37.71.35 tRNA-Asp-GTC-1-3|chr1.trna443-AspGTC@37.71.35 tRNA-Asp-GTC-1-2|chr1.trna446-AspGTC@37.71.35 tRNA-Asp-GTC-1-13|chr13.trna472-AspGTC@37.71.35 tRNA-Asp-GTC-1-8|chr10.trna379-AspGTC@37.71.35 tRNA-Asp-GTC-1-7|chr5.trna586-AspGTC@37.71.35 tRNA-Asp-GTC-1-12|chr13.trna…	-1.72145	0.00151326	0.159499
AGCTCAGTGGTAGAGCATTTGACTGC	i-tRF	0.328437	0.431574	1.3691	0.0586081	0.41629	0.133251	0.14473	7	tRNA-Cys-GCA-1-1|chr9.trna257-CysGCA@9.34.26 tRNA-Cys-GCA-1-2|chr17.trna185-CysGCA@9.34.26 tRNA-Cys-GCA-2-1|chr11.trna629-CysGCA@9.34.26 tRNA-Cys-GCA-3-1|chr6.trna65-CysGCA@9.34.26 tRNA-Cys-GCA-3-3|chr11.trna626-CysGCA@9.34.26 tRNA-Cys-GCA-3-2|chr11.trna345-CysGCA@9.34.26 tRNA-Cys-GCA-3-4|chr11.trna625-CysGCA@9.34.26	-2.55169	0.00155979	0.163552
TTCCTGGTTTTCACCCAGGCGGCCCGGG	i-tRF	1.75166	0.575432	0.27382	0.0586081	0.083258	0.133251	0.28946	6	tRNA-Glu-TTC-1-3|chr13.trna69-GluTTC@25.52.28 tRNA-Glu-TTC-1-1|chr7.trna160-GluTTC@25.52.28 tRNA-Glu-TTC-1-2|chr9.trna408-GluTTC@25.52.28 tRNA-Glu-TTC-2-2|chr14.trna159-GluTTC@25.52.28 tRNA-Glu-TTC-2-1|chr1.trna680-GluTTC@25.52.28 tRNA-Glu-TTC-1-4|chr14.trna154-GluTTC@25.52.28	-2.69158	0.00171272	0.175052
GGCTCGTTGGTCTAGGGGTATGATTCTCGGTTTGGGTCCGAG	5-tRF	12.6995	9.49462	3.28584	0.527473	3.08055	3.73103	3.32879	1	tRNA-Pro-TGG-1-1|chr7.trna209-ProTGG@1.42.42	-1.88932	0.00170601	0.175052
AGGCTTCAAACCTGTAGCTGTTTAGCGACAGAGTGGTTC	i-tRF	0.218958	0	1.02682	0	0.166516	0.266502	0	1	tRNA-SeC-TCA-1-1|chr7.trna38-SeCTCA@31.69.39	-2.86013	0.00181512	0.177721
TATGATTCTCGGTTTGGGTCCGAGAGGTCCCGGGTT	i-tRF	2.0801	1.15086	0.342275	0.0586081	0.499548	0	0.28946	1	tRNA-Pro-TGG-1-1|chr7.trna209-ProTGG@19.54.36	-2.44689	0.0017966	0.177721
TCACGCGGGAGACCGGGGTTCAATTCCCCGACGGGGAG	i-tRF	6.2403	4.45959	0.753005	0.0586081	1.99819	1.19926	0.86838	1	tRNA-Asp-GTC-2-1|chr10.trna383-AspGTC@35.72.38	-2.03822	0.00184286	0.177721
TAGTGGTTAGTACTCTGCGTTGTGGCC	i-tRF	8.21092	7.76833	2.05365	0.175824	0.915838	4.26404	2.17095	8	tRNA-His-GTG-2-8|chr4.trna704-HisGTG@13.39.27 tRNA-His-GTG-2-3|chr2.trna237-HisGTG@13.39.27 tRNA-His-GTG-2-4|chr3.trna135-HisGTG@13.39.27 tRNA-His-GTG-2-7|chr3.trna340-HisGTG@13.39.27 tRNA-His-GTG-2-6|chr3.trna344-HisGTG@13.39.27 tRNA-His-GTG-2-2|chr2.trna600-HisGTG@13.39.27 tRNA-His-GTG-2-1|chr2.trna601-HisGTG@13.39.27 tRNA-His-GTG-2-5|chr3.trna139-HisGTG@13.39.27	-1.945	0.00183198	0.177721
TACAAAAAACATTAGACTGTGAATCTGACAACAGGAAA	i-tRF	2.0801	1.29472	0.41073	0	0	0.932758	0.28946	1	trnaMT-His-GTG-MT17|chrMT.17-HisGTG@13.50.38	-2.40292	0.00202609	0.184694
GAAGATCTAAAGGTCCCTGGTTCGATCCCGGGTTTCGGCAC	3-tRH	0.547394	8.05604	0	0.117216	0.915838	0.399753	0.57892	5	tRNA-Phe-GAA-1-2|chr10.trna427-PheGAA@34.74.41 tRNA-Phe-GAA-1-3|chr13.trna25-PheGAA@34.74.41 tRNA-Phe-GAA-1-5|chr19.trna46-PheGAA@34.74.41 tRNA-Phe-GAA-1-1|chr5.trna587-PheGAA@34.74.41 tRNA-Phe-GAA-1-4|chr14.trna204-PheGAA@34.74.41	-2.17186	0.00200319	0.184694
AAAGGTTGTGGGTTCGAGTCCCACCAGAGTCGCCA	3-tRF	63.1693	66.1746	89.4706	18.1099	38.6317	28.3825	36.4719	1	tRNA-Arg-TCT-4-1|chr19.trna250-ArgTCT@42.76.35	-1.67262	0.00196436	0.184694
TGACTTCGGATCAGAAGATTGCAGGTTC	i-tRF	0.328437	0.287716	1.84828	0.175824	0.333032	0.399753	0.14473	1	tRNA-Arg-TCG-1-1|chr7.trna182-ArgTCG@29.56.28	-2.36392	0.00207821	0.186919
ACGCGGGAGGCCCGGGTTCGATTCCCGGC	i-tRF	0.218958	1.15086	0.753005	0.117216	0.166516	0	0.14473	11	tRNA-Gly-GCC-2-5|chr8.trna383-GlyGCC@36.64.29 tRNA-Gly-GCC-2-1|chr1.trna290-GlyGCC@36.64.29 tRNA-Gly-GCC-2-4|chr8.trna384-GlyGCC@36.64.29 tRNA-Gly-GCC-2-6|chr11.trna797-GlyGCC@36.64.29 tRNA-Gly-GCC-2-2|chr2.trna742-GlyGCC@36.64.29 tRNA-Gly-GCC-2-7|chr13.trna42-GlyGCC@36.64.29 tRNA-Gly-GCC-2-8|chr13.trna74-GlyGCC@36.64.29 tRNA-Gly-GCC-2-3|chr3.trna408-GlyGCC@36.64.29 tRNA-Gly-GCC-1-1|chr1.trna292-…	-2.66157	0.00222159	0.194608
AGTCTCTTCGGGGGCGTGGGTTCG	i-tRF	0.766352	1.15086	0.753005	0	0.41629	0.399753	0	5	tRNA-Leu-AAG-2-1|chr7.trna267-LeuAAG@43.66.24 tRNA-Leu-AAG-1-3|chr14.trna78-LeuAAG@43.66.24 tRNA-Leu-AAG-1-1|chr11.trna893-LeuAAG@43.66.24 tRNA-Leu-AAG-1-2|chr13.trna27-LeuAAG@43.66.24 tRNA-Leu-AAG-3-1|chr13.trna28-LeuAAG@43.66.24	-2.46058	0.00223101	0.194608
GGTAGCGTGGCCGAGCGGTCTAAGGCGCTGGATTTAGG	5-tRF	28.4645	27.0453	5.40794	0.527473	2.41448	22.7859	3.90771	1	tRNA-Leu-TAG-1-1|chr11.trna193-LeuTAG@1.38.38	-1.74181	0.00228434	0.197556
TATGATTCTCGCTTTGGGTGCGAGAGGTCCCGGGTT	i-tRF	5.25499	2.01401	0.479185	0.234432	0.83258	0.133251	1.15784	4	tRNA-Pro-TGG-2-2|chr11.trna93-ProTGG@19.54.36 tRNA-Pro-TGG-2-4|chr17.trna433-ProTGG@19.54.36 tRNA-Pro-TGG-2-3|chr14.trna81-ProTGG@19.54.36 tRNA-Pro-TGG-2-1|chr3.trna39-ProTGG@19.54.36	-2.10591	0.00231252	0.198338
ATGGTGTAATGGTTAGCACTCTGGACTCTGAATC	i-tRF	0.656873	1.00701	0.205365	0	0.166516	0.133251	0	9	tRNA-Gln-CTG-2-3|chr13.trna29-GlnCTG@7.40.34 tRNA-Gln-CTG-3-2|chr3.trna346-GlnCTG@7.40.34 tRNA-Gln-CTG-3-3|chr3.trna140-GlnCTG@7.40.34 tRNA-Gln-CTG-3-1|chr3.trna349-GlnCTG@7.40.34 tRNA-Gln-CTG-6-1|chr2.trna207-GlnCTG@7.40.34 tRNA-Gln-CTG-1-1|chr13.trna51-GlnCTG@7.40.34 tRNA-Gln-CTG-2-4|chr13.trna475-GlnCTG@7.40.34 tRNA-Gln-CTG-2-2|chr11.trna795-GlnCTG@7.40.34 tRNA-Gln-CTG-2-1|chr9.trna147-GlnCTG@…	-2.89965	0.00243923	0.201464
AGCTCAGTTGGGAGAGCGTTAGACTGAAGATCT	i-tRF	0.109479	0.287716	0.958369	0	0.083258	0.266502	0.14473	7	tRNA-Phe-GAA-1-3|chr13.trna25-PheGAA@9.41.33 tRNA-Phe-GAA-1-5|chr19.trna46-PheGAA@9.41.33 tRNA-Phe-GAA-3-1|chr13.trna480-PheGAA@9.41.33 tRNA-Phe-GAA-2-1|chr19.trna48-PheGAA@9.41.33 tRNA-Phe-GAA-1-1|chr5.trna587-PheGAA@9.41.33 tRNA-Phe-GAA-1-4|chr14.trna204-PheGAA@9.41.33 tRNA-Phe-GAA-1-2|chr10.trna427-PheGAA@9.41.33	-2.77676	0.00243535	0.201464
CGGCTGTTAACCGAAAGGTTGGTGGTTC	i-tRF	0.109479	0.287716	1.71137	0.117216	0.249774	0	0.57892	11	tRNA-Asn-GTT-1-1|chr3.trna350-AsnGTT@30.57.28 tRNA-Asn-GTT-2-1|chr3.trna128-AsnGTT@30.57.28 tRNA-Asn-GTT-3-7|chr5.trna472-AsnGTT@30.57.28 tRNA-Asn-GTT-3-1|chr1.trna451-AsnGTT@30.57.28 tRNA-Asn-GTT-3-5|chr3.trna343-AsnGTT@30.57.28 tRNA-Asn-GTT-3-2|chr2.trna819-AsnGTT@30.57.28 tRNA-Asn-GTT-3-8|chr10.trna167-AsnGTT@30.57.28 tRNA-Asn-GTT-3-6|chr3.trna141-AsnGTT@30.57.28 tRNA-Asn-GTT-3-4|chr3.trna138-…	-2.40735	0.00238371	0.201464
GGTGTAATGGTTAGCACTCTGGACTCTGAATCC	i-tRF	1.31375	3.30873	3.76502	0.351648	0.999096	1.59901	1.30257	9	tRNA-Gln-CTG-2-3|chr13.trna29-GlnCTG@9.41.33 tRNA-Gln-CTG-2-4|chr13.trna475-GlnCTG@9.41.33 tRNA-Gln-CTG-2-2|chr11.trna795-GlnCTG@9.41.33 tRNA-Gln-CTG-2-1|chr9.trna147-GlnCTG@9.41.33 tRNA-Gln-CTG-3-2|chr3.trna346-GlnCTG@9.41.33 tRNA-Gln-CTG-3-3|chr3.trna140-GlnCTG@9.41.33 tRNA-Gln-CTG-3-1|chr3.trna349-GlnCTG@9.41.33 tRNA-Gln-CTG-6-1|chr2.trna207-GlnCTG@9.41.33 tRNA-Gln-CTG-1-1|chr13.trna51-GlnCTG@…	-1.98042	0.00249119	0.201464
GTATAGTGGTTAGTACTCTGCGTTGTGGC	i-tRF	0.437916	0.863147	0.41073	0	0.083258	0	0.28946	8	tRNA-His-GTG-2-6|chr3.trna344-HisGTG@10.38.29 tRNA-His-GTG-2-2|chr2.trna600-HisGTG@10.38.29 tRNA-His-GTG-2-1|chr2.trna601-HisGTG@10.38.29 tRNA-His-GTG-2-5|chr3.trna139-HisGTG@10.38.29 tRNA-His-GTG-2-8|chr4.trna704-HisGTG@10.38.29 tRNA-His-GTG-2-3|chr2.trna237-HisGTG@10.38.29 tRNA-His-GTG-2-4|chr3.trna135-HisGTG@10.38.29 tRNA-His-GTG-2-7|chr3.trna340-HisGTG@10.38.29	-2.87331	0.00268839	0.205262
AGGGTCGTGGGTTCGAGCCCCACGTTGGGCGCCA	3-tRF	4.26968	5.32274	5.88713	0.820513	2.99729	1.73226	2.31568	9	tRNA-Lys-CTT-3-2|chr3.trna341-LysCTT@43.76.34 tRNA-Lys-CTT-3-4|chr13.trna67-LysCTT@43.76.34 tRNA-Lys-CTT-2-1|chr9.trna442-LysCTT@43.76.34 tRNA-Lys-CTT-2-2|chr12.trna372-LysCTT@43.76.34 tRNA-Lys-CTT-3-3|chr11.trna895-LysCTT@43.76.34 tRNA-Lys-CTT-3-1|chr3.trna136-LysCTT@43.76.34 tRNA-Lys-CTT-3-6|chr17.trna437-LysCTT@43.76.34 tRNA-Lys-CTT-3-7|chr17.trna29-LysCTT@43.76.34 tRNA-Lys-CTT-3-5|chr17.trna2…	-1.84399	0.00269899	0.205262
GGCTCGTTGGTCTAGGGGTATGATTCTCGCTTTGGGTGCGAG	5-tRF	35.3617	32.2242	10.7474	2.22711	9.82444	9.86058	15.1966	4	tRNA-Pro-TGG-2-3|chr14.trna81-ProTGG@1.42.42 tRNA-Pro-TGG-2-1|chr3.trna39-ProTGG@1.42.42 tRNA-Pro-TGG-2-2|chr11.trna93-ProTGG@1.42.42 tRNA-Pro-TGG-2-4|chr17.trna433-ProTGG@1.42.42	-1.67034	0.0029013	0.217458
AAAGGTTCCGGGTTCGAGTCCCGGCGGAGTCGCC	3-tRF	10.0721	13.2349	28.135	4.68865	8.57557	6.52931	12.7362	1	tRNA-Arg-TCT-2-1|chr3.trna289-ArgTCT@42.75.34	-1.65965	0.00318688	0.22789
TATGATTCTCGCTTCGGGTGCGAGAGGTCCCGGGT	i-tRF	3.39385	1.43858	0.342275	0.117216	0.999096	0.133251	0.28946	3	tRNA-Pro-CGG-1-2|chr11.trna188-ProCGG@19.53.35 tRNA-Pro-CGG-1-1|chr1.trna460-ProCGG@19.53.35 tRNA-Pro-CGG-1-3|chr17.trna28-ProCGG@19.53.35	-2.12226	0.00319931	0.227973
GTCAGGATGGCCGAGCGGTCTAAGGCGCTGCGTTCAGG	5-tRF	23.8664	17.9822	3.01202	0.527473	2.66426	13.7249	4.3419	8	tRNA-Leu-CAG-2-1|chr1.trna289-LeuCAG@1.38.38 tRNA-Leu-CAG-2-2|chr8.trna190-LeuCAG@1.38.38 tRNA-Leu-CAG-2-3|chr8.trna437-LeuCAG@1.38.38 tRNA-Leu-CAG-1-4|chr1.trna439-LeuCAG@1.38.38 tRNA-Leu-CAG-1-5|chr13.trna446-LeuCAG@1.38.38 tRNA-Leu-CAG-1-1|chr1.trna291-LeuCAG@1.38.38 tRNA-Leu-CAG-1-3|chr1.trna295-LeuCAG@1.38.38 tRNA-Leu-CAG-1-2|chr1.trna293-LeuCAG@1.38.38	-1.70858	0.00321816	0.228512
TTCGATTCCCGGTCAGG	i-tRF	0.547394	1.00701	0.342275	0	0.249774	0.133251	0	13	tRNA-Glu-CTC-1-3|chr1.trna442-GluCTC@53.69.17 tRNA-Glu-CTC-1-5|chr3.trna338-GluCTC@53.69.17 tRNA-Glu-CTC-1-2|chr1.trna445-GluCTC@53.69.17 tRNA-Glu-CTC-1-6|chr3.trna143-GluCTC@53.69.17 tRNA-Glu-CTC-2-1|chr17.trna299-GluCTC@53.69.17 tRNA-Glu-CTC-1-1|chr1.trna448-GluCTC@53.69.17 tRNA-Glu-TTC-3-1|chr3.trna131-GluTTC@53.69.17 tRNA-Glu-CTC-1-8|chr11.trna846-GluCTC@53.69.17 tRNA-Glu-CTC-1-4|chr1.trna299…	-2.69229	0.00331667	0.233866
AGCGCATTGGACTTCTAATTC	i-tRF	0.656873	2.7333	12.5273	1.87546	2.33122	1.86552	4.63136	4	tRNA-Arg-TCT-3-1|chr13.trna478-ArgTCT@21.41.21 tRNA-Arg-TCT-1-1|chr11.trna796-ArgTCT@21.41.21 tRNA-Arg-TCT-4-1|chr19.trna250-ArgTCT@21.41.21 tRNA-Arg-TCT-2-1|chr3.trna289-ArgTCT@21.41.21	-1.7623	0.00333842	0.234582
AGTGGTCTGGGGTGCAGGCTTCAAACCTGTAGCTGTTTAGCGAC	i-tRF	0.328437	0.575432	1.02682	0.117216	0.333032	0.133251	0	1	tRNA-SeC-TCA-1-1|chr7.trna38-SeCTCA@16.59.44	-2.42133	0.00352835	0.242868
TCAGCCTCCGGAGCTGGGGATTGTGGGTTCGAG	i-tRF	1.64218	0.71929	0.13691	0.0586081	0	0.399753	0.14473	1	tRNA-Arg-CCG-3-1|chr11.trna418-ArgCCG@27.59.33	-2.52396	0.00355736	0.244035
TCGGCGCTCTCACCGCCGCGGCCCGG	i-tRF	0.98531	0.71929	0.27382	0	0.083258	0.266502	0.14473	9	tRNA-Glu-CTC-1-2|chr1.trna445-GluCTC@26.51.26 tRNA-Glu-CTC-1-6|chr3.trna143-GluCTC@26.51.26 tRNA-Glu-CTC-1-1|chr1.trna448-GluCTC@26.51.26 tRNA-Glu-CTC-1-8|chr11.trna846-GluCTC@26.51.26 tRNA-Glu-CTC-1-4|chr1.trna299-GluCTC@26.51.26 tRNA-Glu-CTC-1-7|chr10.trna38-GluCTC@26.51.26 tRNA-Glu-CTC-1-9|chr13.trna492-GluCTC@26.51.26 tRNA-Glu-CTC-1-3|chr1.trna442-GluCTC@26.51.26 tRNA-Glu-CTC-1-5|chr3.trna338…	-2.64804	0.00361768	0.246556
GTGGTTAGTACTCTGCGTTGTGGC	i-tRF	2.95593	5.61046	1.98519	0.410256	0.582806	1.59901	1.59203	8	tRNA-His-GTG-2-2|chr2.trna600-HisGTG@15.38.24 tRNA-His-GTG-2-1|chr2.trna601-HisGTG@15.38.24 tRNA-His-GTG-2-5|chr3.trna139-HisGTG@15.38.24 tRNA-His-GTG-2-8|chr4.trna704-HisGTG@15.38.24 tRNA-His-GTG-2-3|chr2.trna237-HisGTG@15.38.24 tRNA-His-GTG-2-4|chr3.trna135-HisGTG@15.38.24 tRNA-His-GTG-2-7|chr3.trna340-HisGTG@15.38.24 tRNA-His-GTG-2-6|chr3.trna344-HisGTG@15.38.24	-1.90291	0.00365707	0.246556
CACGCGGGAGACCGGGGTTCGATTCCCCGACGGGGA	i-tRF	36.2375	50.0625	12.5273	2.75458	13.5711	10.9266	19.6833	13	tRNA-Asp-GTC-1-5|chr1.trna297-AspGTC@36.71.36 tRNA-Asp-GTC-1-10|chr11.trna189-AspGTC@36.71.36 tRNA-Asp-GTC-1-1|chr1.trna450-AspGTC@36.71.36 tRNA-Asp-GTC-1-4|chr1.trna440-AspGTC@36.71.36 tRNA-Asp-GTC-1-6|chr5.trna588-AspGTC@36.71.36 tRNA-Asp-GTC-1-9|chr11.trna29-AspGTC@36.71.36 tRNA-Asp-GTC-1-3|chr1.trna443-AspGTC@36.71.36 tRNA-Asp-GTC-1-2|chr1.trna446-AspGTC@36.71.36 tRNA-Asp-GTC-1-13|chr13.trna4…	-1.6154	0.00365379	0.246556
GACCACGTGGCCTAATGGATAAGGCGTCTGACTTCG	5-tRF	0.875831	0.71929	0.41073	0	0.166516	0.399753	0	2	tRNA-Arg-TCG-3-1|chr13.trna39-ArgTCG@1.36.36 tRNA-Arg-TCG-3-2|chr13.trna443-ArgTCG@1.36.36	-2.52533	0.0040946	0.260542
ACTCTGGACTCTGAATCCAGCGATCCGAGTTC	i-tRF	0.218958	1.72629	3.55966	0.644689	0.83258	0.932758	0.28946	9	tRNA-Gln-CTG-2-1|chr9.trna147-GlnCTG@24.55.32 tRNA-Gln-CTG-2-3|chr13.trna29-GlnCTG@24.55.32 tRNA-Gln-CTG-2-4|chr13.trna475-GlnCTG@24.55.32 tRNA-Gln-CTG-2-2|chr11.trna795-GlnCTG@24.55.32 tRNA-Gln-CTG-4-1|chr3.trna146-GlnCTG@24.55.32 tRNA-Gln-CTG-3-2|chr3.trna346-GlnCTG@24.55.32 tRNA-Gln-CTG-3-3|chr3.trna140-GlnCTG@24.55.32 tRNA-Gln-CTG-3-1|chr3.trna349-GlnCTG@24.55.32 tRNA-Gln-CTG-5-1|chr13.trna46…	-1.94885	0.00408066	0.260542
TGACTTCGGATCAGAAGATTGAGGGTTC	i-tRF	0.437916	2.15787	3.4912	0.410256	1.41539	1.06601	0.43419	4	tRNA-Arg-TCG-3-1|chr13.trna39-ArgTCG@29.56.28 tRNA-Arg-TCG-3-2|chr13.trna443-ArgTCG@29.56.28 tRNA-Arg-TCG-2-1|chr11.trna453-ArgTCG@29.56.28 tRNA-Arg-TCG-4-1|chr13.trna442-ArgTCG@29.56.28	-1.91534	0.00421806	0.264275
TCTGAGGGTCCAGGGTTCAAGTCCCTGTTCGG	i-tRF	1.20427	0.71929	0.41073	0.0586081	0.083258	0.399753	0.14473	6	tRNA-Lys-TTT-1-4|chr13.trna491-LysTTT@39.70.32 tRNA-Lys-TTT-1-5|chr19.trna47-LysTTT@39.70.32 tRNA-Lys-TTT-1-1|chr1.trna197-LysTTT@39.70.32 tRNA-Lys-TTT-1-3|chr11.trna794-LysTTT@39.70.32 tRNA-Lys-TTT-1-6|chr19.trna252-LysTTT@39.70.32 tRNA-Lys-TTT-1-2|chr1.trna518-LysTTT@39.70.32	-2.38949	0.00466851	0.265583
ATTGGTCTTAGGAACCAAAAACCTTGGTGCAAATCC	i-tRF	0	0	1.64292	0.175824	0.333032	0.133251	0.14473	1	trnaMT-Leu-TAG-MT19|chrMT.19-LeuTAG@24.59.36	-2.27406	0.00461888	0.265583
AGAAGGCTGCGTGTTCGAATCAC	i-tRF	0.218958	1.43858	1.02682	0.175824	0.333032	0	0.28946	1	tRNA-Trp-CCA-2-1|chr10.trna384-TrpCCA@40.62.23	-2.25952	0.0044048	0.265583
GGAGGACTGTAGATCCTTAGGTCGCTGGT	i-tRF	0.328437	0.863147	1.30064	0.234432	0.083258	0.133251	0.43419	10	tRNA-Tyr-GTA-3-1|chr3.trna10-TyrGTA@26.54.29 tRNA-Tyr-GTA-3-2|chr14.trna80-TyrGTA@26.54.29 tRNA-Tyr-GTA-2-1|chr5.trna45-TyrGTA@26.54.29 tRNA-Tyr-GTA-1-5|chr13.trna70-TyrGTA@26.54.29 tRNA-Tyr-GTA-1-3|chr13.trna454-TyrGTA@26.54.29 tRNA-Tyr-GTA-1-1|chr13.trna455-TyrGTA@26.54.29 tRNA-Tyr-GTA-1-2|chr13.trna65-TyrGTA@26.54.29 tRNA-Tyr-GTA-1-4|chr13.trna452-TyrGTA@26.54.29 tRNA-Tyr-GTA-4-1|chr3.trna9-Ty…	-2.23563	0.00467201	0.265583
AGTCTCCCCTGGAGGCGTGGGTTCGAATCCCACTCCTGACACCA	3-tRF	1.42323	1.00701	0.958369	0.0586081	0.41629	0.133251	0.72365	6	tRNA-Leu-CAG-1-3|chr1.trna295-LeuCAG@43.86.44 tRNA-Leu-CAG-1-2|chr1.trna293-LeuCAG@43.86.44 tRNA-Leu-CAG-3-1|chr8.trna77-LeuCAG@43.86.44 tRNA-Leu-CAG-1-4|chr1.trna439-LeuCAG@43.86.44 tRNA-Leu-CAG-1-5|chr13.trna446-LeuCAG@43.86.44 tRNA-Leu-CAG-1-1|chr1.trna291-LeuCAG@43.86.44	-2.15983	0.00429934	0.265583
AGTACTCTGCGTTGTGGCCGCAGCAAC	i-tRF	0.437916	0.431574	2.19056	0.351648	0.749322	0.133251	0.14473	9	tRNA-His-GTG-2-2|chr2.trna600-HisGTG@21.47.27 tRNA-His-GTG-3-1|chr3.trna137-HisGTG@21.47.27 tRNA-His-GTG-2-1|chr2.trna601-HisGTG@21.47.27 tRNA-His-GTG-2-5|chr3.trna139-HisGTG@21.47.27 tRNA-His-GTG-2-8|chr4.trna704-HisGTG@21.47.27 tRNA-His-GTG-2-3|chr2.trna237-HisGTG@21.47.27 tRNA-His-GTG-2-4|chr3.trna135-HisGTG@21.47.27 tRNA-His-GTG-2-7|chr3.trna340-HisGTG@21.47.27 tRNA-His-GTG-2-6|chr3.trna344-H…	-2.07286	0.00439364	0.265583
TGACTGCAGATCAAGAGGTCCCCGG	i-tRF	1.42323	5.03503	1.71137	0.175824	0.749322	1.06601	1.4473	6	tRNA-Cys-GCA-3-3|chr11.trna626-CysGCA@28.52.25 tRNA-Cys-GCA-3-2|chr11.trna345-CysGCA@28.52.25 tRNA-Cys-GCA-3-4|chr11.trna625-CysGCA@28.52.25 tRNA-Cys-GCA-7-1|chr6.trna457-CysGCA@28.52.25 tRNA-Cys-GCA-3-1|chr6.trna65-CysGCA@28.52.25 tRNA-Cys-GCA-8-1|chr6.trna454-CysGCA@28.52.25	-1.91129	0.00457697	0.265583
AAATCTCGGTGGAACCTCC	3-tRF	0.875831	2.01401	10.8843	1.87546	2.91403	1.59901	2.8946	4	tRNA-Gln-CTG-2-1|chr9.trna147-GlnCTG@56.74.19 tRNA-Gln-CTG-2-3|chr13.trna29-GlnCTG@56.74.19 tRNA-Gln-CTG-2-4|chr13.trna475-GlnCTG@56.74.19 tRNA-Gln-CTG-2-2|chr11.trna795-GlnCTG@56.74.19	-1.71972	0.00450458	0.265583
ACTCTGGACTCTGAATCCAGCGATCCGAGTTCAAATCTC	i-tRF	5.58342	4.89117	11.7743	2.75458	5.91132	1.46576	2.31568	9	tRNA-Gln-CTG-2-2|chr11.trna795-GlnCTG@24.62.39 tRNA-Gln-CTG-2-1|chr9.trna147-GlnCTG@24.62.39 tRNA-Gln-CTG-2-3|chr13.trna29-GlnCTG@24.62.39 tRNA-Gln-CTG-2-4|chr13.trna475-GlnCTG@24.62.39 tRNA-Gln-CTG-4-1|chr3.trna146-GlnCTG@24.62.39 tRNA-Gln-CTG-3-2|chr3.trna346-GlnCTG@24.62.39 tRNA-Gln-CTG-3-3|chr3.trna140-GlnCTG@24.62.39 tRNA-Gln-CTG-3-1|chr3.trna349-GlnCTG@24.62.39 tRNA-Gln-CTG-5-1|chr13.trna46…	-1.67261	0.0045444	0.265583
GGCCGGTTAGCTCAGTTGGTTAGAGCGTGG	5-tRF	1.75166	1.87015	0.205365	0.117216	0.249774	0.533005	0.14473	8	tRNA-Ile-AAT-1-3|chr12.trna211-IleAAT@1.30.30 tRNA-Ile-AAT-1-2|chr11.trna801-IleAAT@1.30.30 tRNA-Ile-AAT-1-8|chr13.trna450-IleAAT@1.30.30 tRNA-Ile-AAT-1-1|chr11.trna185-IleAAT@1.30.30 tRNA-Ile-AAT-1-5|chr13.trna481-IleAAT@1.30.30 tRNA-Ile-AAT-1-7|chr13.trna462-IleAAT@1.30.30 tRNA-Ile-AAT-1-4|chr13.trna482-IleAAT@1.30.30 tRNA-Ile-AAT-1-6|chr13.trna56-IleAAT@1.30.30	-2.18281	0.00473655	0.267747
AATATGTCTGATAAAAGAATTACTTTGATAGAGT	i-tRF	0.218958	0.431574	0.889914	0.0586081	0	0.533005	0	1	trnaMT-Ile-GAT-MT4|chrMT.4-IleGAT@4.37.34	-2.48934	0.00485415	0.268507
TTCGGGGGCGTGGGTTC	i-tRF	0.766352	0.575432	0.54764	0.117216	0.083258	0.133251	0.14473	5	tRNA-Leu-AAG-1-1|chr11.trna893-LeuAAG@49.65.17 tRNA-Leu-AAG-1-2|chr13.trna27-LeuAAG@49.65.17 tRNA-Leu-AAG-2-1|chr7.trna267-LeuAAG@49.65.17 tRNA-Leu-AAG-1-3|chr14.trna78-LeuAAG@49.65.17 tRNA-Leu-AAG-3-1|chr13.trna28-LeuAAG@49.65.17	-2.44463	0.00541292	0.268507
AGCTAATTAAGCTATCGGGCCC	i-tRF	0	0.143858	2.05365	0.410256	0.249774	0.133251	0.14473	1	trnaMT-Met-CAT-MT6|chrMT.6-MetCAT@10.31.22	-2.12724	0.00535603	0.268507
ATGATTCTCGGTTTGGGTCCGAGAGGTCCCGGGTTC	i-tRF	0.437916	0.71929	1.71137	0	0.249774	1.06601	0.43419	1	tRNA-Pro-TGG-1-1|chr7.trna209-ProTGG@20.55.36	-2.0859	0.00508315	0.268507
GACCGCGTGGCCTAATGGATAAGGCGTCTGACTTCG	5-tRF	2.62749	1.87015	0.205365	0.0586081	0.499548	0.399753	0.57892	1	tRNA-Arg-TCG-2-1|chr11.trna453-ArgTCG@1.36.36	-2.06212	0.00514371	0.268507
GGCTCGTTGGTCTAGGGGTATGATTCTCGGTTTGGGTCCG	5-tRF	2.95593	2.30173	0.54764	0	0.499548	1.59901	0.28946	1	tRNA-Pro-TGG-1-1|chr7.trna209-ProTGG@1.40.40	-1.9798	0.00490617	0.268507
CGCCGCGGCCCGGGTTCGATTCCCGGTCAGGGAAC	3-tRF	5.25499	26.9014	2.1221	0.703297	5.82806	4.39729	3.03933	11	tRNA-Glu-CTC-1-2|chr1.trna445-GluCTC@39.73.35 tRNA-Glu-CTC-1-6|chr3.trna143-GluCTC@39.73.35 tRNA-Glu-TTC-3-1|chr3.trna131-GluTTC@39.73.35 tRNA-Glu-TTC-3-2|chr3.trna347-GluTTC@39.73.35 tRNA-Glu-CTC-1-1|chr1.trna448-GluCTC@39.73.35 tRNA-Glu-CTC-1-8|chr11.trna846-GluCTC@39.73.35 tRNA-Glu-CTC-1-4|chr1.trna299-GluCTC@39.73.35 tRNA-Glu-CTC-1-7|chr10.trna38-GluCTC@39.73.35 tRNA-Glu-CTC-1-9|chr13.trna492…	-1.65659	0.0051394	0.268507
AGAAGATTGCAGGTTCGAGTCCTGCCGCGGTCGCC	3-tRF	4.1602	8.1999	22.9324	4.45421	7.99277	4.53054	6.80231	1	tRNA-Arg-TCG-1-1|chr7.trna182-ArgTCG@41.75.35	-1.60182	0.00495485	0.268507
CTCAGTCGGTAGAGCATGAGACTCTTAATCTC	i-tRF	0.766352	0.71929	2.39592	0.29304	0.666064	1.06601	0.14473	7	tRNA-Lys-CTT-3-7|chr17.trna29-LysCTT@11.42.32 tRNA-Lys-CTT-3-5|chr17.trna27-LysCTT@11.42.32 tRNA-Lys-CTT-3-2|chr3.trna341-LysCTT@11.42.32 tRNA-Lys-CTT-3-4|chr13.trna67-LysCTT@11.42.32 tRNA-Lys-CTT-3-3|chr11.trna895-LysCTT@11.42.32 tRNA-Lys-CTT-3-1|chr3.trna136-LysCTT@11.42.32 tRNA-Lys-CTT-3-6|chr17.trna437-LysCTT@11.42.32	-1.9472	0.00564196	0.273149
TCACGCGGGAGACCGGGGTTCAATTCCCCGACGG	i-tRF	0.98531	1.58244	0	0	0.083258	0.399753	0.14473	1	tRNA-Asp-GTC-2-1|chr10.trna383-AspGTC@35.68.34	-2.41932	0.00575187	0.2751
TAGTGGTTAGTACTCTGCGTTGTGGCCGC	i-tRF	5.25499	4.60345	0.958369	0.175824	0.999096	2.53177	1.01311	8	tRNA-His-GTG-2-7|chr3.trna340-HisGTG@13.41.29 tRNA-His-GTG-2-6|chr3.trna344-HisGTG@13.41.29 tRNA-His-GTG-2-2|chr2.trna600-HisGTG@13.41.29 tRNA-His-GTG-2-1|chr2.trna601-HisGTG@13.41.29 tRNA-His-GTG-2-5|chr3.trna139-HisGTG@13.41.29 tRNA-His-GTG-2-8|chr4.trna704-HisGTG@13.41.29 tRNA-His-GTG-2-3|chr2.trna237-HisGTG@13.41.29 tRNA-His-GTG-2-4|chr3.trna135-HisGTG@13.41.29	-1.79333	0.00593784	0.278825
GGTAGTGTGGCCGAGCGGTCTAAGGCGCTGGATTTAGG	5-tRF	9.8531	8.48762	1.91674	0.234432	0.999096	7.86182	1.15784	1	tRNA-Leu-TAG-2-1|chr14.trna311-LeuTAG@1.38.38	-1.68257	0.00596256	0.278825
AACCTCGGTTCGAATCCGAGTCACGGCACCA	3-tRF	4.81707	3.88416	5.20258	0.879121	2.99729	1.06601	2.74987	9	tRNA-His-GTG-2-3|chr2.trna237-HisGTG@45.75.31 tRNA-His-GTG-2-4|chr3.trna135-HisGTG@45.75.31 tRNA-His-GTG-2-7|chr3.trna340-HisGTG@45.75.31 tRNA-His-GTG-2-6|chr3.trna344-HisGTG@45.75.31 tRNA-His-GTG-2-2|chr2.trna600-HisGTG@45.75.31 tRNA-His-GTG-2-1|chr2.trna601-HisGTG@45.75.31 tRNA-His-GTG-2-5|chr3.trna139-HisGTG@45.75.31 tRNA-His-GTG-3-1|chr3.trna137-HisGTG@45.75.31 tRNA-His-GTG-2-8|chr4.trna704-H…	-1.69381	0.00603994	0.279703
AGTCTCATAATCTGAAGGTCGTGAGTTCGATCCTC	i-tRF	0.109479	0.143858	1.50601	0.175824	0.249774	0.133251	0.28946	2	tRNA-Met-CAT-1-2|chr15.trna399-MetCAT@29.63.35 tRNA-Met-CAT-1-1|chr8.trna344-MetCAT@29.63.35	-2.19744	0.00610955	0.281638
CCTGGTGGTCTAGTGGTTAGGATTCGGCG	i-tRF	1.20427	0.287716	0.27382	0.117216	0.083258	0	0.14473	9	tRNA-Glu-CTC-1-9|chr13.trna492-GluCTC@3.31.29 tRNA-Glu-CTC-1-3|chr1.trna442-GluCTC@3.31.29 tRNA-Glu-CTC-1-5|chr3.trna338-GluCTC@3.31.29 tRNA-Glu-CTC-1-2|chr1.trna445-GluCTC@3.31.29 tRNA-Glu-CTC-1-6|chr3.trna143-GluCTC@3.31.29 tRNA-Glu-CTC-1-1|chr1.trna448-GluCTC@3.31.29 tRNA-Glu-CTC-1-8|chr11.trna846-GluCTC@3.31.29 tRNA-Glu-CTC-1-4|chr1.trna299-GluCTC@3.31.29 tRNA-Glu-CTC-1-7|chr10.trna38-GluCTC@…	-2.50796	0.00623742	0.284164
GTGCTGGGCCCATAACCCAGAGGTCGATGGATCGAAACC	i-tRF	0.218958	0.287716	0.889914	0.0586081	0.083258	0.266502	0.14473	7	tRNA-iMet-CAT-1-6|chr13.trna75-MetCAT@23.61.39 tRNA-iMet-CAT-1-2|chr13.trna43-MetCAT@23.61.39 tRNA-iMet-CAT-1-7|chr13.trna441-MetCAT@23.61.39 tRNA-iMet-CAT-1-5|chr13.trna72-MetCAT@23.61.39 tRNA-iMet-CAT-1-4|chr13.trna54-MetCAT@23.61.39 tRNA-iMet-CAT-1-1|chr3.trna363-MetCAT@23.61.39 tRNA-iMet-CAT-1-3|chr13.trna476-MetCAT@23.61.39	-2.43437	0.00624146	0.284164
GATCAAGAGGTCCCCGGTTCAAATCCGGGTGCCCCCTCCA	3-tRF	1.64218	2.30173	0.342275	0.175824	0.41629	0.666256	0	5	tRNA-Cys-GCA-7-1|chr6.trna457-CysGCA@36.75.40 tRNA-Cys-GCA-3-1|chr6.trna65-CysGCA@36.75.40 tRNA-Cys-GCA-3-3|chr11.trna626-CysGCA@36.75.40 tRNA-Cys-GCA-3-2|chr11.trna345-CysGCA@36.75.40 tRNA-Cys-GCA-3-4|chr11.trna625-CysGCA@36.75.40	-2.04177	0.00626998	0.284164
AAGAGGTCCCCGGTTC	i-tRF	0.218958	0.287716	3.83348	0.410256	1.16561	0.799507	0.72365	6	tRNA-Cys-GCA-8-1|chr6.trna454-CysGCA@40.55.16 tRNA-Cys-GCA-3-1|chr6.trna65-CysGCA@40.55.16 tRNA-Cys-GCA-3-3|chr11.trna626-CysGCA@40.55.16 tRNA-Cys-GCA-3-2|chr11.trna345-CysGCA@40.55.16 tRNA-Cys-GCA-7-1|chr6.trna457-CysGCA@40.55.16 tRNA-Cys-GCA-3-4|chr11.trna625-CysGCA@40.55.16	-1.85649	0.0063007	0.284164
AAAGGTTGTGGGTTCGAGTCCCACCAGAGTCGCC	3-tRF	1.86114	2.58944	7.46159	1.58242	1.99819	0.799507	2.60514	1	tRNA-Arg-TCT-4-1|chr19.trna250-ArgTCT@42.75.34	-1.68785	0.00628746	0.284164
TGACTGCAGATCAAGAGGTCCCTGGTTCAAA	i-tRF	2.18958	1.72629	0.27382	0.0586081	0.749322	0.133251	0.43419	41	tRNA-Cys-GCA-4-21|chr6.trna84-CysGCA@28.58.31 tRNA-Cys-GCA-4-14|chr6.trna77-CysGCA@28.58.31 tRNA-Cys-GCA-4-3|chr6.trna70-CysGCA@28.58.31 tRNA-Cys-GCA-4-1|chr6.trna68-CysGCA@28.58.31 tRNA-Cys-GCA-4-17|chr6.trna79-CysGCA@28.58.31 tRNA-Cys-GCA-4-13|chr6.trna449-CysGCA@28.58.31 tRNA-Cys-GCA-1-1|chr9.trna257-CysGCA@28.58.31 tRNA-Cys-GCA-4-5|chr6.trna71-CysGCA@28.58.31 tRNA-Cys-GCA-4-10|chr6.trna453-Cy…	-2.00936	0.00681069	0.295768
TCACGCGGGAGACCGGGGTTCAATTCCCCGAC	i-tRF	1.97062	2.15787	0.753005	0.117216	0.333032	0.932758	0.57892	1	tRNA-Asp-GTC-2-1|chr10.trna383-AspGTC@35.66.32	-1.94426	0.00680434	0.295768
TGTCACGCGGGAGACCGGGGTTCG	i-tRF	0.766352	1.00701	0.27382	0	0.166516	0.266502	0.14473	13	tRNA-Asp-GTC-1-12|chr13.trna474-AspGTC@33.56.24 tRNA-Asp-GTC-1-11|chr13.trna48-AspGTC@33.56.24 tRNA-Asp-GTC-1-5|chr1.trna297-AspGTC@33.56.24 tRNA-Asp-GTC-1-10|chr11.trna189-AspGTC@33.56.24 tRNA-Asp-GTC-1-1|chr1.trna450-AspGTC@33.56.24 tRNA-Asp-GTC-1-4|chr1.trna440-AspGTC@33.56.24 tRNA-Asp-GTC-1-6|chr5.trna588-AspGTC@33.56.24 tRNA-Asp-GTC-1-9|chr11.trna29-AspGTC@33.56.24 tRNA-Asp-GTC-1-3|chr1.trna…	-2.39206	0.00684505	0.296624
CCGCCTGTCACGCGGGAGACCGG	i-tRF	1.09479	1.87015	0.342275	0.117216	0.166516	0.399753	0.28946	14	tRNA-Asp-GTC-1-3|chr1.trna443-AspGTC@28.50.23 tRNA-Asp-GTC-1-2|chr1.trna446-AspGTC@28.50.23 tRNA-Asp-GTC-1-13|chr13.trna472-AspGTC@28.50.23 tRNA-Asp-GTC-1-8|chr10.trna379-AspGTC@28.50.23 tRNA-Asp-GTC-1-7|chr5.trna586-AspGTC@28.50.23 tRNA-Asp-GTC-1-12|chr13.trna474-AspGTC@28.50.23 tRNA-Asp-GTC-1-11|chr13.trna48-AspGTC@28.50.23 tRNA-Asp-GTC-1-5|chr1.trna297-AspGTC@28.50.23 tRNA-Asp-GTC-1-10|chr11.t…	-2.12997	0.00690759	0.296792
GGTTCCATGGTGTAATGGTTAGCACTCTG	5-tRF	2.18958	3.74031	1.30064	0.234432	1.33213	0.533005	0.86838	9	tRNA-Gln-CTG-3-3|chr3.trna140-GlnCTG@1.29.29 tRNA-Gln-CTG-3-1|chr3.trna349-GlnCTG@1.29.29 tRNA-Gln-CTG-3-2|chr3.trna346-GlnCTG@1.29.29 tRNA-Gln-CTG-6-1|chr2.trna207-GlnCTG@1.29.29 tRNA-Gln-CTG-1-1|chr13.trna51-GlnCTG@1.29.29 tRNA-Gln-CTG-2-4|chr13.trna475-GlnCTG@1.29.29 tRNA-Gln-CTG-2-2|chr11.trna795-GlnCTG@1.29.29 tRNA-Gln-CTG-2-1|chr9.trna147-GlnCTG@1.29.29 tRNA-Gln-CTG-2-3|chr13.trna29-GlnCTG@…	-1.83326	0.00688535	0.296792
AGCTCAGGGGTTAGAGCACTGGTCTTGTAAACC	i-tRF	0.218958	0.143858	1.09528	0.175824	0.083258	0	0.28946	3	tRNA-Thr-TGT-2-1|chr14.trna79-ThrTGT@9.41.33 tRNA-Thr-TGT-3-1|chr11.trna92-ThrTGT@9.41.33 tRNA-Thr-TGT-3-2|chr14.trna312-ThrTGT@9.41.33	-2.30414	0.0072684	0.304076
AAAGGTTCCGGGTTCGAGTCCCGGCGGAGTCGC	3-tRF	10.7289	14.0981	4.17575	1.34799	5.49503	3.46453	3.32879	1	tRNA-Arg-TCT-2-1|chr3.trna289-ArgTCT@42.74.33	-1.58667	0.00718738	0.304076
TGGTAATTAGTTTAAAAAAAAATTAATGATTTCGACTC	5-tRF	0	0.287716	0.958369	0	0.499548	0	0	1	trnaMT-Arg-TTC-MT16|chrMT.16-ArgTTC@1.38.38	-2.36027	0.0073323	0.304324
GTCTAGTGGTTAGGATTCGGC	i-tRF	0.656873	1.72629	0.479185	0	0.333032	0.533005	0.14473	9	tRNA-Glu-CTC-1-4|chr1.trna299-GluCTC@10.30.21 tRNA-Glu-CTC-1-7|chr10.trna38-GluCTC@10.30.21 tRNA-Glu-CTC-1-9|chr13.trna492-GluCTC@10.30.21 tRNA-Glu-CTC-1-3|chr1.trna442-GluCTC@10.30.21 tRNA-Glu-CTC-1-5|chr3.trna338-GluCTC@10.30.21 tRNA-Glu-CTC-1-2|chr1.trna445-GluCTC@10.30.21 tRNA-Glu-CTC-1-6|chr3.trna143-GluCTC@10.30.21 tRNA-Glu-CTC-1-1|chr1.trna448-GluCTC@10.30.21 tRNA-Glu-CTC-1-8|chr11.trna846…	-2.13324	0.00733855	0.304324
GAGGGTCCAGGGTTCAAGTCCCTGTTCGGGC	i-tRF	0.766352	1.58244	0.479185	0.234432	0.249774	0	0.14473	6	tRNA-Lys-TTT-1-5|chr19.trna47-LysTTT@42.72.31 tRNA-Lys-TTT-1-1|chr1.trna197-LysTTT@42.72.31 tRNA-Lys-TTT-1-3|chr11.trna794-LysTTT@42.72.31 tRNA-Lys-TTT-1-6|chr19.trna252-LysTTT@42.72.31 tRNA-Lys-TTT-1-2|chr1.trna518-LysTTT@42.72.31 tRNA-Lys-TTT-1-4|chr13.trna491-LysTTT@42.72.31	-2.16445	0.00736694	0.304741
AATGGTTAGCACTCTGGACTCTGAATCC	i-tRF	0.547394	0.71929	3.14893	0.527473	0.333032	1.06601	0.72365	9	tRNA-Gln-CTG-1-1|chr13.trna51-GlnCTG@14.41.28 tRNA-Gln-CTG-2-4|chr13.trna475-GlnCTG@14.41.28 tRNA-Gln-CTG-2-2|chr11.trna795-GlnCTG@14.41.28 tRNA-Gln-CTG-2-1|chr9.trna147-GlnCTG@14.41.28 tRNA-Gln-CTG-2-3|chr13.trna29-GlnCTG@14.41.28 tRNA-Gln-CTG-3-2|chr3.trna346-GlnCTG@14.41.28 tRNA-Gln-CTG-3-3|chr3.trna140-GlnCTG@14.41.28 tRNA-Gln-CTG-3-1|chr3.trna349-GlnCTG@14.41.28 tRNA-Gln-CTG-6-1|chr2.trna207…	-1.83993	0.00764818	0.315227
TCAGTTGGGAGAGCGTTAGA	i-tRF	2.18958	2.30173	0.958369	0.175824	0.41629	0.666256	1.01311	7	tRNA-Phe-GAA-1-1|chr5.trna587-PheGAA@12.31.20 tRNA-Phe-GAA-1-4|chr14.trna204-PheGAA@12.31.20 tRNA-Phe-GAA-1-2|chr10.trna427-PheGAA@12.31.20 tRNA-Phe-GAA-1-3|chr13.trna25-PheGAA@12.31.20 tRNA-Phe-GAA-1-5|chr19.trna46-PheGAA@12.31.20 tRNA-Phe-GAA-3-1|chr13.trna480-PheGAA@12.31.20 tRNA-Phe-GAA-2-1|chr19.trna48-PheGAA@12.31.20	-1.87692	0.00768458	0.315442
ATAGCTGCCTTCCAAGCAGTTGACCCGGGTTC	i-tRF	0.109479	0.71929	1.30064	0.117216	0.582806	0.266502	0	7	tRNA-Gly-TCC-1-1|chr1.trna449-GlyTCC@24.55.32 tRNA-Gly-TCC-1-4|chr1.trna441-GlyTCC@24.55.32 tRNA-Gly-TCC-1-7|chr11.trna802-GlyTCC@24.55.32 tRNA-Gly-TCC-1-6|chr3.trna339-GlyTCC@24.55.32 tRNA-Gly-TCC-1-3|chr1.trna444-GlyTCC@24.55.32 tRNA-Gly-TCC-1-2|chr1.trna447-GlyTCC@24.55.32 tRNA-Gly-TCC-1-5|chr1.trna298-GlyTCC@24.55.32	-2.08047	0.00778656	0.317055
TGGATAAGGCATCAGCCTCCGGAGCTGGGGA	i-tRF	1.31375	0.287716	0.205365	0	0.249774	0.266502	0	1	tRNA-Arg-CCG-3-1|chr11.trna418-ArgCCG@16.46.31	-2.35593	0.00823738	0.321856
AGCCTCCGGAGCTGGGGATTGTGGGTTCGAGTCCCATCTGGGTCGC	3-tRF	0.437916	0	1.09528	0.117216	0.083258	0.399753	0.14473	1	tRNA-Arg-CCG-3-1|chr11.trna418-ArgCCG@29.74.46	-2.21183	0.00821435	0.321856
TCATGCAAGATTCCCATTCTTGCGACCCGGG	i-tRF	1.31375	1.15086	0.13691	0	0.333032	0	0.43419	2	tRNA-Gly-CCC-1-1|chr6.trna135-GlyCCC@21.51.31 tRNA-Gly-CCC-1-2|chr17.trna43-GlyCCC@21.51.31	-2.19373	0.00830983	0.321856
CAGGGTCGTGGGTTCGAGCC	i-tRF	0.98531	0.71929	0.479185	0.117216	0.249774	0.133251	0.14473	12	tRNA-Lys-CTT-3-2|chr3.trna341-LysCTT@42.61.20 tRNA-Lys-CTT-3-4|chr13.trna67-LysCTT@42.61.20 tRNA-Lys-CTT-2-1|chr9.trna442-LysCTT@42.61.20 tRNA-Lys-CTT-2-2|chr12.trna372-LysCTT@42.61.20 tRNA-Lys-CTT-10-1|chr3.trna3-LysCTT@36.55.20 tRNA-Lys-CTT-15-1|chr2.trna30-LysCTT@34.53.20 tRNA-Lys-CTT-16-1|chr13.trna187-LysCTT@36.55.20 tRNA-Lys-CTT-3-3|chr11.trna895-LysCTT@42.61.20 tRNA-Lys-CTT-3-1|chr3.trna13…	-2.17413	0.00908525	0.321856
CATGGTGTAATGGTTAGCACTCTGGACTCTGAATCC	i-tRF	0.98531	1.00701	0.41073	0.0586081	0.083258	0.399753	0.28946	9	tRNA-Gln-CTG-1-1|chr13.trna51-GlnCTG@6.41.36 tRNA-Gln-CTG-2-4|chr13.trna475-GlnCTG@6.41.36 tRNA-Gln-CTG-2-2|chr11.trna795-GlnCTG@6.41.36 tRNA-Gln-CTG-2-1|chr9.trna147-GlnCTG@6.41.36 tRNA-Gln-CTG-2-3|chr13.trna29-GlnCTG@6.41.36 tRNA-Gln-CTG-3-2|chr3.trna346-GlnCTG@6.41.36 tRNA-Gln-CTG-3-3|chr3.trna140-GlnCTG@6.41.36 tRNA-Gln-CTG-3-1|chr3.trna349-GlnCTG@6.41.36 tRNA-Gln-CTG-6-1|chr2.trna207-GlnCTG@…	-2.16276	0.00898729	0.321856
AGAATTCTCGCCTGCCACGCGGGAGGCCCGG	i-tRF	1.20427	1.29472	0.13691	0	0.166516	0.399753	0.28946	13	tRNA-Gly-GCC-2-5|chr8.trna383-GlyGCC@20.50.31 tRNA-Gly-GCC-2-1|chr1.trna290-GlyGCC@20.50.31 tRNA-Gly-GCC-2-4|chr8.trna384-GlyGCC@20.50.31 tRNA-Gly-GCC-1-1|chr1.trna292-GlyGCC@20.50.31 tRNA-Gly-GCC-1-2|chr1.trna294-GlyGCC@20.50.31 tRNA-Gly-GCC-1-3|chr1.trna296-GlyGCC@20.50.31 tRNA-Gly-GCC-4-1|chr8.trna247-GlyGCC@20.50.31 tRNA-Gly-GCC-3-1|chr1.trna612-GlyGCC@20.50.31 tRNA-Gly-GCC-2-6|chr11.trna797-…	-2.15073	0.00950858	0.321856
AGCCTCCGGAGCTGGGGATTGTGGGTTCGAGT	i-tRF	1.20427	0.863147	0.479185	0.0586081	0.083258	0.666256	0.14473	1	tRNA-Arg-CCG-3-1|chr11.trna418-ArgCCG@29.60.32	-2.13442	0.00827537	0.321856
TTCTCGCTTTGGGTGCGAGAGG	i-tRF	0.437916	0.71929	1.09528	0.117216	0.166516	0	0.72365	4	tRNA-Pro-TGG-2-3|chr14.trna81-ProTGG@24.45.22 tRNA-Pro-TGG-2-1|chr3.trna39-ProTGG@24.45.22 tRNA-Pro-TGG-2-2|chr11.trna93-ProTGG@24.45.22 tRNA-Pro-TGG-2-4|chr17.trna433-ProTGG@24.45.22	-2.09724	0.00851002	0.321856
GTCGCAGTCTCCCCTGGAGGCGTGGGTTCG	i-tRF	1.86114	1.58244	0.205365	0	0.333032	1.06601	0	9	tRNA-Leu-CAG-1-3|chr1.trna295-LeuCAG@38.67.30 tRNA-Leu-CAG-1-2|chr1.trna293-LeuCAG@38.67.30 tRNA-Leu-CAG-1-4|chr1.trna439-LeuCAG@38.67.30 tRNA-Leu-CAG-1-5|chr13.trna446-LeuCAG@38.67.30 tRNA-Leu-CAG-1-1|chr1.trna291-LeuCAG@38.67.30 tRNA-Leu-CAG-3-1|chr8.trna77-LeuCAG@38.67.30 tRNA-Leu-CAG-2-1|chr1.trna289-LeuCAG@38.67.30 tRNA-Leu-CAG-2-2|chr8.trna190-LeuCAG@38.67.30 tRNA-Leu-CAG-2-3|chr8.trna437-L…	-1.97178	0.00943933	0.321856
ATTAGGGTGGCAGAGCCAGGAAATTGCGTAAGACTTAAAACCTTG	5-tRF	4.26968	3.16487	0.958369	0.117216	0.499548	2.53177	0.86838	1	trnaMT-Leu-TAA-MT3|chrMT.3-LeuTAA@1.45.45	-1.75705	0.00855276	0.321856
GGTTAGTACTCTGCGTTGTGGCCGCAGC	i-tRF	2.62749	4.31574	5.54485	0.644689	1.16561	4.66379	1.88149	9	tRNA-His-GTG-2-5|chr3.trna139-HisGTG@17.44.28 tRNA-His-GTG-2-8|chr4.trna704-HisGTG@17.44.28 tRNA-His-GTG-2-3|chr2.trna237-HisGTG@17.44.28 tRNA-His-GTG-2-4|chr3.trna135-HisGTG@17.44.28 tRNA-His-GTG-2-7|chr3.trna340-HisGTG@17.44.28 tRNA-His-GTG-2-6|chr3.trna344-HisGTG@17.44.28 tRNA-His-GTG-2-2|chr2.trna600-HisGTG@17.44.28 tRNA-His-GTG-3-1|chr3.trna137-HisGTG@17.44.28 tRNA-His-GTG-2-1|chr2.trna601-H…	-1.63863	0.00817951	0.321856
GACCCAGTGGCCTAATGGATAAGGCATCAGCCTCCGG	5-tRF	14.4512	15.9682	2.7382	0.644689	6.57738	7.59531	2.31568	1	tRNA-Arg-CCG-3-1|chr11.trna418-ArgCCG@1.37.37	-1.5303	0.00903448	0.321856
ATTGCAGGTTCGAGTCCTGCCGCGGTCGCCA	3-tRF	19.2683	14.6735	2.7382	1.87546	7.24344	1.99877	5.06555	1	tRNA-Arg-TCG-1-1|chr7.trna182-ArgTCG@46.76.31	-1.52521	0.00889791	0.321856
ATATGGTCTAGCGGTTAGGATTCCTGGTTTTC	i-tRF	49.9224	42.8697	149.916	42.1392	53.4516	37.5768	36.6167	2	tRNA-Glu-TTC-2-2|chr14.trna159-GluTTC@5.36.32 tRNA-Glu-TTC-2-1|chr1.trna680-GluTTC@5.36.32	-1.41029	0.00867671	0.321856
AAAGGTTCCGGGTTCGAGTCCCGGCGGAGTCGCCA	3-tRF	143.746	184.857	157.926	37.3333	100.992	82.6157	91.3246	1	tRNA-Arg-TCT-2-1|chr3.trna289-ArgTCT@42.76.35	-1.40407	0.00834976	0.321856

## Sheet: ESM Table 4
tRNA-derived fragments differentially expressed upon exposure of islet cells to proinflammatory cytokines
tRNA-derived fragments	Type	tRNA No	tRNA(s) of origin	Ctl1	Ctl2	Ctl3	Ctl4	Cyt1	Cyt2	Cyt3	Cyt4	logFC_edgeR	PValue_edgeR	FDR_edgeR
AGAGCATCAGACTTTTAATCTGAGGGTCCAGGGTTCAAGTCCCTGTTCGG	i-tRF	6	tRNA-Lys-TTT-1-6|chr19.trna252-LysTTT@21.70.50 tRNA-Lys-TTT-1-2|chr1.trna518-LysTTT@21.70.50 tRNA-Lys-TTT-1-4|chr13.trna491-LysTTT@21.70.50 tRNA-Lys-TTT-1-5|chr19.trna47-LysTTT@21.70.50 tRNA-Lys-TTT-1-1|chr1.trna197-LysTTT@21.70.50 tRNA-Lys-TTT-1-3|chr11.trna794-LysTTT@21.70.50	0.0749334	0	0	0	0.299734	1.64854	0.824268	2.9224	5.64614	7.24926e-09	3.59865e-05
AGAGCATCAGACTTTTAATCTGAGGGTCCAGGGTTCAAGTCCCTGTTCGGG	i-tRF	6	tRNA-Lys-TTT-1-4|chr13.trna491-LysTTT@21.71.51 tRNA-Lys-TTT-1-5|chr19.trna47-LysTTT@21.71.51 tRNA-Lys-TTT-1-1|chr1.trna197-LysTTT@21.71.51 tRNA-Lys-TTT-1-3|chr11.trna794-LysTTT@21.71.51 tRNA-Lys-TTT-1-6|chr19.trna252-LysTTT@21.71.51 tRNA-Lys-TTT-1-2|chr1.trna518-LysTTT@21.71.51	0	0	0	0	0.0749334	0.299734	0.2248	1.3488	5.57012	8.66069e-05	0.0301325
TCAGAAGGTTGCGTGTTCAAGTCACGTCGGGGTC	i-tRF	1	tRNA-Trp-CCA-5-1|chr11.trna832-TrpCCA@38.71.34	0	0	0	0	0.0749334	0	0.4496	0.749334	5.00046	0.00272072	0.277873
ATCCAGCGATCCGAGTTC	i-tRF	12	tRNA-Gln-TTG-3-2|chr13.trna78-GlnTTG@38.55.18 tRNA-Gln-CTG-3-2|chr3.trna346-GlnCTG@38.55.18 tRNA-Gln-CTG-3-3|chr3.trna140-GlnCTG@38.55.18 tRNA-Gln-CTG-3-1|chr3.trna349-GlnCTG@38.55.18 tRNA-Gln-TTG-3-1|chr13.trna77-GlnTTG@38.55.18 tRNA-Gln-TTG-1-1|chr11.trna652-GlnTTG@38.55.18 tRNA-Gln-CTG-4-1|chr3.trna146-GlnCTG@38.55.18 tRNA-Gln-CTG-5-1|chr13.trna469-GlnCTG@38.55.18 tRNA-Gln-CTG-2-4|chr13.trna47…	0	0	0	0	0	0.0749334	0.299734	0.974134	4.9866	0.0033931	0.315041
CAATTACATAACTTTGTCAAAGTTAAATTATAGATCAATAATCTATATA	i-tRF	1	trnaMT-Asp-GTC-MT13|chrMT.13-AspGTC@17.65.49	0	0	0	0	0.149867	0.4496	0.149867	0.299734	4.96469	0.000796818	0.128061
GGAGGCGTGGGTTCGAATC	i-tRF	15	tRNA-Leu-CAA-2-1|chr13.trna30-LeuCAA@54.72.19 tRNA-Leu-CAA-4-1|chr13.trna49-LeuCAA@54.72.19 tRNA-Leu-TAG-2-1|chr14.trna311-LeuTAG@52.70.19 tRNA-Leu-TAG-1-1|chr11.trna193-LeuTAG@52.70.19 tRNA-Leu-CAG-1-4|chr1.trna439-LeuCAG@53.71.19 tRNA-Leu-CAG-1-5|chr13.trna446-LeuCAG@53.71.19 tRNA-Leu-CAG-1-1|chr1.trna291-LeuCAG@53.71.19 tRNA-Leu-CAG-3-1|chr8.trna77-LeuCAG@53.71.19 tRNA-Leu-CAG-1-3|chr1.trna295…	0	0	0	0	0.0749334	0.299734	0.4496	0.2248	4.94991	0.000814381	0.129568
TTAGTACTCTGCGTTGTGGCCGCAGCAACCTCGG	i-tRF	9	tRNA-His-GTG-2-8|chr4.trna704-HisGTG@19.52.34 tRNA-His-GTG-2-3|chr2.trna237-HisGTG@19.52.34 tRNA-His-GTG-2-4|chr3.trna135-HisGTG@19.52.34 tRNA-His-GTG-2-7|chr3.trna340-HisGTG@19.52.34 tRNA-His-GTG-2-6|chr3.trna344-HisGTG@19.52.34 tRNA-His-GTG-2-2|chr2.trna600-HisGTG@19.52.34 tRNA-His-GTG-3-1|chr3.trna137-HisGTG@19.52.34 tRNA-His-GTG-2-1|chr2.trna601-HisGTG@19.52.34 tRNA-His-GTG-2-5|chr3.trna139-H…	0	0	0	0	0	0	0.299734	1.04907	4.90716	0.00973095	0.58021
TTAGAATACCAGCTTTGGGTGCTGGTGGTGGGGAGTAGCTCCTTCTTCTTGA	i-tRF	1	trnaMT-Pro-TGG-MT22|chrMT.22-ProTGG@16.67.52	0	0	0	0	0.0749334	0.2248	0.374667	0.374667	4.89846	0.000367855	0.0766226
GGTTAGTACTCTGCGTTGTGGCCGCAGCAACCTCGGTTCGAATCCGAGTCACG	i-tRF	9	tRNA-His-GTG-2-7|chr3.trna340-HisGTG@17.69.53 tRNA-His-GTG-2-6|chr3.trna344-HisGTG@17.69.53 tRNA-His-GTG-2-2|chr2.trna600-HisGTG@17.69.53 tRNA-His-GTG-3-1|chr3.trna137-HisGTG@17.69.53 tRNA-His-GTG-2-1|chr2.trna601-HisGTG@17.69.53 tRNA-His-GTG-2-5|chr3.trna139-HisGTG@17.69.53 tRNA-His-GTG-2-8|chr4.trna704-HisGTG@17.69.53 tRNA-His-GTG-2-3|chr2.trna237-HisGTG@17.69.53 tRNA-His-GTG-2-4|chr3.trna135-H…	0	0	0	0	0.0749334	0.2248	0.2248	0.4496	4.78349	0.000792526	0.128021
GGTTCCATGGTGTAATGGTTAGCACTCTGGACTCTGAATCCAGCGATC	5-tRF	7	tRNA-Gln-CTG-2-3|chr13.trna29-GlnCTG@1.48.48 tRNA-Gln-CTG-2-4|chr13.trna475-GlnCTG@1.48.48 tRNA-Gln-CTG-2-2|chr11.trna795-GlnCTG@1.48.48 tRNA-Gln-CTG-2-1|chr9.trna147-GlnCTG@1.48.48 tRNA-Gln-CTG-3-2|chr3.trna346-GlnCTG@1.48.48 tRNA-Gln-CTG-3-3|chr3.trna140-GlnCTG@1.48.48 tRNA-Gln-CTG-3-1|chr3.trna349-GlnCTG@1.48.48	0	0	0	0	0	0	0.299734	0.899201	4.77082	0.0120037	0.652744
GGCACTGGCCTCCTAAGCCAGGGATTGTGGGTTCGAGTC	i-tRF	3	tRNA-Arg-CCT-1-1|chr11.trna452-ArgCCT@23.61.39 tRNA-Arg-CCT-2-2|chrX.trna120-ArgCCT@23.61.39 tRNA-Arg-CCT-2-1|chr11.trna527-ArgCCT@23.61.39	0	0	0	0	0	0.0749334	0.749334	0	4.64515	0.029082	0.933522
ACACGCAGAAGGTCCTGGGTTCGAGCCCCAGTGGAACC	i-tRF	3	tRNA-Val-TAC-1-2|chr19.trna50-ValTAC@35.72.38 tRNA-Val-TAC-1-3|chrX.trna189-ValTAC@35.72.38 tRNA-Val-TAC-1-1|chr19.trna49-ValTAC@35.72.38	0	0	0	0	0.0749334	0.0749334	0.2248	0.524534	4.62402	0.00216762	0.247758
TTAGTACTCTGCGTTGTGGCCGCAGCAACCTCGGT	i-tRF	9	tRNA-His-GTG-2-3|chr2.trna237-HisGTG@19.53.35 tRNA-His-GTG-2-4|chr3.trna135-HisGTG@19.53.35 tRNA-His-GTG-2-7|chr3.trna340-HisGTG@19.53.35 tRNA-His-GTG-2-6|chr3.trna344-HisGTG@19.53.35 tRNA-His-GTG-2-2|chr2.trna600-HisGTG@19.53.35 tRNA-His-GTG-3-1|chr3.trna137-HisGTG@19.53.35 tRNA-His-GTG-2-1|chr2.trna601-HisGTG@19.53.35 tRNA-His-GTG-2-5|chr3.trna139-HisGTG@19.53.35 tRNA-His-GTG-2-8|chr4.trna704-H…	0.149867	0	0	0	0.0749334	0.974134	1.19893	2.54774	4.60994	2.4573e-06	0.00222288
CCGCCTGTCACGCGGGAGACCGGGGTTCGATTCCCCGACGG	i-tRF	13	tRNA-Asp-GTC-1-7|chr5.trna586-AspGTC@28.68.41 tRNA-Asp-GTC-1-12|chr13.trna474-AspGTC@28.68.41 tRNA-Asp-GTC-1-11|chr13.trna48-AspGTC@28.68.41 tRNA-Asp-GTC-1-5|chr1.trna297-AspGTC@28.68.41 tRNA-Asp-GTC-1-10|chr11.trna189-AspGTC@28.68.41 tRNA-Asp-GTC-1-1|chr1.trna450-AspGTC@28.68.41 tRNA-Asp-GTC-1-4|chr1.trna440-AspGTC@28.68.41 tRNA-Asp-GTC-1-6|chr5.trna588-AspGTC@28.68.41 tRNA-Asp-GTC-1-9|chr11.trn…	0	0	0	0	0.2248	0.2248	0.0749334	0.299734	4.60019	0.00227212	0.253295
TAGTACTCTGCGTTGTGGCCGCAGCAACCTCGGTT	i-tRF	9	tRNA-His-GTG-2-6|chr3.trna344-HisGTG@20.54.35 tRNA-His-GTG-2-2|chr2.trna600-HisGTG@20.54.35 tRNA-His-GTG-2-1|chr2.trna601-HisGTG@20.54.35 tRNA-His-GTG-2-5|chr3.trna139-HisGTG@20.54.35 tRNA-His-GTG-3-1|chr3.trna137-HisGTG@20.54.35 tRNA-His-GTG-2-8|chr4.trna704-HisGTG@20.54.35 tRNA-His-GTG-2-3|chr2.trna237-HisGTG@20.54.35 tRNA-His-GTG-2-4|chr3.trna135-HisGTG@20.54.35 tRNA-His-GTG-2-7|chr3.trna340-H…	0	0	0	0	0.149867	0.0749334	0.2248	0.374667	4.5598	0.00130311	0.175566
ATTACATAACTTTGTCAAAGTTAAATTATAGATCAATAATCTATATA	i-tRF	1	trnaMT-Asp-GTC-MT13|chrMT.13-AspGTC@19.65.47	0	0	0	0	0	0.374667	0.0749334	0.374667	4.53047	0.0121099	0.655512
TGCAGATCAAGAGGTCCCCGGTTCAAATCCGGGTGCC	i-tRF	5	tRNA-Cys-GCA-7-1|chr6.trna457-CysGCA@32.68.37 tRNA-Cys-GCA-3-1|chr6.trna65-CysGCA@32.68.37 tRNA-Cys-GCA-3-3|chr11.trna626-CysGCA@32.68.37 tRNA-Cys-GCA-3-2|chr11.trna345-CysGCA@32.68.37 tRNA-Cys-GCA-3-4|chr11.trna625-CysGCA@32.68.37	0	0	0	0	0.149867	0	0.149867	0.524534	4.46485	0.00758408	0.516386
CTGAATCCAGCGATCCGAGTTC	i-tRF	9	tRNA-Gln-CTG-2-4|chr13.trna475-GlnCTG@34.55.22 tRNA-Gln-CTG-2-2|chr11.trna795-GlnCTG@34.55.22 tRNA-Gln-CTG-2-1|chr9.trna147-GlnCTG@34.55.22 tRNA-Gln-CTG-2-3|chr13.trna29-GlnCTG@34.55.22 tRNA-Gln-CTG-4-1|chr3.trna146-GlnCTG@34.55.22 tRNA-Gln-CTG-3-2|chr3.trna346-GlnCTG@34.55.22 tRNA-Gln-CTG-3-3|chr3.trna140-GlnCTG@34.55.22 tRNA-Gln-CTG-3-1|chr3.trna349-GlnCTG@34.55.22 tRNA-Gln-CTG-5-1|chr13.trna46…	0	0	0	0	0	0	0.149867	0.824268	4.44029	0.024501	0.867704
AGCGCGTCAGTCTCATAATCTGAAGGTCGTGAGTTCGATCCTCACACGG	i-tRF	2	tRNA-Met-CAT-1-1|chr8.trna344-MetCAT@21.69.49 tRNA-Met-CAT-1-2|chr15.trna399-MetCAT@21.69.49	0	0	0	0	0.149867	0.149867	0.149867	0.299734	4.43531	0.00199554	0.236632
GGTTAGTATCCCCGCCTGTCACGCGGGAGACCGGGGTTCAATTCCCCGACGGG	i-tRF	1	tRNA-Asp-GTC-2-1|chr10.trna383-AspGTC@17.69.53	0	0	0	0	0.0749334	0.149867	0.149867	0.374667	4.43397	0.00199554	0.236632
CAAATTCGAAGGTGTAGAGAAATCTCTACTAAGACTT	i-tRF	1	trnaMT-Cys-GCA-MT10|chrMT.10-CysGCA@30.66.37	0	0	0	0	0.149867	0.149867	0.0749334	0.374667	4.42808	0.00256482	0.26451
TTGATAGAGTAAATTATAGAGGTTCAAGCCCTCTT	i-tRF	1	trnaMT-Ile-GAT-MT4|chrMT.4-IleGAT@28.62.35	0	0	0	0	0.2248	0	0.149867	0.374667	4.41619	0.00741553	0.513179
GAAGATCTAAAGGTCCCTGGTTCGATCCCGGGTTTCGG	i-tRF	5	tRNA-Phe-GAA-1-5|chr19.trna46-PheGAA@34.71.38 tRNA-Phe-GAA-1-1|chr5.trna587-PheGAA@34.71.38 tRNA-Phe-GAA-1-4|chr14.trna204-PheGAA@34.71.38 tRNA-Phe-GAA-1-2|chr10.trna427-PheGAA@34.71.38 tRNA-Phe-GAA-1-3|chr13.trna25-PheGAA@34.71.38	0	0	0	0	0	0.2248	0.2248	0.299734	4.41285	0.00876369	0.551005
AGCTGCCTTCCAAGCAGTTGACCCGGGTTCGATTCCCGGCCAACG	i-tRF	7	tRNA-Gly-TCC-1-2|chr1.trna447-GlyTCC@26.70.45 tRNA-Gly-TCC-1-5|chr1.trna298-GlyTCC@26.70.45 tRNA-Gly-TCC-1-1|chr1.trna449-GlyTCC@26.70.45 tRNA-Gly-TCC-1-4|chr1.trna441-GlyTCC@26.70.45 tRNA-Gly-TCC-1-7|chr11.trna802-GlyTCC@26.70.45 tRNA-Gly-TCC-1-6|chr3.trna339-GlyTCC@26.70.45 tRNA-Gly-TCC-1-3|chr1.trna444-GlyTCC@26.70.45	0	0	0	0	0	0.0749334	0.0749334	0.749334	4.39567	0.0228894	0.865439
TGTCGAATTGCAAATTCGAAGGTGTAGAGAAATCTCTACTA	i-tRF	1	trnaMT-Cys-GCA-MT10|chrMT.10-CysGCA@20.60.41	0	0	0	0	0	0.4496	0	0.2248	4.3454	0.0393878	1
GATTTCATGACCAATGAACACTCTGA	i-tRF	1	trnaMT-Val-TAC-MT2|chrMT.2-ValTAC@44.69.26	0	0	0	0	0	0	0.2248	0.599467	4.30334	0.0266657	0.8934
TGCCACGCGGGAGGCCCGGGTTCG	i-tRF	12	tRNA-Gly-GCC-2-5|chr8.trna383-GlyGCC@32.55.24 tRNA-Gly-GCC-2-1|chr1.trna290-GlyGCC@32.55.24 tRNA-Gly-GCC-2-4|chr8.trna384-GlyGCC@32.55.24 tRNA-Gly-GCC-2-6|chr11.trna797-GlyGCC@32.55.24 tRNA-Gly-GCC-2-2|chr2.trna742-GlyGCC@32.55.24 tRNA-Gly-GCC-2-7|chr13.trna42-GlyGCC@32.55.24 tRNA-Gly-GCC-2-8|chr13.trna74-GlyGCC@32.55.24 tRNA-Gly-GCC-2-3|chr3.trna408-GlyGCC@32.55.24 tRNA-Gly-GCC-1-1|chr1.trna292-…	0	0	0	0	0	0.299734	0.149867	0.2248	4.30146	0.0128224	0.675489
GGCTCGTTGGTCTAGGGGTATGATTCTCGGTTTGGGTC	5-tRF	1	tRNA-Pro-TGG-1-1|chr7.trna209-ProTGG@1.38.38	0	0	0	0	0.149867	0.0749334	0.2248	0.2248	4.29391	0.00431783	0.357871
ATGAGGCCCCGGGTTCGATCCCCGGCATCTC	i-tRF	4	tRNA-Ala-TGC-3-1|chr11.trna894-AlaTGC@40.70.31 tRNA-Ala-CGC-1-1|chr13.trna35-AlaCGC@40.70.31 tRNA-Ala-CGC-1-2|chr13.trna449-AlaCGC@40.70.31 tRNA-Ala-TGC-2-1|chr5.trna589-AlaTGC@40.70.31	0	0	0	0	0.0749334	0.149867	0.149867	0.299734	4.29	0.00397399	0.340977
CCGCCGCGGCCCGGGTTCGATT	i-tRF	11	tRNA-Glu-CTC-1-9|chr13.trna492-GluCTC@38.59.22 tRNA-Glu-CTC-1-3|chr1.trna442-GluCTC@38.59.22 tRNA-Glu-CTC-1-5|chr3.trna338-GluCTC@38.59.22 tRNA-Glu-CTC-1-2|chr1.trna445-GluCTC@38.59.22 tRNA-Glu-CTC-1-6|chr3.trna143-GluCTC@38.59.22 tRNA-Glu-TTC-3-1|chr3.trna131-GluTTC@38.59.22 tRNA-Glu-TTC-3-2|chr3.trna347-GluTTC@38.59.22 tRNA-Glu-CTC-1-1|chr1.trna448-GluCTC@38.59.22 tRNA-Glu-CTC-1-8|chr11.trna846…	0	0	0	0	0.0749334	0.149867	0.149867	0.299734	4.29	0.00397399	0.340977
CTCCCCTGGAGGCGTGGGT	i-tRF	10	tRNA-Leu-CAG-1-3|chr1.trna295-LeuCAG@46.64.19 tRNA-Leu-CAG-1-2|chr1.trna293-LeuCAG@46.64.19 tRNA-Leu-CAG-3-1|chr8.trna77-LeuCAG@46.64.19 tRNA-Leu-CAG-1-4|chr1.trna439-LeuCAG@46.64.19 tRNA-Leu-CAG-1-5|chr13.trna446-LeuCAG@46.64.19 tRNA-Leu-CAG-1-1|chr1.trna291-LeuCAG@46.64.19 tRNA-Leu-CAG-2-1|chr1.trna289-LeuCAG@46.64.19 tRNA-Leu-CAA-1-1|chr13.trna489-LeuCAA@46.64.19 tRNA-Leu-CAG-2-2|chr8.trna190-…	0	0	0	0	0.0749334	0.0749334	0.2248	0.299734	4.28975	0.00397399	0.340977
CCCAGGCGGCCCGGGTTCGACTCCCGGTATGGG	i-tRF	2	tRNA-Glu-TTC-2-1|chr1.trna680-GluTTC@38.70.33 tRNA-Glu-TTC-2-2|chr14.trna159-GluTTC@38.70.33	0	0	0	0	0.0749334	0.2248	0.0749334	0.299734	4.28703	0.00528959	0.408472
ATGAGGCCCCGGGTTCGATCCCCGGCA	i-tRF	5	tRNA-Ala-CGC-1-2|chr13.trna449-AlaCGC@40.66.27 tRNA-Ala-TGC-2-1|chr5.trna589-AlaTGC@40.66.27 tRNA-Ala-CGC-1-1|chr13.trna35-AlaCGC@40.66.27 tRNA-Ala-TGC-3-1|chr11.trna894-AlaTGC@40.66.27 tRNA-Ala-TGC-1-1|chr13.trna33-AlaTGC@40.66.27	0	0	0	0	0.149867	0.0749334	0.0749334	0.374667	4.27315	0.00536356	0.410183
GACTCGAAATCCAATGGGGTTTCCCCGCACAGGTTCGAATCCTGTTCGTG	i-tRF	1	tRNA-Ser-CGA-2-1|chr10.trna301-SerCGA@30.79.50	0	0	0	0	0.299734	0.0749334	0.0749334	0.149867	4.26026	0.0135947	0.697606
TGAATTCTTAAGTGTAGGTTCAATTCCTATTGTCCTAGC	3-tRH	1	trnaMT-Gln-TTG-MT5|chrMT.5-GlnTTG@34.72.39	0	0	0	0	0	0	0.299734	0.4496	4.24325	0.0354409	0.985056
TTCCGTAGTGTAGTGGTTATCACGTTCGCCTC	i-tRF	5	tRNA-Val-CAC-2-2|chr3.trna129-ValCAC@3.34.32 tRNA-Val-CAC-2-3|chr11.trna90-ValCAC@3.34.32 tRNA-Val-CAC-2-5|chr13.trna448-ValCAC@3.34.32 tRNA-Val-CAC-2-4|chr13.trna55-ValCAC@3.34.32 tRNA-Val-CAC-2-1|chr1.trna300-ValCAC@3.34.32	0	0	0	0	0	0	0.299734	0.4496	4.24325	0.0354419	0.985056
TGAATTCTTAAGTGTAGGTTCAATTCCTATT	i-tRF	1	trnaMT-Gln-TTG-MT5|chrMT.5-GlnTTG@34.64.31	0	0	0	0	0.0749334	0.299734	0.149867	0.0749334	4.23148	0.0107439	0.607432
AAGGCATTGGCCTCCTAAGCCAGGGATTGTGGGTTCGAGTCCCATCTGGGGTG	i-tRF	1	tRNA-Arg-CCT-4-1|chr6.trna49-ArgCCT@21.73.53	0	0	0	0	0.2248	0.0749334	0.149867	0.149867	4.1833	0.0126009	0.669468
GTTTCCCCGCACAGGTTCGAATCCTGTTCGTGACGCC	3-tRF	1	tRNA-Ser-CGA-2-1|chr10.trna301-SerCGA@48.84.37	0	0	0	0	0	0.0749334	0.149867	0.4496	4.1641	0.0177573	0.780851
TGGGTTCGAGTCCCACCTGGGGTA	i-tRF	1	tRNA-Arg-CCT-1-1|chr11.trna452-ArgCCT@50.73.24	0	0	0	0	0	0.2248	0.2248	0.149867	4.15654	0.0184247	0.793635
CAAATTCGAAGGTGTAGAGAAATCTCTACTAAGACTTC	3-tRH	1	trnaMT-Cys-GCA-MT10|chrMT.10-CysGCA@30.67.38	0	0	0	0	0.0749334	0.2248	0.149867	0.149867	4.14399	0.00917992	0.564879
AGGTTCGACTCCTGGCTGGCTCG	i-tRF	5	tRNA-Arg-ACG-1-1|chr13.trna447-ArgACG@51.73.23 tRNA-Arg-ACG-1-2|chr13.trna445-ArgACG@51.73.23 tRNA-Arg-ACG-3-1|chr9.trna327-ArgACG@51.73.23 tRNA-Arg-ACG-1-3|chr14.trna89-ArgACG@51.73.23 tRNA-Arg-ACG-3-2|chr13.trna467-ArgACG@51.73.23	0	0	0	0	0.149867	0	0.2248	0.2248	4.13492	0.0143758	0.71565
GCATTTGACTGCAGATCAAGAGGTCCCCGGTTCAAATCCGGGTGCCCCCTC	3-tRF	5	tRNA-Cys-GCA-3-4|chr11.trna625-CysGCA@23.73.51 tRNA-Cys-GCA-7-1|chr6.trna457-CysGCA@23.73.51 tRNA-Cys-GCA-3-1|chr6.trna65-CysGCA@23.73.51 tRNA-Cys-GCA-3-3|chr11.trna626-CysGCA@23.73.51 tRNA-Cys-GCA-3-2|chr11.trna345-CysGCA@23.73.51	0	0	0	0	0.149867	0.149867	0.0749334	0.2248	4.13038	0.00791773	0.533208
CTGGTCTTGTAAACCAGGGGTCGCGAGTTCAAATCTCGCTGGGG	i-tRF	3	tRNA-Thr-TGT-3-1|chr11.trna92-ThrTGT@27.70.44 tRNA-Thr-TGT-2-1|chr14.trna79-ThrTGT@27.70.44 tRNA-Thr-TGT-3-2|chr14.trna312-ThrTGT@27.70.44	0	0	0	0	0	0.149867	0.2248	0.2248	4.11754	0.0223148	0.859487
GAGCATTTGACTGCAGATCAAGAGGTCCCCGGTTCAAATCCGGGTGCCCCCT	i-tRF	5	tRNA-Cys-GCA-7-1|chr6.trna457-CysGCA@21.72.52 tRNA-Cys-GCA-3-1|chr6.trna65-CysGCA@21.72.52 tRNA-Cys-GCA-3-3|chr11.trna626-CysGCA@21.72.52 tRNA-Cys-GCA-3-2|chr11.trna345-CysGCA@21.72.52 tRNA-Cys-GCA-3-4|chr11.trna625-CysGCA@21.72.52	0	0	0	0	0	0.0749334	0.299734	0.2248	4.09256	0.0305639	0.943684
AGCACTCTGGACTTTGAATCCAGCGATCCGAGTTC	i-tRF	3	tRNA-Gln-TTG-3-2|chr13.trna78-GlnTTG@21.55.35 tRNA-Gln-TTG-3-1|chr13.trna77-GlnTTG@21.55.35 tRNA-Gln-TTG-1-1|chr11.trna652-GlnTTG@21.55.35	0	0	0	0	0	0	0.2248	0.4496	4.08345	0.0493298	1
CTGTTAACTAAATTTTCGTAGGTTTAATTCCTGCCAATCTAGCC	3-tRF	1	trnaMT-Asn-GTT-MT9|chrMT.9-AsnGTT@30.73.44	0	0	0	0	0.2248	0.149867	0	0.149867	4.0681	0.0233701	0.866156
GCCAGGGATTGTGGGTTCGAGTCCCACCTGGGG	i-tRF	3	tRNA-Arg-CCT-2-1|chr11.trna527-ArgCCT@39.71.33 tRNA-Arg-CCT-2-2|chrX.trna120-ArgCCT@39.71.33 tRNA-Arg-CCT-1-1|chr11.trna452-ArgCCT@39.71.33	0	0	0	0	0.0749334	0.149867	0.299734	0	4.0657	0.0191737	0.804875
TGTGAATCTGACAACAGGAAATAAACCTCCTTATTCACC	i-tRF	1	trnaMT-His-GTG-MT17|chrMT.17-HisGTG@30.68.39	0	0	0	0	0	0.149867	0.0749334	0.374667	4.04616	0.0273654	0.90888
GCTTCGGGTGCGAGAGGTCCCGGGTTCAAATCCCGGACGAGCC	i-tRF	3	tRNA-Pro-CGG-1-2|chr11.trna188-ProCGG@29.71.43 tRNA-Pro-CGG-1-1|chr1.trna460-ProCGG@29.71.43 tRNA-Pro-CGG-1-3|chr17.trna28-ProCGG@29.71.43	0	0	0	0	0.2248	0.0749334	0.0749334	0.149867	4.01145	0.0251384	0.875584
GATCAGAAGGCTGCGTGTTCGAATCACGTCGG	i-tRF	1	tRNA-Trp-CCA-2-1|chr10.trna384-TrpCCA@36.67.32	0	0	0	0	0	0.149867	0.299734	0.0749334	4.00108	0.0408504	1
CATTTGACTGCAGATCAAGAGGTCCCTGGTTCAAATCCGGGTG	i-tRF	2	tRNA-Cys-GCA-2-1|chr11.trna629-CysGCA@24.66.43 tRNA-Cys-GCA-5-1|chr11.trna631-CysGCA@24.66.43	0	0	0	0	0.0749334	0.2248	0.149867	0.0749334	4.00029	0.0214966	0.843125
TGGACATATGTCTGCGTGGGTTCGAACCCCACTCCTGGTA	i-tRF	1	tRNA-Leu-TAA-2-1|chr10.trna582-LeuTAA@44.83.40	0	0	0	0	0.149867	0.0749334	0.2248	0.0749334	3.9999	0.0214449	0.843125
GCGTTGTGGCCGCAGCAACCTCGGTTCG	i-tRF	9	tRNA-His-GTG-2-2|chr2.trna600-HisGTG@29.56.28 tRNA-His-GTG-3-1|chr3.trna137-HisGTG@29.56.28 tRNA-His-GTG-2-1|chr2.trna601-HisGTG@29.56.28 tRNA-His-GTG-2-5|chr3.trna139-HisGTG@29.56.28 tRNA-His-GTG-2-8|chr4.trna704-HisGTG@29.56.28 tRNA-His-GTG-2-3|chr2.trna237-HisGTG@29.56.28 tRNA-His-GTG-2-4|chr3.trna135-HisGTG@29.56.28 tRNA-His-GTG-2-7|chr3.trna340-HisGTG@29.56.28 tRNA-His-GTG-2-6|chr3.trna344-H…	0	0	0	0	0	0.299734	0.0749334	0.149867	3.99374	0.0422111	1
GAAGATCTAAAGGTCCCTGGTTCGATCCCGGGTTTCG	i-tRF	5	tRNA-Phe-GAA-1-5|chr19.trna46-PheGAA@34.70.37 tRNA-Phe-GAA-1-1|chr5.trna587-PheGAA@34.70.37 tRNA-Phe-GAA-1-4|chr14.trna204-PheGAA@34.70.37 tRNA-Phe-GAA-1-2|chr10.trna427-PheGAA@34.70.37 tRNA-Phe-GAA-1-3|chr13.trna25-PheGAA@34.70.37	0	0	0	0	0	0.299734	0.0749334	0.149867	3.99374	0.0422107	1
TAAAAAAAAATTAATGATTTCGACTCATTAGATTATGATGATGTTCATAATTA	i-tRF	1	trnaMT-Arg-TTC-MT16|chrMT.16-ArgTTC@13.65.53	0	0	0	0	0	0.299734	0.0749334	0.149867	3.99374	0.0422064	1
CGAAGATCACGGGTTCGAACCCCGTCCGTG	i-tRF	1	tRNA-Thr-CGT-1-1|chr16.trna15-ThrCGT@40.69.30	0	0	0	0	0	0.299734	0.0749334	0.149867	3.99374	0.0422058	1
TACTCTGGTCTTGTAAACCTGAAATGAAGATCTTCTCTTCTCAAGA	i-tRF	1	trnaMT-Thr-TGT-MT21|chrMT.21-ThrTGT@20.65.46	0	0	0	0	0.149867	0.149867	0.149867	0.0749334	3.97592	0.00933641	0.568462
GTTTTCACCCAGGCGGCCCGGGTTCGACTCCCGGTATGG	i-tRF	2	tRNA-Glu-TTC-2-1|chr1.trna680-GluTTC@31.69.39 tRNA-Glu-TTC-2-2|chr14.trna159-GluTTC@31.69.39	0	0	0	0	0.149867	0.149867	0.149867	0.0749334	3.97589	0.00933434	0.568462
AATCCAGCGATCCGAGTTCAAATCTCGGTGGAACCTC	3-tRF	4	tRNA-Gln-CTG-2-1|chr9.trna147-GlnCTG@37.73.37 tRNA-Gln-CTG-2-3|chr13.trna29-GlnCTG@37.73.37 tRNA-Gln-CTG-2-4|chr13.trna475-GlnCTG@37.73.37 tRNA-Gln-CTG-2-2|chr11.trna795-GlnCTG@37.73.37	0	0	0	0	0.0749334	0.149867	0.2248	0.0749334	3.97431	0.0185155	0.794337
AGACTGAAGATCTAAAGGTCCCTGGTTCGATCCCGGGTTTCGGCACC	3-tRF	5	tRNA-Phe-GAA-1-5|chr19.trna46-PheGAA@29.75.47 tRNA-Phe-GAA-1-1|chr5.trna587-PheGAA@29.75.47 tRNA-Phe-GAA-1-4|chr14.trna204-PheGAA@29.75.47 tRNA-Phe-GAA-1-2|chr10.trna427-PheGAA@29.75.47 tRNA-Phe-GAA-1-3|chr13.trna25-PheGAA@29.75.47	0	0	0	0	0	0.0749334	0.0749334	0.4496	3.96608	0.034659	0.978907
GGTTAGGATTCGGCGCTCTCACCGCCGCGGCCCGGGTTC	i-tRF	9	tRNA-Glu-CTC-1-3|chr1.trna442-GluCTC@17.55.39 tRNA-Glu-CTC-1-5|chr3.trna338-GluCTC@17.55.39 tRNA-Glu-CTC-1-2|chr1.trna445-GluCTC@17.55.39 tRNA-Glu-CTC-1-6|chr3.trna143-GluCTC@17.55.39 tRNA-Glu-CTC-1-1|chr1.trna448-GluCTC@17.55.39 tRNA-Glu-CTC-1-8|chr11.trna846-GluCTC@17.55.39 tRNA-Glu-CTC-1-4|chr1.trna299-GluCTC@17.55.39 tRNA-Glu-CTC-1-7|chr10.trna38-GluCTC@17.55.39 tRNA-Glu-CTC-1-9|chr13.trna492…	0	0	0	0	0	0.0749334	0.0749334	0.4496	3.96607	0.0346595	0.978907
AGGCGGCCCGGGTTCGACTCCCGGTGTGGGAA	i-tRF	4	tRNA-Glu-TTC-1-1|chr7.trna160-GluTTC@41.72.32 tRNA-Glu-TTC-1-2|chr9.trna408-GluTTC@41.72.32 tRNA-Glu-TTC-1-4|chr14.trna154-GluTTC@41.72.32 tRNA-Glu-TTC-1-3|chr13.trna69-GluTTC@41.72.32	0	0.0749334	0	0	0.149867	0.674401	0.149867	0.599467	3.95982	0.000609211	0.1054
CTCCAGATCAGAAGGCTGCGTGTTCGAATCACGTCGG	i-tRF	1	tRNA-Trp-CCA-2-1|chr10.trna384-TrpCCA@31.67.37	0	0	0	0	0.149867	0.0749334	0.149867	0.149867	3.94985	0.0157827	0.730403
AGGTAGCGCGTCAGTCTCATAATCTGAAGGTCGTGAGTTCGATCCTCACACGGGG	i-tRF	2	tRNA-Met-CAT-1-2|chr15.trna399-MetCAT@17.71.55 tRNA-Met-CAT-1-1|chr8.trna344-MetCAT@17.71.55	0	0	0	0	0.149867	0.0749334	0.149867	0.149867	3.94985	0.0157827	0.730403
TAGTACTCTGCGTTGTGGCCGCAGCAACCTCGGTTCGAATCCGAGTC	i-tRF	9	tRNA-His-GTG-2-5|chr3.trna139-HisGTG@20.66.47 tRNA-His-GTG-3-1|chr3.trna137-HisGTG@20.66.47 tRNA-His-GTG-2-8|chr4.trna704-HisGTG@20.66.47 tRNA-His-GTG-2-3|chr2.trna237-HisGTG@20.66.47 tRNA-His-GTG-2-4|chr3.trna135-HisGTG@20.66.47 tRNA-His-GTG-2-7|chr3.trna340-HisGTG@20.66.47 tRNA-His-GTG-2-6|chr3.trna344-HisGTG@20.66.47 tRNA-His-GTG-2-2|chr2.trna600-HisGTG@20.66.47 tRNA-His-GTG-2-1|chr2.trna601-H…	0	0	0	0	0	0.2248	0.0749334	0.2248	3.93244	0.0297694	0.939711
GAGCATTTGACTGCAGATCAAGAGGTCCCTGGTTCAAATCCGGGTGCC	i-tRF	2	tRNA-Cys-GCA-5-1|chr11.trna631-CysGCA@21.68.48 tRNA-Cys-GCA-2-1|chr11.trna629-CysGCA@21.68.48	0	0	0	0	0.0749334	0	0.2248	0.2248	3.92935	0.023161	0.866156
CAGGGATTGTGGGTTCGAGTCCCACCTGGGGTGCC	3-tRF	2	tRNA-Arg-CCT-2-2|chrX.trna120-ArgCCT@41.75.35 tRNA-Arg-CCT-2-1|chr11.trna527-ArgCCT@41.75.35	0	0	0	0	0.0749334	0	0.2248	0.2248	3.92935	0.023162	0.866156
ATCATGCAAGATTCCCATTCTTGCGACCCGGGTTC	i-tRF	2	tRNA-Gly-CCC-1-2|chr17.trna43-GlyCCC@20.54.35 tRNA-Gly-CCC-1-1|chr6.trna135-GlyCCC@20.54.35	0	0	0	0	0.0749334	0	0.149867	0.299734	3.91895	0.037149	1
AGCGGAAGCGTGCTGGGCCCATAACCCAGAGGTCGATGGATCGAAAC	i-tRF	7	tRNA-iMet-CAT-1-1|chr3.trna363-MetCAT@14.60.47 tRNA-iMet-CAT-1-3|chr13.trna476-MetCAT@14.60.47 tRNA-iMet-CAT-1-6|chr13.trna75-MetCAT@14.60.47 tRNA-iMet-CAT-1-2|chr13.trna43-MetCAT@14.60.47 tRNA-iMet-CAT-1-7|chr13.trna441-MetCAT@14.60.47 tRNA-iMet-CAT-1-5|chr13.trna72-MetCAT@14.60.47 tRNA-iMet-CAT-1-4|chr13.trna54-MetCAT@14.60.47	0	0	0	0	0	0.149867	0.0749334	0.299734	3.90492	0.0410649	1
GAAGATTGGGGGTTCGAGTCCCTTCGTGGTCG	i-tRF	1	tRNA-Arg-CCG-2-1|chr17.trna431-ArgCCG@42.73.32	0.2248	0	0.299734	0.0749334	1.7984	1.124	3.44694	2.9224	3.89545	5.93172e-08	0.000134146
GTTCGAACCCCACTTCTG	i-tRF	1	tRNA-Leu-TAA-1-1|chr19.trna251-LeuTAA@63.80.18	0	0	0	0	0.2248	0	0.149867	0.0749334	3.8913	0.0451272	1
GAATACCAGCTTTGGGTGCTGGTGGTGGGGAGTAGC	i-tRF	1	trnaMT-Pro-TGG-MT22|chrMT.22-ProTGG@19.54.36	0.0749334	0	0	0	0.149867	0	0.749334	0.749334	3.87745	0.00246948	0.264142
GACTCCAGATCAGAAGGTTGCGTGTTCAAATCACGT	i-tRF	6	tRNA-Trp-CCA-3-1|chr11.trna190-TrpCCA@29.64.36 tRNA-Trp-CCA-6-1|chr10.trna567-TrpCCA@29.64.36 tRNA-Trp-CCA-1-1|chr11.trna817-TrpCCA@29.64.36 tRNA-Trp-CCA-4-1|chr13.trna71-TrpCCA@29.64.36 tRNA-Trp-CCA-4-2|chr13.trna73-TrpCCA@29.64.36 tRNA-Trp-CCA-3-2|chr11.trna798-TrpCCA@29.64.36	0	0	0	0	0.0749334	0.0749334	0	0.374667	3.86382	0.0482049	1
ATAGCGCATTGGACTTCTAATTCAAAGGTTCCGGG	i-tRF	1	tRNA-Arg-TCT-2-1|chr3.trna289-ArgTCT@19.53.35	0	0	0	0	0.0749334	0.0749334	0	0.374667	3.8638	0.0482105	1
GCATCAGCCTCCGGAGCTGGGGATTGTGGGTTCGAGTCCCATCTG	i-tRF	1	tRNA-Arg-CCG-3-1|chr11.trna418-ArgCCG@24.68.45	0	0	0	0	0.0749334	0.2248	0.149867	0	3.86087	0.0283864	0.929411
CACCCAGGCGGCCCGGGTTCGACTCCCGGTGT	i-tRF	4	tRNA-Glu-TTC-1-4|chr14.trna154-GluTTC@36.67.32 tRNA-Glu-TTC-1-3|chr13.trna69-GluTTC@36.67.32 tRNA-Glu-TTC-1-1|chr7.trna160-GluTTC@36.67.32 tRNA-Glu-TTC-1-2|chr9.trna408-GluTTC@36.67.32	0	0	0	0	0.0749334	0.2248	0.149867	0	3.86086	0.0283849	0.929411
CTTCGGGTGCGAGAGGTCCCGGGTTCAAATCCCGGACGAGC	i-tRF	3	tRNA-Pro-CGG-1-3|chr17.trna28-ProCGG@30.70.41 tRNA-Pro-CGG-1-2|chr11.trna188-ProCGG@30.70.41 tRNA-Pro-CGG-1-1|chr1.trna460-ProCGG@30.70.41	0	0	0	0	0.2248	0.0749334	0	0.149867	3.84711	0.0395137	1
TCGGTAGAGCATCAGACTTTTAATCTGAGGGTCCAGGGTTCAAGTCCCTGTTCGG	i-tRF	6	tRNA-Lys-TTT-1-6|chr19.trna252-LysTTT@16.70.55 tRNA-Lys-TTT-1-2|chr1.trna518-LysTTT@16.70.55 tRNA-Lys-TTT-1-4|chr13.trna491-LysTTT@16.70.55 tRNA-Lys-TTT-1-5|chr19.trna47-LysTTT@16.70.55 tRNA-Lys-TTT-1-1|chr1.trna197-LysTTT@16.70.55 tRNA-Lys-TTT-1-3|chr11.trna794-LysTTT@16.70.55	0.0749334	0	0.0749334	0	0.524534	0.749334	0.524534	0.524534	3.82761	2.56201e-05	0.0135193
GAAGATTGAGGGTTCGAGTCCCTTCGTGGTCG	i-tRF	2	tRNA-Arg-CCG-1-1|chr13.trna488-ArgCCG@42.73.32 tRNA-Arg-TCG-2-1|chr11.trna453-ArgTCG@42.73.32	0.2248	0.149867	0.599467	0.2248	2.248	1.72347	6.81894	9.06694	3.81402	3.6872e-08	9.72838e-05
GTGTAATGGTTAGCACTCTGGA	i-tRF	14	tRNA-Gln-TTG-3-1|chr13.trna77-GlnTTG@10.31.22 tRNA-Gln-TTG-1-1|chr11.trna652-GlnTTG@10.31.22 tRNA-Gln-TTG-3-2|chr13.trna78-GlnTTG@10.31.22 tRNA-Gln-CTG-6-1|chr2.trna207-GlnCTG@10.31.22 tRNA-Gln-CTG-1-1|chr13.trna51-GlnCTG@10.31.22 tRNA-Gln-CTG-2-4|chr13.trna475-GlnCTG@10.31.22 tRNA-Gln-CTG-2-2|chr11.trna795-GlnCTG@10.31.22 tRNA-Gln-CTG-2-1|chr9.trna147-GlnCTG@10.31.22 tRNA-Gln-CTG-2-3|chr13.trna2…	0	0	0	0	0.149867	0.149867	0	0.149867	3.79136	0.0454536	1
TAGCTGTTAACTAAATTTTCGTAGGTTTAATTCCTGCCAATCT	i-tRF	1	trnaMT-Asn-GTT-MT9|chrMT.9-AsnGTT@27.69.43	0	0	0	0	0.0749334	0.149867	0.149867	0.0749334	3.74336	0.031475	0.943684
ATATGTCTGCGTGGGTTCGAACCCCACTCCTGGTA	i-tRF	1	tRNA-Leu-TAA-2-1|chr10.trna582-LeuTAA@49.83.35	0	0	0	0	0	0.149867	0.149867	0.149867	3.74308	0.0353987	0.985056
TCGTTAGTATAGTGGTTAGTATCCCCGCCTGTC	i-tRF	1	tRNA-Asp-GTC-2-1|chr10.trna383-AspGTC@4.36.33	0	0	0	0	0	0.149867	0.149867	0.149867	3.74308	0.0353927	0.985056
CGAGAGGTCCCGGGTTCAAATC	i-tRF	14	tRNA-Pro-AGG-1-1|chr1.trna281-ProAGG@39.60.22 tRNA-Pro-AGG-1-2|chr3.trna40-ProAGG@39.60.22 tRNA-Pro-TGG-2-1|chr3.trna39-ProTGG@39.60.22 tRNA-Pro-TGG-1-1|chr7.trna209-ProTGG@39.60.22 tRNA-Pro-CGG-1-1|chr1.trna460-ProCGG@39.60.22 tRNA-Pro-TGG-2-2|chr11.trna93-ProTGG@39.60.22 tRNA-Pro-CGG-1-3|chr17.trna28-ProCGG@39.60.22 tRNA-Pro-TGG-2-4|chr17.trna433-ProTGG@39.60.22 tRNA-Pro-TGG-2-3|chr14.trna81-Pr…	0	0	0	0	0.0749334	0	0.2248	0.149867	3.743	0.0431378	1
ATGGGTGGTTCAGTGGTAGAATTCTCGCC	i-tRF	3	tRNA-Gly-GCC-1-3|chr1.trna296-GlyGCC@3.31.29 tRNA-Gly-GCC-1-1|chr1.trna292-GlyGCC@3.31.29 tRNA-Gly-GCC-1-2|chr1.trna294-GlyGCC@3.31.29	0	0	0	0	0.0749334	0	0.2248	0.149867	3.743	0.0431401	1
CCATTGGGGTCTCCCCGCGCAGGTTCGAATCCTGCCGACTACGCC	3-tRF	6	tRNA-Ser-AGA-2-2|chr11.trna186-SerAGA@40.84.45 tRNA-Ser-AGA-2-4|chr13.trna52-SerAGA@40.84.45 tRNA-Ser-AGA-2-5|chr13.trna471-SerAGA@40.84.45 tRNA-Ser-AGA-2-6|chr13.trna444-SerAGA@40.84.45 tRNA-Ser-AGA-2-3|chr13.trna50-SerAGA@40.84.45 tRNA-Ser-AGA-2-1|chr4.trna8-SerAGA@40.84.45	0	0	0	0	0.149867	0.0749334	0.0749334	0.149867	3.74272	0.031475	0.943684
AAGGTCGCGGGTTCGATCCCCGTACGGGCCA	i-tRF	9	tRNA-Ile-AAT-1-4|chr13.trna482-IleAAT@44.74.31 tRNA-Ile-AAT-1-6|chr13.trna56-IleAAT@44.74.31 tRNA-Ile-AAT-1-3|chr12.trna211-IleAAT@44.74.31 tRNA-Ile-AAT-1-2|chr11.trna801-IleAAT@44.74.31 tRNA-Ile-AAT-1-8|chr13.trna450-IleAAT@44.74.31 tRNA-Ile-AAT-3-1|chr13.trna64-IleAAT@44.74.31 tRNA-Ile-AAT-1-1|chr11.trna185-IleAAT@44.74.31 tRNA-Ile-AAT-1-5|chr13.trna481-IleAAT@44.74.31 tRNA-Ile-AAT-1-7|chr13.tr…	0	0	0	0	0.0749334	0.149867	0.0749334	0.149867	3.74249	0.031475	0.943684
ATTAAGCTATCGGGCCCATACCCCGAAAACGTTGGT	i-tRF	1	trnaMT-Met-CAT-MT6|chrMT.6-MetCAT@15.50.36	0	0	0	0	0.0749334	0.0749334	0.149867	0.149867	3.74225	0.031475	0.943684
ACCCAGGCGGCCCGGGTTCGACTCCCG	i-tRF	6	tRNA-Glu-TTC-1-4|chr14.trna154-GluTTC@37.63.27 tRNA-Glu-TTC-1-3|chr13.trna69-GluTTC@37.63.27 tRNA-Glu-TTC-1-1|chr7.trna160-GluTTC@37.63.27 tRNA-Glu-TTC-1-2|chr9.trna408-GluTTC@37.63.27 tRNA-Glu-TTC-2-2|chr14.trna159-GluTTC@37.63.27 tRNA-Glu-TTC-2-1|chr1.trna680-GluTTC@37.63.27	0	0	0	0	0.0749334	0.0749334	0.149867	0.149867	3.74225	0.031475	0.943684
TACAAAAAACATTAGACTGTGAATCTGACAACAGGAAATAAACC	i-tRF	1	trnaMT-His-GTG-MT17|chrMT.17-HisGTG@13.56.44	0	0	0	0	0.0749334	0	0.149867	0.2248	3.74113	0.031475	0.943684
CTGGCCTACACCCAGAAGATTTCATGACCAATGAACACTCTGACC	3-tRF	1	trnaMT-Val-TAC-MT2|chrMT.2-ValTAC@27.71.45	0	0	0	0	0.0749334	0	0.149867	0.2248	3.74113	0.031475	0.943684
TTCATGTCGAATTGCAAATTCGAAGGTGTAGAGAAATCTCTACT	i-tRF	1	trnaMT-Cys-GCA-MT10|chrMT.10-CysGCA@16.59.44	0	0	0	0	0.0749334	0.149867	0	0.2248	3.7378	0.0353222	0.985056
ATTGGTCTTAGGAACCAAAAACCTTGGTGCA	i-tRF	1	trnaMT-Leu-TAG-MT19|chrMT.19-LeuTAG@24.54.31	0	0	0	0	0.0749334	0.149867	0	0.2248	3.7378	0.0353312	0.985056
AGCATTTGACTGCAGATCAAGAGGTCCCCGGTTCAAATCCG	i-tRF	6	tRNA-Cys-GCA-3-3|chr11.trna626-CysGCA@22.62.41 tRNA-Cys-GCA-3-2|chr11.trna345-CysGCA@22.62.41 tRNA-Cys-GCA-3-4|chr11.trna625-CysGCA@22.62.41 tRNA-Cys-GCA-7-1|chr6.trna457-CysGCA@22.62.41 tRNA-Cys-GCA-3-1|chr6.trna65-CysGCA@22.62.41 tRNA-Cys-GCA-8-1|chr6.trna454-CysGCA@22.62.41	0	0	0	0	0	0.0749334	0.2248	0.149867	3.73282	0.0427999	1
GTTCGATCCTCACCTGGAGCA	i-tRF	1	tRNA-Ile-TAT-1-1|chr7.trna76-IleTAT@54.74.21	0	0	0	0	0.0749334	0.0749334	0	0.299734	3.70907	0.0381185	1
GGGGGCGTGGGTTCGAATCCCACCGCTG	i-tRF	4	tRNA-Leu-AAG-1-2|chr13.trna27-LeuAAG@52.79.28 tRNA-Leu-AAG-2-1|chr7.trna267-LeuAAG@52.79.28 tRNA-Leu-AAG-1-3|chr14.trna78-LeuAAG@52.79.28 tRNA-Leu-AAG-1-1|chr11.trna893-LeuAAG@52.79.28	0	0	0	0	0.0749334	0.0749334	0	0.299734	3.70906	0.0381201	1
ATACCCCGAAAACGTTGGTTTAAATCCTTCCCG	i-tRF	1	trnaMT-Met-CAT-MT6|chrMT.6-MetCAT@32.64.33	0.0749334	0	0	0	0.0749334	0.374667	0.2248	0.749334	3.70715	0.00121571	0.168818
GTATGATTCTCGGTTTGGGTCCGAGAGGTCCCGGG	i-tRF	1	tRNA-Pro-TGG-1-1|chr7.trna209-ProTGG@18.52.35	0.299734	0.0749334	0.2248	0.524534	1.19893	1.64854	4.496	9.51654	3.70183	1.76713e-08	5.59491e-05
AATGCTGTGTAGAAATA	i-tRF	1	trnaMT-Glu-TTC-MT20|chrMT.20-GluTTC@53.69.17	0	0	0	0	0.0749334	0.0749334	0.2248	0	3.56839	0.0428748	1
ATTTGACTGCAGATCAAGAGGTCCCCGGTTCAA	i-tRF	6	tRNA-Cys-GCA-3-2|chr11.trna345-CysGCA@25.57.33 tRNA-Cys-GCA-7-1|chr6.trna457-CysGCA@25.57.33 tRNA-Cys-GCA-3-4|chr11.trna625-CysGCA@25.57.33 tRNA-Cys-GCA-3-1|chr6.trna65-CysGCA@25.57.33 tRNA-Cys-GCA-3-3|chr11.trna626-CysGCA@25.57.33 tRNA-Cys-GCA-8-1|chr6.trna454-CysGCA@25.57.33	0	0	0	0	0.0749334	0.0749334	0.2248	0	3.56837	0.0428697	1
TATGATTCTCGGTTTGGGTCCGAGAGGTCCCGGG	i-tRF	1	tRNA-Pro-TGG-1-1|chr7.trna209-ProTGG@19.52.34	0.149867	0.149867	0.2248	0.524534	0.674401	0.824268	4.7208	8.46748	3.54873	2.8381e-06	0.00249603
GTGGTATCATGCAAGATTCCCATTCTTGCGACCCGGGTTCGATTCCCGGGCGG	i-tRF	2	tRNA-Gly-CCC-1-1|chr6.trna135-GlyCCC@15.67.53 tRNA-Gly-CCC-1-2|chr17.trna43-GlyCCC@15.67.53	0	0	0	0	0.0749334	0.149867	0.149867	0	3.51929	0.033421	0.964503
AGTACTCTGCGTTGTGGCCGCAGCAACCTCGGT	i-tRF	9	tRNA-His-GTG-2-5|chr3.trna139-HisGTG@21.53.33 tRNA-His-GTG-2-8|chr4.trna704-HisGTG@21.53.33 tRNA-His-GTG-2-3|chr2.trna237-HisGTG@21.53.33 tRNA-His-GTG-2-4|chr3.trna135-HisGTG@21.53.33 tRNA-His-GTG-2-7|chr3.trna340-HisGTG@21.53.33 tRNA-His-GTG-2-6|chr3.trna344-HisGTG@21.53.33 tRNA-His-GTG-2-2|chr2.trna600-HisGTG@21.53.33 tRNA-His-GTG-2-1|chr2.trna601-HisGTG@21.53.33 tRNA-His-GTG-3-1|chr3.trna137-H…	27.1259	10.116	6.44427	10.9403	61.6702	54.2518	186.284	305.728	3.42074	5.38912e-10	1.70625e-05
AGTACTCTGCGTTGTGGCCGCAGCAACCTCGG	i-tRF	9	tRNA-His-GTG-3-1|chr3.trna137-HisGTG@21.52.32 tRNA-His-GTG-2-1|chr2.trna601-HisGTG@21.52.32 tRNA-His-GTG-2-5|chr3.trna139-HisGTG@21.52.32 tRNA-His-GTG-2-8|chr4.trna704-HisGTG@21.52.32 tRNA-His-GTG-2-3|chr2.trna237-HisGTG@21.52.32 tRNA-His-GTG-2-4|chr3.trna135-HisGTG@21.52.32 tRNA-His-GTG-2-7|chr3.trna340-HisGTG@21.52.32 tRNA-His-GTG-2-6|chr3.trna344-HisGTG@21.52.32 tRNA-His-GTG-2-2|chr2.trna600-H…	1.5736	1.04907	0.299734	0.824268	3.97147	3.372	11.24	23.0795	3.40745	1.1431e-09	1.80958e-05
TCGCCTGCCACGCGGGAGGCCCGGGTTCGAT	i-tRF	11	tRNA-Gly-GCC-2-6|chr11.trna797-GlyGCC@27.57.31 tRNA-Gly-GCC-2-2|chr2.trna742-GlyGCC@27.57.31 tRNA-Gly-GCC-2-7|chr13.trna42-GlyGCC@27.57.31 tRNA-Gly-GCC-2-8|chr13.trna74-GlyGCC@27.57.31 tRNA-Gly-GCC-2-3|chr3.trna408-GlyGCC@27.57.31 tRNA-Gly-GCC-2-5|chr8.trna383-GlyGCC@27.57.31 tRNA-Gly-GCC-2-1|chr1.trna290-GlyGCC@27.57.31 tRNA-Gly-GCC-2-4|chr8.trna384-GlyGCC@27.57.31 tRNA-Gly-GCC-1-1|chr1.trna292-…	0.0749334	0	0	0	0.2248	0.2248	0.374667	0.2248	3.40608	0.00184538	0.225585
TGCACGAGGCCCCGGGTTCAATCCCCGGCACCTCCACC	3-tRF	2	tRNA-Ala-AGC-2-2|chr13.trna32-AlaAGC@37.74.38 tRNA-Ala-AGC-2-1|chr13.trna31-AlaAGC@37.74.38	0.0749334	0	0	0	0	0.674401	0.149867	0.149867	3.38594	0.0256994	0.880341
ATGTCGAATTGCAAATTCGAAGGTGTAGAGAAATCTCTACTA	i-tRF	1	trnaMT-Cys-GCA-MT10|chrMT.10-CysGCA@19.60.42	0	0	0	0.0749334	0	0.374667	0.374667	0.299734	3.36011	0.00936199	0.568925
AGGACTGTAGATCCTTAGGTCGCTGGTTCGATTCCGGCTCGAAGGA	i-tRF	3	tRNA-Tyr-GTA-3-1|chr3.trna10-TyrGTA@28.73.46 tRNA-Tyr-GTA-3-2|chr14.trna80-TyrGTA@28.73.46 tRNA-Tyr-GTA-2-1|chr5.trna45-TyrGTA@28.73.46	0.0749334	0	0	0	0.149867	0.2248	0.299734	0.374667	3.35172	0.00175213	0.221012
GCAGCAACCTCGGTTCGAATCCGAGTCACGGCA	i-tRF	9	tRNA-His-GTG-3-1|chr3.trna137-HisGTG@40.72.33 tRNA-His-GTG-2-1|chr2.trna601-HisGTG@40.72.33 tRNA-His-GTG-2-5|chr3.trna139-HisGTG@40.72.33 tRNA-His-GTG-2-8|chr4.trna704-HisGTG@40.72.33 tRNA-His-GTG-2-3|chr2.trna237-HisGTG@40.72.33 tRNA-His-GTG-2-4|chr3.trna135-HisGTG@40.72.33 tRNA-His-GTG-2-7|chr3.trna340-HisGTG@40.72.33 tRNA-His-GTG-2-6|chr3.trna344-HisGTG@40.72.33 tRNA-His-GTG-2-2|chr2.trna600-H…	0.149867	0.0749334	0	0	0.149867	0.599467	0.824268	0.824268	3.30626	4.89635e-05	0.0203978
TCACACGCGAAAGGTCCCCGGTTCGAAACCGGGCGGAAACAC	3-tRH	5	tRNA-Val-CAC-2-2|chr3.trna129-ValCAC@33.74.42 tRNA-Val-CAC-2-3|chr11.trna90-ValCAC@33.74.42 tRNA-Val-CAC-2-5|chr13.trna448-ValCAC@33.74.42 tRNA-Val-CAC-2-4|chr13.trna55-ValCAC@33.74.42 tRNA-Val-CAC-2-1|chr1.trna300-ValCAC@33.74.42	0	0.0749334	0	0	0.0749334	0.0749334	0.299734	0.599467	3.27233	0.00960313	0.575842
GTAATCCATTGGTCTTAGGAACCAAAAACCTTGGTGCAAATCC	i-tRF	1	trnaMT-Leu-TAG-MT19|chrMT.19-LeuTAG@17.59.43	0.0749334	0	0	0	0.0749334	0.0749334	0.299734	0.599467	3.25911	0.00970206	0.57985
TTTGATAGAGTAAATTATAGAGGTTCAAGCCCTCTTA	i-tRF	1	trnaMT-Ile-GAT-MT4|chrMT.4-IleGAT@27.63.37	0	0	0.149867	0.0749334	0.374667	0.2248	0.674401	1.27387	3.25256	0.000482533	0.0909373
AGTACTCTGCGTTGTGGCCGCAGCAACCTCGGTT	i-tRF	9	tRNA-His-GTG-2-2|chr2.trna600-HisGTG@21.54.34 tRNA-His-GTG-3-1|chr3.trna137-HisGTG@21.54.34 tRNA-His-GTG-2-1|chr2.trna601-HisGTG@21.54.34 tRNA-His-GTG-2-5|chr3.trna139-HisGTG@21.54.34 tRNA-His-GTG-2-8|chr4.trna704-HisGTG@21.54.34 tRNA-His-GTG-2-3|chr2.trna237-HisGTG@21.54.34 tRNA-His-GTG-2-4|chr3.trna135-HisGTG@21.54.34 tRNA-His-GTG-2-7|chr3.trna340-HisGTG@21.54.34 tRNA-His-GTG-2-6|chr3.trna344-H…	0.2248	0.2248	0	0	0.299734	0.299734	1.42373	2.77254	3.25109	5.24942e-05	0.0213079
GCCTGTCACGCGGGAGACCGGGGTTCGATTCCCCGACGGGGAG	i-tRF	13	tRNA-Asp-GTC-1-7|chr5.trna586-AspGTC@30.72.43 tRNA-Asp-GTC-1-12|chr13.trna474-AspGTC@30.72.43 tRNA-Asp-GTC-1-11|chr13.trna48-AspGTC@30.72.43 tRNA-Asp-GTC-1-5|chr1.trna297-AspGTC@30.72.43 tRNA-Asp-GTC-1-10|chr11.trna189-AspGTC@30.72.43 tRNA-Asp-GTC-1-1|chr1.trna450-AspGTC@30.72.43 tRNA-Asp-GTC-1-4|chr1.trna440-AspGTC@30.72.43 tRNA-Asp-GTC-1-6|chr5.trna588-AspGTC@30.72.43 tRNA-Asp-GTC-1-9|chr11.trn…	0.149867	0	0	0	0.0749334	0.749334	0.299734	0.4496	3.24393	0.00353906	0.324783
AGGGATTGTGGGTTCGAGTCCCACCTGGGGTA	i-tRF	1	tRNA-Arg-CCT-1-1|chr11.trna452-ArgCCT@42.73.32	0.0749334	0	0	0	0.0749334	0.299734	0.149867	0.4496	3.22322	0.00758144	0.516386
TACAACGATGATTTTTCATGTCATTGGTCGCAGTTGAATGCTGTGTAGA	i-tRF	1	trnaMT-Glu-TTC-MT20|chrMT.20-GluTTC@17.65.49	0	0	0	0.0749334	0.149867	0.0749334	0.524534	0.149867	3.20184	0.0174739	0.77485
TAGTACTCTGCGTTGTGGCCGCAGCAACCTCGGT	i-tRF	9	tRNA-His-GTG-2-6|chr3.trna344-HisGTG@20.53.34 tRNA-His-GTG-2-2|chr2.trna600-HisGTG@20.53.34 tRNA-His-GTG-2-1|chr2.trna601-HisGTG@20.53.34 tRNA-His-GTG-2-5|chr3.trna139-HisGTG@20.53.34 tRNA-His-GTG-3-1|chr3.trna137-HisGTG@20.53.34 tRNA-His-GTG-2-8|chr4.trna704-HisGTG@20.53.34 tRNA-His-GTG-2-3|chr2.trna237-HisGTG@20.53.34 tRNA-His-GTG-2-4|chr3.trna135-HisGTG@20.53.34 tRNA-His-GTG-2-7|chr3.trna340-H…	4.7208	2.0232	0.824268	2.09814	8.76721	8.01787	28.175	42.1126	3.1571	1.02296e-08	3.59865e-05
ACTCTGCGTTGTGGCCGCAGCAACCTCGGTTCGAATCCGAGTCACG	i-tRF	9	tRNA-His-GTG-2-5|chr3.trna139-HisGTG@24.69.46 tRNA-His-GTG-3-1|chr3.trna137-HisGTG@24.69.46 tRNA-His-GTG-2-8|chr4.trna704-HisGTG@24.69.46 tRNA-His-GTG-2-3|chr2.trna237-HisGTG@24.69.46 tRNA-His-GTG-2-4|chr3.trna135-HisGTG@24.69.46 tRNA-His-GTG-2-7|chr3.trna340-HisGTG@24.69.46 tRNA-His-GTG-2-6|chr3.trna344-HisGTG@24.69.46 tRNA-His-GTG-2-2|chr2.trna600-HisGTG@24.69.46 tRNA-His-GTG-2-1|chr2.trna601-H…	0.2248	0	0	0	0.149867	0.674401	0.299734	1.124	3.14373	0.000866474	0.136485
TAAGCTATCGGGCCCATACCCCGAAAACGTTGGTTTAA	i-tRF	1	trnaMT-Met-CAT-MT6|chrMT.6-MetCAT@17.54.38	0.0749334	0	0	0	0	0.149867	0.299734	0.524534	3.1416	0.0206818	0.830154
CTCGTTAGTATAGTGGTGAGTATCCCCGCCTGTCA	i-tRF	14	tRNA-Asp-GTC-1-4|chr1.trna440-AspGTC@3.37.35 tRNA-Asp-GTC-1-6|chr5.trna588-AspGTC@3.37.35 tRNA-Asp-GTC-1-9|chr11.trna29-AspGTC@3.37.35 tRNA-Asp-GTC-1-3|chr1.trna443-AspGTC@3.37.35 tRNA-Asp-GTC-1-2|chr1.trna446-AspGTC@3.37.35 tRNA-Asp-GTC-1-13|chr13.trna472-AspGTC@3.37.35 tRNA-Asp-GTC-1-8|chr10.trna379-AspGTC@3.37.35 tRNA-Asp-GTC-1-7|chr5.trna586-AspGTC@3.37.35 tRNA-Asp-GTC-1-12|chr13.trna474-AspG…	0	0	0	0.149867	0.0749334	0.2248	0.4496	0.899201	3.14053	0.00203943	0.239389
CAGCAACCTCGGTTCGAATCCGAGTCACGGCA	i-tRF	9	tRNA-His-GTG-2-8|chr4.trna704-HisGTG@41.72.32 tRNA-His-GTG-2-3|chr2.trna237-HisGTG@41.72.32 tRNA-His-GTG-2-4|chr3.trna135-HisGTG@41.72.32 tRNA-His-GTG-2-7|chr3.trna340-HisGTG@41.72.32 tRNA-His-GTG-2-6|chr3.trna344-HisGTG@41.72.32 tRNA-His-GTG-2-2|chr2.trna600-HisGTG@41.72.32 tRNA-His-GTG-2-1|chr2.trna601-HisGTG@41.72.32 tRNA-His-GTG-2-5|chr3.trna139-HisGTG@41.72.32 tRNA-His-GTG-3-1|chr3.trna137-H…	0.0749334	0	0	0	0	0.299734	0.299734	0.299734	3.12752	0.0222233	0.858062
GTGGTTAGTACTCTGCGTTGTGGCCGCAGCAACCTCGGTTCGAATCCGAGTCACG	i-tRF	8	tRNA-His-GTG-2-2|chr2.trna600-HisGTG@15.69.55 tRNA-His-GTG-2-1|chr2.trna601-HisGTG@15.69.55 tRNA-His-GTG-2-5|chr3.trna139-HisGTG@15.69.55 tRNA-His-GTG-2-8|chr4.trna704-HisGTG@15.69.55 tRNA-His-GTG-2-3|chr2.trna237-HisGTG@15.69.55 tRNA-His-GTG-2-4|chr3.trna135-HisGTG@15.69.55 tRNA-His-GTG-2-7|chr3.trna340-HisGTG@15.69.55 tRNA-His-GTG-2-6|chr3.trna344-HisGTG@15.69.55	0	0	0	0.149867	0.4496	0.299734	0.2248	0.4496	3.1272	0.0018254	0.225585
TTGACTGCAGATCAAGAGGTCCCCGGTTCAAATCCGGGTGCC	i-tRF	5	tRNA-Cys-GCA-3-4|chr11.trna625-CysGCA@27.68.42 tRNA-Cys-GCA-3-1|chr6.trna65-CysGCA@27.68.42 tRNA-Cys-GCA-3-3|chr11.trna626-CysGCA@27.68.42 tRNA-Cys-GCA-3-2|chr11.trna345-CysGCA@27.68.42 tRNA-Cys-GCA-7-1|chr6.trna457-CysGCA@27.68.42	0.149867	0	0.149867	0.0749334	0.674401	0.674401	1.124	0.749334	3.11681	7.35117e-05	0.0273818
AGCGACAGAGTGGTTCAATTCCACCTTTCGGG	i-tRF	1	tRNA-SeC-TCA-1-1|chr7.trna38-SeCTCA@54.85.32	0.0749334	0.0749334	0	0	0.2248	0.149867	0.524534	0.599467	3.11121	0.000345953	0.0730215
AGCATTTGACTGCAGATCAAGAGGTCCCCGGTTCAAATCCGGGTGCC	i-tRF	5	tRNA-Cys-GCA-7-1|chr6.trna457-CysGCA@22.68.47 tRNA-Cys-GCA-3-1|chr6.trna65-CysGCA@22.68.47 tRNA-Cys-GCA-3-3|chr11.trna626-CysGCA@22.68.47 tRNA-Cys-GCA-3-2|chr11.trna345-CysGCA@22.68.47 tRNA-Cys-GCA-3-4|chr11.trna625-CysGCA@22.68.47	0.0749334	0.0749334	0	0.0749334	0.299734	0.299734	0.674401	0.824268	3.10736	6.01809e-05	0.0232364
AGGTAGCGCGTCAGTCTCATAATCTGAAGGTCGTGAGTTCGATCCTCACACGGG	i-tRF	2	tRNA-Met-CAT-1-1|chr8.trna344-MetCAT@17.70.54 tRNA-Met-CAT-1-2|chr15.trna399-MetCAT@17.70.54	0.0749334	0	0.0749334	0.0749334	0.299734	0.2248	0.824268	0.749334	3.07694	0.000410851	0.0802959
GGTTAGTACTCTGCGTTGTGGCCGCAGCAACCTCGG	i-tRF	9	tRNA-His-GTG-2-3|chr2.trna237-HisGTG@17.52.36 tRNA-His-GTG-2-4|chr3.trna135-HisGTG@17.52.36 tRNA-His-GTG-2-7|chr3.trna340-HisGTG@17.52.36 tRNA-His-GTG-2-6|chr3.trna344-HisGTG@17.52.36 tRNA-His-GTG-2-2|chr2.trna600-HisGTG@17.52.36 tRNA-His-GTG-3-1|chr3.trna137-HisGTG@17.52.36 tRNA-His-GTG-2-1|chr2.trna601-HisGTG@17.52.36 tRNA-His-GTG-2-5|chr3.trna139-HisGTG@17.52.36 tRNA-His-GTG-2-8|chr4.trna704-H…	0.0749334	0.0749334	0	0.299734	0.374667	0.4496	1.124	2.17307	3.07434	2.03158e-05	0.0113726
GTATGATTCTCGCTTTGGGTGCGAGAGGTCCCGGG	i-tRF	4	tRNA-Pro-TGG-2-3|chr14.trna81-ProTGG@18.52.35 tRNA-Pro-TGG-2-1|chr3.trna39-ProTGG@18.52.35 tRNA-Pro-TGG-2-2|chr11.trna93-ProTGG@18.52.35 tRNA-Pro-TGG-2-4|chr17.trna433-ProTGG@18.52.35	2.62267	1.124	1.49867	3.74667	6.81894	5.84481	24.803	48.407	3.07004	2.67065e-07	0.000384343
ATTTGACTGCAGATCAAGAGGTCCCCGGTTCAAA	i-tRF	6	tRNA-Cys-GCA-8-1|chr6.trna454-CysGCA@25.58.34 tRNA-Cys-GCA-3-1|chr6.trna65-CysGCA@25.58.34 tRNA-Cys-GCA-3-3|chr11.trna626-CysGCA@25.58.34 tRNA-Cys-GCA-3-2|chr11.trna345-CysGCA@25.58.34 tRNA-Cys-GCA-7-1|chr6.trna457-CysGCA@25.58.34 tRNA-Cys-GCA-3-4|chr11.trna625-CysGCA@25.58.34	0.0749334	0	0	0	0.0749334	0.299734	0	0.524534	3.05847	0.0288776	0.933522
TATGATTCTCGCTTTGGGTGCGAGAGGTCCCGGG	i-tRF	4	tRNA-Pro-TGG-2-4|chr17.trna433-ProTGG@19.52.34 tRNA-Pro-TGG-2-3|chr14.trna81-ProTGG@19.52.34 tRNA-Pro-TGG-2-1|chr3.trna39-ProTGG@19.52.34 tRNA-Pro-TGG-2-2|chr11.trna93-ProTGG@19.52.34	1.7984	0.299734	0.374667	1.27387	1.64854	2.39787	10.5656	20.0822	3.03062	1.26788e-05	0.0077197
CAGAAGATTGAGGGTTCGAGTCCCTTCGTGGTCG	i-tRF	2	tRNA-Arg-TCG-2-1|chr11.trna453-ArgTCG@40.73.34 tRNA-Arg-CCG-1-1|chr13.trna488-ArgCCG@40.73.34	0.149867	0	0.2248	0	0.599467	0.2248	1.5736	0.899201	3.02284	0.000782286	0.127015
ATAGGATATGAGATTGGCTTGAAACCAATTTTAGGGGGTTCGATTCCTTCCT	i-tRF	1	trnaMT-Ser-TGA-MT12|chrMT.12-SerTGA@12.63.52	0.0749334	0	0	0	0	0.2248	0.374667	0.2248	3.01928	0.0249254	0.874902
ACTCTGCGTTGTGGCCGCAGCAACCTCGGTTCGAAT	i-tRF	9	tRNA-His-GTG-2-7|chr3.trna340-HisGTG@24.59.36 tRNA-His-GTG-2-6|chr3.trna344-HisGTG@24.59.36 tRNA-His-GTG-2-2|chr2.trna600-HisGTG@24.59.36 tRNA-His-GTG-3-1|chr3.trna137-HisGTG@24.59.36 tRNA-His-GTG-2-1|chr2.trna601-HisGTG@24.59.36 tRNA-His-GTG-2-5|chr3.trna139-HisGTG@24.59.36 tRNA-His-GTG-2-8|chr4.trna704-HisGTG@24.59.36 tRNA-His-GTG-2-3|chr2.trna237-HisGTG@24.59.36 tRNA-His-GTG-2-4|chr3.trna135-H…	0.0749334	0	0	0	0	0.374667	0.149867	0.299734	3.01377	0.0279255	0.919075
AGCATCTGGCCTACACCCAGAAGATTTCATGACCAATGAACACTCTG	i-tRF	1	trnaMT-Val-TAC-MT2|chrMT.2-ValTAC@22.68.47	0	0	0	0.0749334	0.0749334	0.2248	0.2248	0.299734	3.01272	0.00864741	0.551005
ATCGTATAGTGGTTAGTACTCTGCG	i-tRF	8	tRNA-His-GTG-2-5|chr3.trna139-HisGTG@7.31.25 tRNA-His-GTG-2-8|chr4.trna704-HisGTG@7.31.25 tRNA-His-GTG-2-3|chr2.trna237-HisGTG@7.31.25 tRNA-His-GTG-2-4|chr3.trna135-HisGTG@7.31.25 tRNA-His-GTG-2-7|chr3.trna340-HisGTG@7.31.25 tRNA-His-GTG-2-6|chr3.trna344-HisGTG@7.31.25 tRNA-His-GTG-2-2|chr2.trna600-HisGTG@7.31.25 tRNA-His-GTG-2-1|chr2.trna601-HisGTG@7.31.25	0	0	0.0749334	0.0749334	0.0749334	0.524534	0.299734	0.524534	3.01172	0.00381132	0.335502
CGCTGGTTCGAATCCGGCTCGAAGGAC	3-tRF	5	tRNA-Tyr-GTA-1-3|chr13.trna454-TyrGTA@48.74.27 tRNA-Tyr-GTA-1-1|chr13.trna455-TyrGTA@48.74.27 tRNA-Tyr-GTA-1-2|chr13.trna65-TyrGTA@48.74.27 tRNA-Tyr-GTA-1-4|chr13.trna452-TyrGTA@48.74.27 tRNA-Tyr-GTA-1-5|chr13.trna70-TyrGTA@48.74.27	0.0749334	0	0	0	0.0749334	0.149867	0.299734	0.299734	3.00922	0.0091713	0.564879
AGACTGTGAATCTGACAACAGGAAATAAACC	i-tRF	1	trnaMT-His-GTG-MT17|chrMT.17-HisGTG@26.56.31	0.0749334	0	0	0	0.0749334	0.149867	0.2248	0.374667	3.00241	0.0138625	0.70485
GGTTTTCACCCAGGCGGCCCGGGTTCGACTCCCGGTGTG	i-tRF	4	tRNA-Glu-TTC-1-3|chr13.trna69-GluTTC@30.68.39 tRNA-Glu-TTC-1-1|chr7.trna160-GluTTC@30.68.39 tRNA-Glu-TTC-1-2|chr9.trna408-GluTTC@30.68.39 tRNA-Glu-TTC-1-4|chr14.trna154-GluTTC@30.68.39	0.0749334	0	0	0	0.0749334	0.149867	0.2248	0.374667	3.00237	0.0138749	0.70485
ACCAGGGGTCGCGAGTTCAAA	i-tRF	3	tRNA-Thr-TGT-3-2|chr14.trna312-ThrTGT@39.59.21 tRNA-Thr-TGT-2-1|chr14.trna79-ThrTGT@39.59.21 tRNA-Thr-TGT-3-1|chr11.trna92-ThrTGT@39.59.21	0	0	0.0749334	0	0.149867	0.149867	0.149867	0.374667	2.99758	0.00830789	0.545718
AGAGCATGGGACTCTTAATCCCAGGGTCGTGGGTTCG	i-tRF	2	tRNA-Lys-CTT-2-1|chr9.trna442-LysCTT@21.57.37 tRNA-Lys-CTT-2-2|chr12.trna372-LysCTT@21.57.37	0	0.0749334	0	0	0.0749334	0.0749334	0.299734	0.374667	2.99255	0.0184492	0.793635
AGCATGGGACTCTTAATCCCAGGGTCGTGGGTTCG	i-tRF	3	tRNA-Lys-CTT-2-1|chr9.trna442-LysCTT@23.57.35 tRNA-Lys-CTT-2-2|chr12.trna372-LysCTT@23.57.35 tRNA-Lys-CTT-6-1|chr9.trna637-LysCTT@23.57.35	0.0749334	0.149867	0	0	0	0	1.72347	0	2.97944	0.0455336	1
GTTCAGGTCGCAGTCTCCCCTGGAGGCGTGGGTTCGAATCCCACTTCTGACA	i-tRF	3	tRNA-Leu-CAG-2-2|chr8.trna190-LeuCAG@32.83.52 tRNA-Leu-CAG-2-3|chr8.trna437-LeuCAG@32.83.52 tRNA-Leu-CAG-2-1|chr1.trna289-LeuCAG@32.83.52	0.149867	0.0749334	0	0	0.4496	0.2248	0.4496	0.749334	2.97479	0.000193154	0.0536442
ACATTACTCTGGTCTTGTAAACCTGAAATGAAGATCTTCTCTTCTCAAGACAC	3-tRF	1	trnaMT-Thr-TGT-MT21|chrMT.21-ThrTGT@16.68.53	0.0749334	0	0	0	0	0.0749334	0.2248	0.599467	2.95887	0.0389905	1
TGGATTTAGGCTCCAGTCTCTTCGGAGGCGTGGGTT	i-tRF	2	tRNA-Leu-TAG-2-1|chr14.trna311-LeuTAG@29.64.36 tRNA-Leu-TAG-1-1|chr11.trna193-LeuTAG@29.64.36	0.0749334	0	0	0	0.0749334	0	0.374667	0.374667	2.94206	0.0376504	1
TGACCAATGAACACTCTGA	i-tRF	1	trnaMT-Val-TAC-MT2|chrMT.2-ValTAC@51.69.19	0.0749334	0	0	0	0	0.2248	0.149867	0.4496	2.93542	0.0293294	0.936901
TGTAAACCTGAAATGAAGATCTTCTCTTCTCAAGACACC	3-tRH	1	trnaMT-Thr-TGT-MT21|chrMT.21-ThrTGT@31.69.39	0.149867	0	0	0	0	0.0749334	0.4496	1.04907	2.93278	0.0219823	0.855168
GCGAGAGGTAGCGGGATC	i-tRF	3	tRNA-Ala-AGC-6-1|chr13.trna66-AlaAGC@39.56.18 tRNA-Ala-AGC-4-1|chr3.trna11-AlaAGC@39.56.18 tRNA-Ala-AGC-4-2|chr5.trna46-AlaAGC@39.56.18	0	0	0.149867	0	0	0.149867	0.599467	0.899201	2.9214	0.0340438	0.972733
CCAGGCGGCCCGGGTTCGACTCCCGGTGT	i-tRF	4	tRNA-Glu-TTC-1-4|chr14.trna154-GluTTC@39.67.29 tRNA-Glu-TTC-1-3|chr13.trna69-GluTTC@39.67.29 tRNA-Glu-TTC-1-1|chr7.trna160-GluTTC@39.67.29 tRNA-Glu-TTC-1-2|chr9.trna408-GluTTC@39.67.29	0	0.0749334	0	0	0	0.299734	0.2248	0.2248	2.91701	0.0342023	0.972733
CGCGGGAGACCGGGGTTCAATTCCCCGACG	i-tRF	1	tRNA-Asp-GTC-2-1|chr10.trna383-AspGTC@38.67.30	0.149867	0	0.0749334	0.0749334	0.4496	0.599467	0.599467	0.599467	2.89985	0.000256309	0.0644048
CTGCCACGCGGGAGGCCCGGG	i-tRF	13	tRNA-Gly-GCC-2-6|chr11.trna797-GlyGCC@31.51.21 tRNA-Gly-GCC-2-2|chr2.trna742-GlyGCC@31.51.21 tRNA-Gly-GCC-2-7|chr13.trna42-GlyGCC@31.51.21 tRNA-Gly-GCC-2-8|chr13.trna74-GlyGCC@31.51.21 tRNA-Gly-GCC-2-3|chr3.trna408-GlyGCC@31.51.21 tRNA-Gly-GCC-2-5|chr8.trna383-GlyGCC@31.51.21 tRNA-Gly-GCC-2-1|chr1.trna290-GlyGCC@31.51.21 tRNA-Gly-GCC-2-4|chr8.trna384-GlyGCC@31.51.21 tRNA-Gly-GCC-1-1|chr1.trna292-…	0	0.149867	0	0	0.2248	0.4496	0.149867	0.374667	2.89277	0.00139416	0.183156
TATAGGATAATAGTAATCCATTGGTCTTAGGAACCAAAAACC	i-tRF	1	trnaMT-Leu-TAG-MT19|chrMT.19-LeuTAG@5.46.42	0	0.149867	0	0	0.374667	0.299734	0.2248	0.2248	2.87471	0.00246284	0.264142
TAAGCTATCGGGCCCATACCCCGAAAACGTTGGTTT	i-tRF	1	trnaMT-Met-CAT-MT6|chrMT.6-MetCAT@17.52.36	1.42373	0.374667	0.374667	0.4496	1.94827	4.34614	4.0464	8.76721	2.84909	1.14406e-07	0.000213071
ATCATGCAAGATTCCCATTCTTGCGACCCGGGTT	i-tRF	2	tRNA-Gly-CCC-1-2|chr17.trna43-GlyCCC@20.53.34 tRNA-Gly-CCC-1-1|chr6.trna135-GlyCCC@20.53.34	0	0.0749334	0	0	0.0749334	0.0749334	0.149867	0.4496	2.84411	0.0290177	0.933522
GTTCGATCCCCGGCATCTCCA	i-tRF	4	tRNA-Ala-TGC-3-1|chr11.trna894-AlaTGC@52.72.21 tRNA-Ala-CGC-1-1|chr13.trna35-AlaCGC@52.72.21 tRNA-Ala-CGC-1-2|chr13.trna449-AlaCGC@52.72.21 tRNA-Ala-TGC-2-1|chr5.trna589-AlaTGC@52.72.21	0	0	0	0.0749334	0.0749334	0.0749334	0.149867	0.4496	2.83552	0.029476	0.938682
TCATGTCGAATTGCAAATTCGAAGGTGTAGAGAAATCTCTACTAAGACTTC	3-tRF	1	trnaMT-Cys-GCA-MT10|chrMT.10-CysGCA@17.67.51	0	0	0.0749334	0	0.0749334	0.2248	0.0749334	0.374667	2.83507	0.0201708	0.825101
CTCCAGATCAGAAGGCTGCGTGTTCGAA	i-tRF	1	tRNA-Trp-CCA-2-1|chr10.trna384-TrpCCA@31.58.28	0.0749334	0	0	0	0.299734	0.0749334	0.0749334	0.2248	2.81937	0.0332356	0.96098
TTTGACTGCAGATCAAGAGGTCCCTGGTTCAAATCCGGGTG	i-tRF	2	tRNA-Cys-GCA-5-1|chr11.trna631-CysGCA@26.66.41 tRNA-Cys-GCA-2-1|chr11.trna629-CysGCA@26.66.41	0	0	0.0749334	0.0749334	0.2248	0.149867	0.524534	0.299734	2.8183	0.00645646	0.466708
GCATTTGACTGCAGATCAAGAGGTCCCCGGTTCAAATCCGGGTG	i-tRF	6	tRNA-Cys-GCA-3-2|chr11.trna345-CysGCA@23.66.44 tRNA-Cys-GCA-3-4|chr11.trna625-CysGCA@23.66.44 tRNA-Cys-GCA-7-1|chr6.trna457-CysGCA@23.66.44 tRNA-Cys-GCA-3-1|chr6.trna65-CysGCA@23.66.44 tRNA-Cys-GCA-3-3|chr11.trna626-CysGCA@23.66.44 tRNA-Cys-GCA-8-1|chr6.trna454-CysGCA@23.66.44	0	0.0749334	0.0749334	0	0.0749334	0	0.674401	0.599467	2.81359	0.0230874	0.866156
TTCCCCGCACAGGTTCGAATCCTGTTCGTGACG	i-tRF	1	tRNA-Ser-CGA-2-1|chr10.trna301-SerCGA@50.82.33	0	0.0749334	0	0	0.2248	0.149867	0.149867	0.149867	2.80292	0.0198939	0.818888
CAGTAAGGTCAGCTAATTAAGCTATCGGGCCCATACCCCGAAAACGTTGGTT	5-tRF	1	trnaMT-Met-CAT-MT6|chrMT.6-MetCAT@0.51.52	0	0	0.149867	0	0.2248	0.0749334	0.524534	0.4496	2.79935	0.0198387	0.817932
AGGTTCGAGTCCTGCCGCGG	i-tRF	1	tRNA-Arg-TCG-1-1|chr7.trna182-ArgTCG@51.70.20	0.0749334	0.0749334	0	0	0.2248	0.0749334	0.374667	0.524534	2.79338	0.00208342	0.241277
TGCGACCCGGGTTCGATTCCCGGGCGGCG	i-tRF	2	tRNA-Gly-CCC-1-2|chr17.trna43-GlyCCC@41.69.29 tRNA-Gly-CCC-1-1|chr6.trna135-GlyCCC@41.69.29	0.0749334	0	0	0	0.0749334	0.299734	0.149867	0.149867	2.79022	0.0375872	1
ATATGTCTGATAAAAGAATTACTTTGATAGAGTAAATTATAGAGGT	i-tRF	1	trnaMT-Ile-GAT-MT4|chrMT.4-IleGAT@5.50.46	0.0749334	0	0	0	0.0749334	0	0.2248	0.4496	2.77979	0.0471132	1
CAATGGACATATGTCTGCGTGGGTTCGAACCCCACTCCTG	i-tRF	1	tRNA-Leu-TAA-2-1|chr10.trna582-LeuTAA@41.80.40	0	0	0	0.0749334	0.0749334	0.0749334	0.0749334	0.524534	2.77776	0.0401099	1
GAATACCAGCTTTGGGTGCTGGTGGTGGGGAGTAGCTCC	i-tRF	1	trnaMT-Pro-TGG-MT22|chrMT.22-ProTGG@19.57.39	0.149867	0.524534	0	0	0.599467	0.749334	1.42373	1.49867	2.76753	2.77983e-05	0.0139702
TCTCACCGCCGCGGCCCGGGTTCGATTCCCGGTC	i-tRF	9	tRNA-Glu-CTC-1-1|chr1.trna448-GluCTC@33.66.34 tRNA-Glu-CTC-1-8|chr11.trna846-GluCTC@33.66.34 tRNA-Glu-CTC-1-4|chr1.trna299-GluCTC@33.66.34 tRNA-Glu-CTC-1-7|chr10.trna38-GluCTC@33.66.34 tRNA-Glu-CTC-1-9|chr13.trna492-GluCTC@33.66.34 tRNA-Glu-CTC-1-3|chr1.trna442-GluCTC@33.66.34 tRNA-Glu-CTC-1-5|chr3.trna338-GluCTC@33.66.34 tRNA-Glu-CTC-1-2|chr1.trna445-GluCTC@33.66.34 tRNA-Glu-CTC-1-6|chr3.trna143…	0.0749334	0	0	0	0.0749334	0.2248	0.2248	0.149867	2.76524	0.029982	0.943599
TAGTACTCTGCGTTGTGGCCGCAGCAACCTCGGTTCGAATCCGAGTCACG	i-tRF	9	tRNA-His-GTG-2-7|chr3.trna340-HisGTG@20.69.50 tRNA-His-GTG-2-6|chr3.trna344-HisGTG@20.69.50 tRNA-His-GTG-2-2|chr2.trna600-HisGTG@20.69.50 tRNA-His-GTG-2-1|chr2.trna601-HisGTG@20.69.50 tRNA-His-GTG-2-5|chr3.trna139-HisGTG@20.69.50 tRNA-His-GTG-3-1|chr3.trna137-HisGTG@20.69.50 tRNA-His-GTG-2-8|chr4.trna704-HisGTG@20.69.50 tRNA-His-GTG-2-3|chr2.trna237-HisGTG@20.69.50 tRNA-His-GTG-2-4|chr3.trna135-H…	0.0749334	0	0	0	0.2248	0.0749334	0.149867	0.2248	2.76512	0.0326321	0.956123
AGCATCTGGCCTACACCCAGAAGATTTCATGACCAATGAACACTCT	i-tRF	1	trnaMT-Val-TAC-MT2|chrMT.2-ValTAC@22.67.46	0	0	0	0.0749334	0.149867	0	0.299734	0.2248	2.74768	0.04813	1
ACGCATGGGTTCGAATCCCATCCTCGTCG	i-tRF	1	tRNA-Ser-GCT-2-1|chr2.trna639-SerGCT@54.82.29	0	0.0749334	0	0	0.0749334	0.2248	0.149867	0.2248	2.74517	0.0254141	0.880341
GTGGCCGCAGCAACCTCGGTTCGAATCCGAGTCACGG	i-tRF	9	tRNA-His-GTG-2-8|chr4.trna704-HisGTG@34.70.37 tRNA-His-GTG-2-3|chr2.trna237-HisGTG@34.70.37 tRNA-His-GTG-2-4|chr3.trna135-HisGTG@34.70.37 tRNA-His-GTG-2-7|chr3.trna340-HisGTG@34.70.37 tRNA-His-GTG-2-6|chr3.trna344-HisGTG@34.70.37 tRNA-His-GTG-2-2|chr2.trna600-HisGTG@34.70.37 tRNA-His-GTG-3-1|chr3.trna137-HisGTG@34.70.37 tRNA-His-GTG-2-1|chr2.trna601-HisGTG@34.70.37 tRNA-His-GTG-2-5|chr3.trna139-H…	0.149867	0	0.0749334	0	0.374667	0.374667	0.374667	0.4496	2.7441	0.00163341	0.207692
TGAAGGTCGTGAGTTCGATCCTCACACGGGGCA	i-tRF	2	tRNA-Met-CAT-1-1|chr8.trna344-MetCAT@41.73.33 tRNA-Met-CAT-1-2|chr15.trna399-MetCAT@41.73.33	0	0	0	0.0749334	0.149867	0.0749334	0.2248	0.2248	2.74177	0.025694	0.880341
TTCATGACCAATGAACACTCT	i-tRF	1	trnaMT-Val-TAC-MT2|chrMT.2-ValTAC@47.67.21	0	0	0	0.0749334	0.149867	0.0749334	0.2248	0.2248	2.74177	0.0256916	0.880341
CCAGATCAGAAGGCTGCGTGTTCGAATCACGTCGGGG	i-tRF	1	tRNA-Trp-CCA-2-1|chr10.trna384-TrpCCA@33.69.37	0.299734	0	0	0	0.149867	0.824268	0.374667	0.674401	2.73783	0.00186849	0.225795
AGGATAAGGTGTTTAGGTAGCACGGAGAATTTTGAATTCTTAAGTGTAGGT	i-tRF	1	trnaMT-Gln-TTG-MT5|chrMT.5-GlnTTG@2.52.51	0	0	0	0.0749334	0.0749334	0.0749334	0.299734	0.2248	2.73564	0.0308785	0.943684
AGGCGGCCCGGGTTCGACTCCCGGTATG	i-tRF	2	tRNA-Glu-TTC-2-2|chr14.trna159-GluTTC@41.68.28 tRNA-Glu-TTC-2-1|chr1.trna680-GluTTC@41.68.28	0.0749334	0	0	0	0	0.2248	0.2248	0.2248	2.73455	0.0425486	1
CGTTGTGGCCGCAGCAACCTCGGTTCGAATCCGAGTCACGGCAC	3-tRF	9	tRNA-His-GTG-2-3|chr2.trna237-HisGTG@30.73.44 tRNA-His-GTG-2-4|chr3.trna135-HisGTG@30.73.44 tRNA-His-GTG-2-7|chr3.trna340-HisGTG@30.73.44 tRNA-His-GTG-2-6|chr3.trna344-HisGTG@30.73.44 tRNA-His-GTG-2-2|chr2.trna600-HisGTG@30.73.44 tRNA-His-GTG-3-1|chr3.trna137-HisGTG@30.73.44 tRNA-His-GTG-2-1|chr2.trna601-HisGTG@30.73.44 tRNA-His-GTG-2-5|chr3.trna139-HisGTG@30.73.44 tRNA-His-GTG-2-8|chr4.trna704-H…	0	0	0.0749334	0	0.0749334	0.2248	0.149867	0.2248	2.73205	0.0275363	0.911
CTAAGCCAGGGATTGTGGGTTCGAGTCCCACCTGGGGTA	i-tRF	1	tRNA-Arg-CCT-1-1|chr11.trna452-ArgCCT@35.73.39	0	0	0.0749334	0	0.0749334	0.149867	0.149867	0.299734	2.72958	0.022783	0.863873
ATGCAAGATTCCCATTCTTGCGACCCGGGTTCG	i-tRF	2	tRNA-Gly-CCC-1-2|chr17.trna43-GlyCCC@23.55.33 tRNA-Gly-CCC-1-1|chr6.trna135-GlyCCC@23.55.33	0.149867	0.0749334	0	0.149867	0.674401	0.374667	0.299734	1.124	2.72346	0.000303285	0.0693046
AGCATCAGACTTTTAATCTGAGGGTCCAGGGTTCAAGTCCCTGTTCGGGCGCCA	3-tRF	6	tRNA-Lys-TTT-1-3|chr11.trna794-LysTTT@23.76.54 tRNA-Lys-TTT-1-6|chr19.trna252-LysTTT@23.76.54 tRNA-Lys-TTT-1-2|chr1.trna518-LysTTT@23.76.54 tRNA-Lys-TTT-1-4|chr13.trna491-LysTTT@23.76.54 tRNA-Lys-TTT-1-5|chr19.trna47-LysTTT@23.76.54 tRNA-Lys-TTT-1-1|chr1.trna197-LysTTT@23.76.54	0.0749334	0.0749334	0	0	0	0.0749334	0.599467	0.524534	2.71697	0.0354409	0.985056
AAGCTATCGGGCCCATACCCCGAAAACGTTGGTT	i-tRF	1	trnaMT-Met-CAT-MT6|chrMT.6-MetCAT@18.51.34	0	0	0.0749334	0	0.2248	0.0749334	0.0749334	0.299734	2.71588	0.038599	1
AATTGCGTAAGACTTAAAACCTTGTTCCCAGAGGTTC	i-tRF	1	trnaMT-Leu-TAA-MT3|chrMT.3-LeuTAA@22.58.37	0	0	0.0749334	0	0.0749334	0.2248	0.0749334	0.299734	2.70971	0.0314159	0.943684
CGCGGGAGACCGGGGT	i-tRF	14	tRNA-Asp-GTC-1-6|chr5.trna588-AspGTC@38.53.16 tRNA-Asp-GTC-1-9|chr11.trna29-AspGTC@38.53.16 tRNA-Asp-GTC-1-3|chr1.trna443-AspGTC@38.53.16 tRNA-Asp-GTC-1-2|chr1.trna446-AspGTC@38.53.16 tRNA-Asp-GTC-1-13|chr13.trna472-AspGTC@38.53.16 tRNA-Asp-GTC-1-8|chr10.trna379-AspGTC@38.53.16 tRNA-Asp-GTC-1-7|chr5.trna586-AspGTC@38.53.16 tRNA-Asp-GTC-1-12|chr13.trna474-AspGTC@38.53.16 tRNA-Asp-GTC-1-11|chr13.tr…	0	0.149867	0	0	0	0.0749334	0.674401	0.374667	2.70224	0.0186256	0.795801
TAGTACTCTGCGTTGTGGCCGCAGCAACCTCGG	i-tRF	9	tRNA-His-GTG-2-4|chr3.trna135-HisGTG@20.52.33 tRNA-His-GTG-2-7|chr3.trna340-HisGTG@20.52.33 tRNA-His-GTG-2-6|chr3.trna344-HisGTG@20.52.33 tRNA-His-GTG-2-2|chr2.trna600-HisGTG@20.52.33 tRNA-His-GTG-3-1|chr3.trna137-HisGTG@20.52.33 tRNA-His-GTG-2-1|chr2.trna601-HisGTG@20.52.33 tRNA-His-GTG-2-5|chr3.trna139-HisGTG@20.52.33 tRNA-His-GTG-2-8|chr4.trna704-HisGTG@20.52.33 tRNA-His-GTG-2-3|chr2.trna237-H…	0.749334	0.4496	0.149867	0	0.599467	0.974134	2.54774	5.39521	2.69911	7.88602e-05	0.0284117
GAGCACTGGTCTTGTAAACCAGGGGTCGCGAGTTCAAATCTCGCTGGGG	i-tRF	3	tRNA-Thr-TGT-3-2|chr14.trna312-ThrTGT@22.70.49 tRNA-Thr-TGT-2-1|chr14.trna79-ThrTGT@22.70.49 tRNA-Thr-TGT-3-1|chr11.trna92-ThrTGT@22.70.49	0.0749334	0.0749334	0	0	0.2248	0.0749334	0.0749334	0.824268	2.69638	0.0233875	0.866156
TGACTCCAGATCAGAAGGTTGCGTGTTCAAATCACGTCGGGG	i-tRF	6	tRNA-Trp-CCA-4-1|chr13.trna71-TrpCCA@28.69.42 tRNA-Trp-CCA-4-2|chr13.trna73-TrpCCA@28.69.42 tRNA-Trp-CCA-1-1|chr11.trna817-TrpCCA@28.69.42 tRNA-Trp-CCA-3-2|chr11.trna798-TrpCCA@28.69.42 tRNA-Trp-CCA-3-1|chr11.trna190-TrpCCA@28.69.42 tRNA-Trp-CCA-6-1|chr10.trna567-TrpCCA@28.69.42	0.0749334	0	0	0.2248	0.374667	0.4496	0.299734	0.899201	2.6933	0.000500776	0.0938169
ACGCGGGAGACCGGGGTTC	i-tRF	14	tRNA-Asp-GTC-1-4|chr1.trna440-AspGTC@37.55.19 tRNA-Asp-GTC-1-6|chr5.trna588-AspGTC@37.55.19 tRNA-Asp-GTC-1-9|chr11.trna29-AspGTC@37.55.19 tRNA-Asp-GTC-1-3|chr1.trna443-AspGTC@37.55.19 tRNA-Asp-GTC-1-2|chr1.trna446-AspGTC@37.55.19 tRNA-Asp-GTC-1-13|chr13.trna472-AspGTC@37.55.19 tRNA-Asp-GTC-1-8|chr10.trna379-AspGTC@37.55.19 tRNA-Asp-GTC-1-7|chr5.trna586-AspGTC@37.55.19 tRNA-Asp-GTC-1-12|chr13.trna…	0	0.0749334	0.149867	0.2248	0	0	1.42373	2.54774	2.69012	0.0199413	0.818888
AGGTTCGACTCCTGGCTGGCT	i-tRF	5	tRNA-Arg-ACG-3-1|chr9.trna327-ArgACG@51.71.21 tRNA-Arg-ACG-1-3|chr14.trna89-ArgACG@51.71.21 tRNA-Arg-ACG-1-1|chr13.trna447-ArgACG@51.71.21 tRNA-Arg-ACG-1-2|chr13.trna445-ArgACG@51.71.21 tRNA-Arg-ACG-3-2|chr13.trna467-ArgACG@51.71.21	0.0749334	0.0749334	0	0	0.149867	0.0749334	0.374667	0.524534	2.68464	0.00315769	0.307632
GAATACCAGCTTTGGGTGCTGGTGGTGGGGAGTAGCT	i-tRF	1	trnaMT-Pro-TGG-MT22|chrMT.22-ProTGG@19.55.37	0.0749334	0	0.0749334	0	0.0749334	0.2248	0.4496	0.374667	2.68388	0.00820678	0.543587
GGTTAGTACTCTGCGTTGTGGCCGCAGCAACCTCGGT	i-tRF	9	tRNA-His-GTG-3-1|chr3.trna137-HisGTG@17.53.37 tRNA-His-GTG-2-1|chr2.trna601-HisGTG@17.53.37 tRNA-His-GTG-2-5|chr3.trna139-HisGTG@17.53.37 tRNA-His-GTG-2-8|chr4.trna704-HisGTG@17.53.37 tRNA-His-GTG-2-3|chr2.trna237-HisGTG@17.53.37 tRNA-His-GTG-2-4|chr3.trna135-HisGTG@17.53.37 tRNA-His-GTG-2-7|chr3.trna340-HisGTG@17.53.37 tRNA-His-GTG-2-6|chr3.trna344-HisGTG@17.53.37 tRNA-His-GTG-2-2|chr2.trna600-H…	1.72347	1.124	0.149867	1.5736	1.49867	3.74667	9.89121	13.5629	2.65572	1.04969e-05	0.00692379
CATTGTGCTCTGCACGCGTGGGTTCGAATCCCATCCTCGTC	i-tRF	3	tRNA-Ser-GCT-4-3|chr13.trna79-SerGCT@41.81.41 tRNA-Ser-GCT-4-2|chr13.trna464-SerGCT@41.81.41 tRNA-Ser-GCT-4-1|chr11.trna799-SerGCT@41.81.41	0	0.0749334	0	0.0749334	0.2248	0.149867	0.374667	0.299734	2.65521	0.00262751	0.269222
CAGGAGATCCTGGGTTCGAATCCCAGCGGTGCCTC	3-tRF	4	tRNA-Thr-AGT-1-2|chr11.trna187-ThrAGT@41.75.35 tRNA-Thr-AGT-1-1|chr7.trna557-ThrAGT@41.75.35 tRNA-Thr-AGT-1-3|chr11.trna800-ThrAGT@41.75.35 tRNA-Thr-AGT-3-1|chr11.trna191-ThrAGT@41.75.35	0	0	0.2248	0	0.374667	0.0749334	0.824268	0.374667	2.65161	0.0225174	0.859979
CTTTGCACGCGTGGGTTCGAATCCCATCCTCGTCGCC	3-tRF	1	tRNA-Ser-GCT-3-1|chr19.trna279-SerGCT@48.84.37	0.0749334	0	0	0.0749334	0.299734	0.0749334	0.2248	0.4496	2.62265	0.0127984	0.675351
TGCGTTCAGGTCGCAGTCTCCCCTGGAGGCGTGGGTTCG	i-tRF	8	tRNA-Leu-CAG-2-2|chr8.trna190-LeuCAG@29.67.39 tRNA-Leu-CAG-2-3|chr8.trna437-LeuCAG@29.67.39 tRNA-Leu-CAG-2-1|chr1.trna289-LeuCAG@29.67.39 tRNA-Leu-CAG-1-4|chr1.trna439-LeuCAG@29.67.39 tRNA-Leu-CAG-1-5|chr13.trna446-LeuCAG@29.67.39 tRNA-Leu-CAG-1-1|chr1.trna291-LeuCAG@29.67.39 tRNA-Leu-CAG-1-3|chr1.trna295-LeuCAG@29.67.39 tRNA-Leu-CAG-1-2|chr1.trna293-LeuCAG@29.67.39	0	0.0749334	0	0	0.149867	0.0749334	0.2248	0.149867	2.59902	0.0468378	1
TATGATTCTCGCTTCGGGTGCGAGAGGTCCCGGG	i-tRF	3	tRNA-Pro-CGG-1-3|chr17.trna28-ProCGG@19.52.34 tRNA-Pro-CGG-1-2|chr11.trna188-ProCGG@19.52.34 tRNA-Pro-CGG-1-1|chr1.trna460-ProCGG@19.52.34	0.974134	0.4496	0.2248	1.5736	1.3488	1.3488	7.26854	10.8653	2.59815	6.14872e-05	0.0234548
TGGTGCTAATAACGCCAAGGTCGCGGGTT	i-tRF	9	tRNA-Ile-AAT-1-8|chr13.trna450-IleAAT@28.56.29 tRNA-Ile-AAT-3-1|chr13.trna64-IleAAT@28.56.29 tRNA-Ile-AAT-1-1|chr11.trna185-IleAAT@28.56.29 tRNA-Ile-AAT-1-5|chr13.trna481-IleAAT@28.56.29 tRNA-Ile-AAT-1-7|chr13.trna462-IleAAT@28.56.29 tRNA-Ile-AAT-1-4|chr13.trna482-IleAAT@28.56.29 tRNA-Ile-AAT-1-6|chr13.trna56-IleAAT@28.56.29 tRNA-Ile-AAT-1-3|chr12.trna211-IleAAT@28.56.29 tRNA-Ile-AAT-1-2|chr11.tr…	0.0749334	0	0	0	0.149867	0.0749334	0.2248	0.149867	2.59502	0.0473273	1
TCTGATAAAAGAATTACTTTGATAGAGTAAATTATAGAGGTTCAAGCCCTCTTA	i-tRF	1	trnaMT-Ile-GAT-MT4|chrMT.4-IleGAT@10.63.54	0.2248	0.149867	0	0.2248	0.374667	0.299734	0.824268	2.4728	2.59178	0.000377785	0.0776692
TCAGAAGATTGAGGGTTCGAGTCCCTTCGTGGTCG	i-tRF	2	tRNA-Arg-TCG-2-1|chr11.trna453-ArgTCG@39.73.35 tRNA-Arg-CCG-1-1|chr13.trna488-ArgCCG@39.73.35	0.149867	0.149867	0.0749334	0.0749334	0.524534	0.524534	0.749334	0.824268	2.58209	0.000109909	0.0353145
ATAGGATAATAGTAATCCATTGGTCTTAGG	i-tRF	1	trnaMT-Leu-TAG-MT19|chrMT.19-LeuTAG@6.35.30	0	0.0749334	0	0	0.0749334	0.0749334	0.2248	0.2248	2.57439	0.040588	1
TGGGTTCGAATCCCATCCTCGT	i-tRF	6	tRNA-Ser-GCT-4-1|chr11.trna799-SerGCT@59.80.22 tRNA-Ser-GCT-4-3|chr13.trna79-SerGCT@59.80.22 tRNA-Ser-GCT-2-1|chr2.trna639-SerGCT@59.80.22 tRNA-Ser-GCT-4-2|chr13.trna464-SerGCT@59.80.22 tRNA-Ser-GCT-3-1|chr19.trna279-SerGCT@59.80.22 tRNA-Ser-GCT-6-1|chr1.trna338-SerGCT@59.80.22	0	0	0	0.0749334	0.0749334	0.149867	0.149867	0.2248	2.5738	0.0394676	1
GCCTCCGGAGCTGGGGATTGTGGGTTCGAGTCCCATCT	i-tRF	1	tRNA-Arg-CCG-3-1|chr11.trna418-ArgCCG@30.67.38	0	0	0	0.0749334	0.0749334	0.0749334	0.149867	0.299734	2.5727	0.0394676	1
AGCGCATTGGACTTCTAATTCAAAGGTTGTGGGTTCGAGTCCCACCAGAGTC	i-tRF	1	tRNA-Arg-TCT-4-1|chr19.trna250-ArgTCT@21.72.52	0.0749334	0	0	0	0.0749334	0.149867	0.0749334	0.299734	2.57152	0.0403464	1
GTATGATTCTCGCTTCGGGTGCGAGAGGTCCCGGG	i-tRF	3	tRNA-Pro-CGG-1-1|chr1.trna460-ProCGG@18.52.35 tRNA-Pro-CGG-1-3|chr17.trna28-ProCGG@18.52.35 tRNA-Pro-CGG-1-2|chr11.trna188-ProCGG@18.52.35	2.84747	1.27387	0.824268	4.496	3.89654	5.99467	19.6326	29.0742	2.56745	1.24199e-05	0.00771031
GTTCGAATCCCATCCTCGTCGC	3-tRF	5	tRNA-Ser-GCT-2-1|chr2.trna639-SerGCT@62.83.22 tRNA-Ser-GCT-3-1|chr19.trna279-SerGCT@62.83.22 tRNA-Ser-GCT-4-1|chr11.trna799-SerGCT@62.83.22 tRNA-Ser-GCT-4-3|chr13.trna79-SerGCT@62.83.22 tRNA-Ser-GCT-4-2|chr13.trna464-SerGCT@62.83.22	0	0.149867	0.0749334	0.0749334	0.149867	0.4496	0.524534	0.749334	2.56503	0.00208805	0.241277
ACTTAAGATCCAATGGACATATGTCTGCGTGGGTTCGAACCCCACTCCTGGTA	i-tRF	1	tRNA-Leu-TAA-2-1|chr10.trna582-LeuTAA@31.83.53	0.2248	0	0.0749334	0.0749334	0.4496	0.4496	0.4496	0.824268	2.51377	0.00103504	0.153852
AGCTATCGGGCCCATACCCCGAAAACGTT	i-tRF	1	trnaMT-Met-CAT-MT6|chrMT.6-MetCAT@19.47.29	0.0749334	0.0749334	0	0	0.149867	0.2248	0.149867	0.4496	2.50826	0.00324162	0.310069
GCAGTCTCCCCTGGAGGCGTGGGTTCGAATCCCACTCCTGACA	i-tRF	6	tRNA-Leu-CAG-1-2|chr1.trna293-LeuCAG@41.83.43 tRNA-Leu-CAG-3-1|chr8.trna77-LeuCAG@41.83.43 tRNA-Leu-CAG-1-4|chr1.trna439-LeuCAG@41.83.43 tRNA-Leu-CAG-1-5|chr13.trna446-LeuCAG@41.83.43 tRNA-Leu-CAG-1-1|chr1.trna291-LeuCAG@41.83.43 tRNA-Leu-CAG-1-3|chr1.trna295-LeuCAG@41.83.43	0.0749334	0	0	0.149867	0.0749334	0.149867	0.599467	0.599467	2.50206	0.01624	0.734682
GAGCATTTGACTGCAGATCAAGAGGTCCCTGGTTCAAATCCGGGTG	i-tRF	2	tRNA-Cys-GCA-2-1|chr11.trna629-CysGCA@21.66.46 tRNA-Cys-GCA-5-1|chr11.trna631-CysGCA@21.66.46	0.0749334	0	0.149867	0	0.2248	0	0.524534	0.824268	2.48432	0.0378883	1
CATGGGTTCGAATCCCATCCTCGTCG	i-tRF	1	tRNA-Ser-GCT-2-1|chr2.trna639-SerGCT@57.82.26	0.0749334	0.0749334	0	0	0.299734	0.149867	0.2248	0.2248	2.48192	0.0182025	0.792242
TGAGTTCGAACCTCAGAGGGG	i-tRF	2	tRNA-Met-CAT-2-1|chr13.trna26-MetCAT@50.70.21 tRNA-Met-CAT-2-2|chr13.trna490-MetCAT@50.70.21	0	0.0749334	0	0.0749334	0.149867	0	0.374667	0.4496	2.47927	0.0406366	1
CCGCGGCCCGGGTTCGATTCCCGG	i-tRF	11	tRNA-Glu-CTC-1-9|chr13.trna492-GluCTC@41.64.24 tRNA-Glu-CTC-1-3|chr1.trna442-GluCTC@41.64.24 tRNA-Glu-CTC-1-5|chr3.trna338-GluCTC@41.64.24 tRNA-Glu-CTC-1-2|chr1.trna445-GluCTC@41.64.24 tRNA-Glu-CTC-1-6|chr3.trna143-GluCTC@41.64.24 tRNA-Glu-TTC-3-1|chr3.trna131-GluTTC@41.64.24 tRNA-Glu-TTC-3-2|chr3.trna347-GluTTC@41.64.24 tRNA-Glu-CTC-1-1|chr1.trna448-GluCTC@41.64.24 tRNA-Glu-CTC-1-8|chr11.trna846…	0.0749334	0.0749334	0	0	0.0749334	0.2248	0.4496	0.149867	2.47769	0.0361616	0.992126
CAGGTTCGACTCCTGGCTGGCTCG	i-tRF	3	tRNA-Arg-ACG-1-1|chr13.trna447-ArgACG@50.73.24 tRNA-Arg-ACG-1-2|chr13.trna445-ArgACG@50.73.24 tRNA-Arg-ACG-1-3|chr14.trna89-ArgACG@50.73.24	0.0749334	0.149867	0.149867	0.149867	0.4496	0.374667	0.749334	1.49867	2.47452	0.000450529	0.0875105
CTGAGGGTCCAGGGTTCAAGTCCCTGTTCGGGCG	i-tRF	6	tRNA-Lys-TTT-1-6|chr19.trna252-LysTTT@40.73.34 tRNA-Lys-TTT-1-2|chr1.trna518-LysTTT@40.73.34 tRNA-Lys-TTT-1-4|chr13.trna491-LysTTT@40.73.34 tRNA-Lys-TTT-1-5|chr19.trna47-LysTTT@40.73.34 tRNA-Lys-TTT-1-1|chr1.trna197-LysTTT@40.73.34 tRNA-Lys-TTT-1-3|chr11.trna794-LysTTT@40.73.34	0.299734	0.149867	0	0.0749334	0.149867	0.2248	1.124	1.64854	2.46998	0.00244673	0.263854
GCTAATCCATTGTGCTCTGCACGCATGGGTTCGAATCCCATCCTCGTCG	i-tRF	1	tRNA-Ser-GCT-2-1|chr2.trna639-SerGCT@34.82.49	0.0749334	0.0749334	0	0	0.0749334	0.374667	0.2248	0.2248	2.46347	0.0307745	0.943684
TCCCCTGGAGGCGTGGGTTCGAATCCCACTTCTG	i-tRF	4	tRNA-Leu-CAG-2-3|chr8.trna437-LeuCAG@47.80.34 tRNA-Leu-CAA-1-1|chr13.trna489-LeuCAA@47.80.34 tRNA-Leu-CAG-2-1|chr1.trna289-LeuCAG@47.80.34 tRNA-Leu-CAG-2-2|chr8.trna190-LeuCAG@47.80.34	0.0749334	0.149867	0	0.0749334	0.149867	0.299734	0.524534	0.749334	2.45256	0.00138227	0.18235
AAGCTATCGGGCCCATACCCCGAAAACGTTGGTTTA	i-tRF	1	trnaMT-Met-CAT-MT6|chrMT.6-MetCAT@18.53.36	0.0749334	0.0749334	0	0	0	0.299734	0.149867	0.524534	2.44957	0.0425661	1
GACTTAAGATCCAATGGACATATGTCTGCGTGGGTTCGAACCCCACTCCTG	i-tRF	1	tRNA-Leu-TAA-2-1|chr10.trna582-LeuTAA@30.80.51	0	0.149867	0.0749334	0.0749334	0.374667	0.599467	0.149867	0.4496	2.44001	0.00840315	0.547432
CGTAAACCGAAGATCGCGGGTTCGAACCCCGTCCGTG	i-tRF	1	tRNA-Thr-CGT-2-1|chr11.trna252-ThrCGT@33.69.37	0.149867	0	0	0	0.149867	0.149867	0.0749334	0.599467	2.43965	0.0337532	0.969481
CCAGATCAGAAGGCTGCGTGTTCGAATCACGTCGGGGT	i-tRF	1	tRNA-Trp-CCA-2-1|chr10.trna384-TrpCCA@33.70.38	0.0749334	0	0.0749334	0	0.149867	0.374667	0.149867	0.2248	2.43842	0.0206876	0.830154
TCCGAATGGAGGCGTGGGT	i-tRF	1	tRNA-Leu-CAA-3-1|chr11.trna845-LeuCAA@47.65.19	0.2248	0.2248	0	0.0749334	0.674401	0.2248	1.124	0.4496	2.42585	0.00232984	0.257207
GAAGATTGGGGGTTCGAGTCCCTTCGTGGTCGCC	3-tRF	1	tRNA-Arg-CCG-2-1|chr17.trna431-ArgCCG@42.75.34	0.149867	0.0749334	0.0749334	0.2248	0.674401	0.149867	0.899201	1.04907	2.41469	0.00170573	0.216021
TAAGGTCAGCTAATTAAGCTATCGGGCCCATACCCCGAAAACGTTG	i-tRF	1	trnaMT-Met-CAT-MT6|chrMT.6-MetCAT@3.48.46	0.149867	0.0749334	0	0	0.374667	0.374667	0.0749334	0.299734	2.38446	0.012116	0.655512
CTATCGGGCCCATACCCCGAAAACGTTGG	i-tRF	1	trnaMT-Met-CAT-MT6|chrMT.6-MetCAT@21.49.29	0.0749334	0.0749334	0	0	0.0749334	0.0749334	0.299734	0.4496	2.36576	0.0380191	1
GAAGATTGAGGGTTCGAATCCCTTCGTGGTTG	i-tRF	2	tRNA-Arg-TCG-3-2|chr13.trna443-ArgTCG@42.73.32 tRNA-Arg-TCG-3-1|chr13.trna39-ArgTCG@42.73.32	0.374667	0.149867	0.299734	0.0749334	0.749334	0.4496	1.5736	2.09814	2.36378	0.000534762	0.0984367
ACTCTGCGTTGTGGCCGCAGCAACCTCGGTTCGAATCCGAGTCACGG	i-tRF	9	tRNA-His-GTG-2-7|chr3.trna340-HisGTG@24.70.47 tRNA-His-GTG-2-6|chr3.trna344-HisGTG@24.70.47 tRNA-His-GTG-2-2|chr2.trna600-HisGTG@24.70.47 tRNA-His-GTG-3-1|chr3.trna137-HisGTG@24.70.47 tRNA-His-GTG-2-1|chr2.trna601-HisGTG@24.70.47 tRNA-His-GTG-2-5|chr3.trna139-HisGTG@24.70.47 tRNA-His-GTG-2-8|chr4.trna704-HisGTG@24.70.47 tRNA-His-GTG-2-3|chr2.trna237-HisGTG@24.70.47 tRNA-His-GTG-2-4|chr3.trna135-H…	0.599467	0.2248	0.149867	0.0749334	0.524534	1.124	0.749334	3.372	2.35753	0.000303011	0.0693046
CTTTGGGTGCGAGAGGTCCCGGGTTCAAATCCCGGACGAGCCC	i-tRF	4	tRNA-Pro-TGG-2-1|chr3.trna39-ProTGG@30.72.43 tRNA-Pro-TGG-2-2|chr11.trna93-ProTGG@30.72.43 tRNA-Pro-TGG-2-4|chr17.trna433-ProTGG@30.72.43 tRNA-Pro-TGG-2-3|chr14.trna81-ProTGG@30.72.43	0	0.0749334	0.0749334	0	0.0749334	0.0749334	0.374667	0.374667	2.35331	0.0434104	1
TGAATCTGACAACAGGAAATAAACCTCCTTA	i-tRF	1	trnaMT-His-GTG-MT17|chrMT.17-HisGTG@32.62.31	0.149867	0.149867	0.0749334	0.2248	0.2248	0.4496	0.299734	2.62267	2.35317	0.00218031	0.248313
CTGAGGGTCCAGGGTTCAAGTCCCTGTTCGG	i-tRF	6	tRNA-Lys-TTT-1-4|chr13.trna491-LysTTT@40.70.31 tRNA-Lys-TTT-1-5|chr19.trna47-LysTTT@40.70.31 tRNA-Lys-TTT-1-1|chr1.trna197-LysTTT@40.70.31 tRNA-Lys-TTT-1-3|chr11.trna794-LysTTT@40.70.31 tRNA-Lys-TTT-1-6|chr19.trna252-LysTTT@40.70.31 tRNA-Lys-TTT-1-2|chr1.trna518-LysTTT@40.70.31	0.749334	0	0.2248	0	1.124	0.4496	1.19893	2.39787	2.34986	0.0024481	0.263854
AGAAGGCTGCGTGTTCGAATCACGTCGGGGTCA	i-tRF	1	tRNA-Trp-CCA-2-1|chr10.trna384-TrpCCA@40.72.33	0.0749334	0	0.149867	0.0749334	0.299734	0.149867	0.524534	0.674401	2.34166	0.015066	0.730403
CCAGATCAGAAGGTTGCGTGTTCAAATCACGTCGGGG	i-tRF	6	tRNA-Trp-CCA-6-1|chr10.trna567-TrpCCA@33.69.37 tRNA-Trp-CCA-4-1|chr13.trna71-TrpCCA@33.69.37 tRNA-Trp-CCA-4-2|chr13.trna73-TrpCCA@33.69.37 tRNA-Trp-CCA-1-1|chr11.trna817-TrpCCA@33.69.37 tRNA-Trp-CCA-3-2|chr11.trna798-TrpCCA@33.69.37 tRNA-Trp-CCA-3-1|chr11.trna190-TrpCCA@33.69.37	0.149867	0.0749334	0	0	0.149867	0.4496	0.299734	0.2248	2.33046	0.00755984	0.516386
GTATGATTCTCGCTTTGGGTGCGAGAGGTCCCGG	i-tRF	4	tRNA-Pro-TGG-2-2|chr11.trna93-ProTGG@18.51.34 tRNA-Pro-TGG-2-4|chr17.trna433-ProTGG@18.51.34 tRNA-Pro-TGG-2-3|chr14.trna81-ProTGG@18.51.34 tRNA-Pro-TGG-2-1|chr3.trna39-ProTGG@18.51.34	0.149867	0.149867	0.0749334	0	0.299734	0.2248	0.374667	1.124	2.32803	0.00418142	0.351162
AGAAGGCTGCGTGTTCGAATCACGTCGGGG	i-tRF	1	tRNA-Trp-CCA-2-1|chr10.trna384-TrpCCA@40.69.30	0.524534	0.149867	0.149867	0.149867	1.124	0.674401	1.42373	1.27387	2.3269	0.000173016	0.0489094
CGAAATCCAATGGGGTCTCCCCGCGCAGGTTCGAATCCTGCTCACAGCGCC	3-tRH	1	tRNA-Ser-CGA-1-1|chr11.trna192-SerCGA@34.84.51	0.0749334	0.0749334	0.149867	0	0.149867	0	0.749334	0.899201	2.3098	0.0273405	0.90888
CCCTGGAGGCGTGGGTTCGAATCCCACTTCTG	i-tRF	4	tRNA-Leu-CAA-1-1|chr13.trna489-LeuCAA@49.80.32 tRNA-Leu-CAG-2-1|chr1.trna289-LeuCAG@49.80.32 tRNA-Leu-CAG-2-2|chr8.trna190-LeuCAG@49.80.32 tRNA-Leu-CAG-2-3|chr8.trna437-LeuCAG@49.80.32	0	0.0749334	0	0.0749334	0.0749334	0.149867	0.374667	0.2248	2.30678	0.0398077	1
CGCCTGTCACGCGGGAGACCGGGGTTC	i-tRF	14	tRNA-Asp-GTC-1-6|chr5.trna588-AspGTC@29.55.27 tRNA-Asp-GTC-2-1|chr10.trna383-AspGTC@29.55.27 tRNA-Asp-GTC-1-9|chr11.trna29-AspGTC@29.55.27 tRNA-Asp-GTC-1-3|chr1.trna443-AspGTC@29.55.27 tRNA-Asp-GTC-1-2|chr1.trna446-AspGTC@29.55.27 tRNA-Asp-GTC-1-13|chr13.trna472-AspGTC@29.55.27 tRNA-Asp-GTC-1-8|chr10.trna379-AspGTC@29.55.27 tRNA-Asp-GTC-1-7|chr5.trna586-AspGTC@29.55.27 tRNA-Asp-GTC-1-12|chr13.trn…	0.0749334	0.0749334	0	0.0749334	0.149867	0.149867	0.374667	0.524534	2.30555	0.00555164	0.417814
ATAGAGTAAATTATAGAGGTTCAAGCCCTCTTA	i-tRF	1	trnaMT-Ile-GAT-MT4|chrMT.4-IleGAT@31.63.33	0.149867	0.0749334	0	0	0.374667	0.2248	0.0749334	0.4496	2.30316	0.0133701	0.689429
TTGTGGCCGCAGCAACCTCGGTTCGAATCCGAGTCACGG	i-tRF	9	tRNA-His-GTG-2-8|chr4.trna704-HisGTG@32.70.39 tRNA-His-GTG-2-3|chr2.trna237-HisGTG@32.70.39 tRNA-His-GTG-2-4|chr3.trna135-HisGTG@32.70.39 tRNA-His-GTG-2-7|chr3.trna340-HisGTG@32.70.39 tRNA-His-GTG-2-6|chr3.trna344-HisGTG@32.70.39 tRNA-His-GTG-2-2|chr2.trna600-HisGTG@32.70.39 tRNA-His-GTG-3-1|chr3.trna137-HisGTG@32.70.39 tRNA-His-GTG-2-1|chr2.trna601-HisGTG@32.70.39 tRNA-His-GTG-2-5|chr3.trna139-H…	0	0.149867	0	0	0.149867	0.2248	0.0749334	0.374667	2.29683	0.0124579	0.665741
GATAAAAGAATTACTTTGATAGAGTAAATTATAGAGGTTCAAGCCCTCTTA	i-tRF	1	trnaMT-Ile-GAT-MT4|chrMT.4-IleGAT@13.63.51	1.27387	0.374667	0.374667	0	1.124	0.974134	2.09814	7.11867	2.28892	0.00151991	0.196057
ACTCTGGACTCTGAATCCAGCGATCCGAGTTC	i-tRF	9	tRNA-Gln-CTG-2-3|chr13.trna29-GlnCTG@24.55.32 tRNA-Gln-CTG-2-4|chr13.trna475-GlnCTG@24.55.32 tRNA-Gln-CTG-2-2|chr11.trna795-GlnCTG@24.55.32 tRNA-Gln-CTG-2-1|chr9.trna147-GlnCTG@24.55.32 tRNA-Gln-CTG-4-1|chr3.trna146-GlnCTG@24.55.32 tRNA-Gln-CTG-3-2|chr3.trna346-GlnCTG@24.55.32 tRNA-Gln-CTG-3-3|chr3.trna140-GlnCTG@24.55.32 tRNA-Gln-CTG-3-1|chr3.trna349-GlnCTG@24.55.32 tRNA-Gln-CTG-5-1|chr13.trna46…	0	0.149867	0.2248	0.299734	0	0.2248	1.19893	2.9224	2.28572	0.0176583	0.777577
GCAGCAACCTCGGTTCGAATCCGAGTCACG	i-tRF	9	tRNA-His-GTG-3-1|chr3.trna137-HisGTG@40.69.30 tRNA-His-GTG-2-1|chr2.trna601-HisGTG@40.69.30 tRNA-His-GTG-2-5|chr3.trna139-HisGTG@40.69.30 tRNA-His-GTG-2-8|chr4.trna704-HisGTG@40.69.30 tRNA-His-GTG-2-3|chr2.trna237-HisGTG@40.69.30 tRNA-His-GTG-2-4|chr3.trna135-HisGTG@40.69.30 tRNA-His-GTG-2-7|chr3.trna340-HisGTG@40.69.30 tRNA-His-GTG-2-6|chr3.trna344-HisGTG@40.69.30 tRNA-His-GTG-2-2|chr2.trna600-H…	0.824268	0.0749334	0.0749334	0	0.599467	0.674401	1.27387	2.248	2.27322	0.00205305	0.239389
CTCATAATCTGAAGGTCCTGAGTTCGAACCTCAGAGGGG	i-tRF	2	tRNA-Met-CAT-2-2|chr13.trna490-MetCAT@32.70.39 tRNA-Met-CAT-2-1|chr13.trna26-MetCAT@32.70.39	0.374667	0.0749334	0	0	0.299734	0.4496	0.524534	0.899201	2.27229	0.00253161	0.26451
AGCATTTGACTGCAGATCAAGAGGTCCCCGGTTCAAATCCGGGTG	i-tRF	6	tRNA-Cys-GCA-8-1|chr6.trna454-CysGCA@22.66.45 tRNA-Cys-GCA-3-1|chr6.trna65-CysGCA@22.66.45 tRNA-Cys-GCA-3-3|chr11.trna626-CysGCA@22.66.45 tRNA-Cys-GCA-3-2|chr11.trna345-CysGCA@22.66.45 tRNA-Cys-GCA-7-1|chr6.trna457-CysGCA@22.66.45 tRNA-Cys-GCA-3-4|chr11.trna625-CysGCA@22.66.45	0.149867	0	0	0.0749334	0.0749334	0.2248	0.299734	0.599467	2.26986	0.019518	0.813273
AGCATCTGGCCTACACCCAGAAGATTTCATGACCAATGAACACTCTGA	i-tRF	1	trnaMT-Val-TAC-MT2|chrMT.2-ValTAC@22.69.48	0.2248	0	0	0	0.0749334	0.149867	0.4496	0.524534	2.26708	0.0315944	0.945474
TCCATTGGGGTCTCCCCGCGCAGGTTCGAATCCTGCCGACTACGCC	3-tRF	6	tRNA-Ser-AGA-2-2|chr11.trna186-SerAGA@39.84.46 tRNA-Ser-AGA-2-4|chr13.trna52-SerAGA@39.84.46 tRNA-Ser-AGA-2-5|chr13.trna471-SerAGA@39.84.46 tRNA-Ser-AGA-2-6|chr13.trna444-SerAGA@39.84.46 tRNA-Ser-AGA-2-3|chr13.trna50-SerAGA@39.84.46 tRNA-Ser-AGA-2-1|chr4.trna8-SerAGA@39.84.46	0.0749334	0.149867	0.0749334	0.149867	0.0749334	0.299734	1.04907	0.824268	2.25765	0.00854638	0.550439
GTAATCCATTGGTCTTAGGAACCAAAAACCT	i-tRF	1	trnaMT-Leu-TAG-MT19|chrMT.19-LeuTAG@17.47.31	0	0.149867	0	0	0	0.149867	0.299734	0.374667	2.25381	0.0311548	0.943684
TGGGTGCTGGTGGTGGGGAGTAGCTCCTTCTTCTTGACCA	3-tRH	1	trnaMT-Pro-TGG-MT22|chrMT.22-ProTGG@31.70.40	0	0.149867	0	0	0.2248	0	0.299734	0.2248	2.24737	0.040199	1
TTCGGCGCTCTCACCGCCGCGGCCCGGGTTCGATTCCCGGTCAGG	i-tRF	9	tRNA-Glu-CTC-1-3|chr1.trna442-GluCTC@25.69.45 tRNA-Glu-CTC-1-5|chr3.trna338-GluCTC@25.69.45 tRNA-Glu-CTC-1-2|chr1.trna445-GluCTC@25.69.45 tRNA-Glu-CTC-1-6|chr3.trna143-GluCTC@25.69.45 tRNA-Glu-CTC-1-1|chr1.trna448-GluCTC@25.69.45 tRNA-Glu-CTC-1-8|chr11.trna846-GluCTC@25.69.45 tRNA-Glu-CTC-1-4|chr1.trna299-GluCTC@25.69.45 tRNA-Glu-CTC-1-7|chr10.trna38-GluCTC@25.69.45 tRNA-Glu-CTC-1-9|chr13.trna492…	0.0749334	0	0.0749334	0	0.0749334	0.299734	0.0749334	0.374667	2.23925	0.0450348	1
CCGGGTTCGAGTCCCGGCGGAGTCGCC	3-tRF	1	tRNA-Arg-TCT-2-1|chr3.trna289-ArgTCT@49.75.27	0	0.149867	0	0	0	0.0749334	0.374667	0.374667	2.23766	0.0416091	1
CCTGCCACGCGGGAGGCCCGGG	i-tRF	13	tRNA-Gly-GCC-1-3|chr1.trna296-GlyGCC@30.51.22 tRNA-Gly-GCC-4-1|chr8.trna247-GlyGCC@30.51.22 tRNA-Gly-GCC-3-1|chr1.trna612-GlyGCC@30.51.22 tRNA-Gly-GCC-2-6|chr11.trna797-GlyGCC@30.51.22 tRNA-Gly-GCC-2-2|chr2.trna742-GlyGCC@30.51.22 tRNA-Gly-GCC-2-7|chr13.trna42-GlyGCC@30.51.22 tRNA-Gly-GCC-2-8|chr13.trna74-GlyGCC@30.51.22 tRNA-Gly-GCC-2-3|chr3.trna408-GlyGCC@30.51.22 tRNA-Gly-GCC-2-5|chr8.trna383-…	0.0749334	0.299734	0	0	0.374667	0.674401	0.2248	0.149867	2.22023	0.0209911	0.835973
CGTATGGAGGCGTGGGT	i-tRF	1	tRNA-Leu-CAA-2-1|chr13.trna30-LeuCAA@49.65.17	0.299734	0.299734	0.149867	0.524534	1.124	0.4496	1.94827	2.17307	2.21914	0.000157332	0.0456999
AGAAGGCTGCGTGTTCGAATCACGTCGGG	i-tRF	1	tRNA-Trp-CCA-2-1|chr10.trna384-TrpCCA@40.68.29	0.2248	0	0	0.0749334	0.599467	0.149867	0.149867	0.374667	2.21108	0.0181812	0.792242
GTCATTGGTCGCAGTTGAATGCTGTGTAGAAATACC	3-tRF	1	trnaMT-Glu-TTC-MT20|chrMT.20-GluTTC@36.71.36	0	0	0.0749334	0.149867	0.149867	0.2248	0.299734	0.4496	2.2083	0.0153848	0.730403
CCGCAGCAACCTCGGTTCGAATCCGAGTCACG	i-tRF	9	tRNA-His-GTG-2-5|chr3.trna139-HisGTG@38.69.32 tRNA-His-GTG-2-8|chr4.trna704-HisGTG@38.69.32 tRNA-His-GTG-2-3|chr2.trna237-HisGTG@38.69.32 tRNA-His-GTG-2-4|chr3.trna135-HisGTG@38.69.32 tRNA-His-GTG-2-7|chr3.trna340-HisGTG@38.69.32 tRNA-His-GTG-2-6|chr3.trna344-HisGTG@38.69.32 tRNA-His-GTG-2-2|chr2.trna600-HisGTG@38.69.32 tRNA-His-GTG-3-1|chr3.trna137-HisGTG@38.69.32 tRNA-His-GTG-2-1|chr2.trna601-H…	0.4496	0.149867	0.149867	0.0749334	0.899201	0.749334	0.374667	1.64854	2.19429	0.00160994	0.205533
GGCTCGTTGGTCTAGGGGTATGATTCTCGCTTTGGGTG	5-tRF	4	tRNA-Pro-TGG-2-1|chr3.trna39-ProTGG@1.38.38 tRNA-Pro-TGG-2-2|chr11.trna93-ProTGG@1.38.38 tRNA-Pro-TGG-2-4|chr17.trna433-ProTGG@1.38.38 tRNA-Pro-TGG-2-3|chr14.trna81-ProTGG@1.38.38	3.74667	2.39787	0.824268	2.54774	3.29707	5.91974	19.7075	10.8653	2.19005	5.51295e-05	0.0220944
TTCAGTGGTAGAATTCTCGCCTG	i-tRF	13	tRNA-Gly-GCC-4-1|chr8.trna247-GlyGCC@11.33.23 tRNA-Gly-GCC-3-1|chr1.trna612-GlyGCC@11.33.23 tRNA-Gly-GCC-2-6|chr11.trna797-GlyGCC@11.33.23 tRNA-Gly-GCC-2-2|chr2.trna742-GlyGCC@11.33.23 tRNA-Gly-GCC-2-7|chr13.trna42-GlyGCC@11.33.23 tRNA-Gly-GCC-2-8|chr13.trna74-GlyGCC@11.33.23 tRNA-Gly-GCC-2-3|chr3.trna408-GlyGCC@11.33.23 tRNA-Gly-GCC-2-5|chr8.trna383-GlyGCC@11.33.23 tRNA-Gly-GCC-2-1|chr1.trna290-…	0.299734	0.149867	0.0749334	0.0749334	0.674401	0.374667	0.749334	0.749334	2.18497	0.00147249	0.191068
CTGAATCCAGCGATCCGAG	i-tRF	9	tRNA-Gln-CTG-3-1|chr3.trna349-GlnCTG@34.52.19 tRNA-Gln-CTG-4-1|chr3.trna146-GlnCTG@34.52.19 tRNA-Gln-CTG-3-2|chr3.trna346-GlnCTG@34.52.19 tRNA-Gln-CTG-3-3|chr3.trna140-GlnCTG@34.52.19 tRNA-Gln-CTG-5-1|chr13.trna469-GlnCTG@34.52.19 tRNA-Gln-CTG-2-4|chr13.trna475-GlnCTG@34.52.19 tRNA-Gln-CTG-2-2|chr11.trna795-GlnCTG@34.52.19 tRNA-Gln-CTG-2-1|chr9.trna147-GlnCTG@34.52.19 tRNA-Gln-CTG-2-3|chr13.trna2…	0	0.0749334	0.0749334	0.0749334	0	0.2248	0.299734	0.674401	2.18435	0.0441545	1
TGGTCTTGTAAACCAGGGGTCGCGAGTTCAAATCTCGCTGGGG	i-tRF	3	tRNA-Thr-TGT-3-1|chr11.trna92-ThrTGT@28.70.43 tRNA-Thr-TGT-2-1|chr14.trna79-ThrTGT@28.70.43 tRNA-Thr-TGT-3-2|chr14.trna312-ThrTGT@28.70.43	0.149867	0.0749334	0	0	0.149867	0.0749334	0.299734	0.599467	2.18118	0.0124011	0.664353
AGCGCGTCAGTCTCATAATCTGAAGGTCGTGAGTTCGATCCTCACACGGG	i-tRF	2	tRNA-Met-CAT-1-1|chr8.trna344-MetCAT@21.70.50 tRNA-Met-CAT-1-2|chr15.trna399-MetCAT@21.70.50	0.824268	0.149867	0.149867	0.2248	0.674401	1.3488	1.124	3.07227	2.17969	0.000326548	0.071229
CGCTTTGGGTGCGAGAGGTCCCGGGTTCAAATCCCGGACGAGCCC	i-tRF	4	tRNA-Pro-TGG-2-4|chr17.trna433-ProTGG@28.72.45 tRNA-Pro-TGG-2-3|chr14.trna81-ProTGG@28.72.45 tRNA-Pro-TGG-2-1|chr3.trna39-ProTGG@28.72.45 tRNA-Pro-TGG-2-2|chr11.trna93-ProTGG@28.72.45	0.2248	0	0	0	0.0749334	0.299734	0.374667	0.299734	2.16118	0.0420145	1
GAATGGAGGCGTGGGT	i-tRF	1	tRNA-Leu-CAA-3-1|chr11.trna845-LeuCAA@50.65.16	0.2248	0.0749334	0	0	0.149867	0.149867	0.4496	0.674401	2.15895	0.00850805	0.550439
GAAGATTCCAGGTTCGACTCCTGGCTGGCTCG	i-tRF	3	tRNA-Arg-ACG-1-2|chr13.trna445-ArgACG@42.73.32 tRNA-Arg-ACG-1-3|chr14.trna89-ArgACG@42.73.32 tRNA-Arg-ACG-1-1|chr13.trna447-ArgACG@42.73.32	0.0749334	0	0	0.149867	0.0749334	0.299734	0.374667	0.299734	2.15586	0.0322267	0.950028
GCCGCGGCCCGGGTTCGA	i-tRF	11	tRNA-Glu-CTC-1-5|chr3.trna338-GluCTC@40.57.18 tRNA-Glu-CTC-1-2|chr1.trna445-GluCTC@40.57.18 tRNA-Glu-CTC-1-6|chr3.trna143-GluCTC@40.57.18 tRNA-Glu-TTC-3-1|chr3.trna131-GluTTC@40.57.18 tRNA-Glu-TTC-3-2|chr3.trna347-GluTTC@40.57.18 tRNA-Glu-CTC-1-1|chr1.trna448-GluCTC@40.57.18 tRNA-Glu-CTC-1-8|chr11.trna846-GluCTC@40.57.18 tRNA-Glu-CTC-1-4|chr1.trna299-GluCTC@40.57.18 tRNA-Glu-CTC-1-7|chr10.trna38-…	0.0749334	0.149867	0.0749334	0	0.2248	0.2248	0.524534	0.374667	2.15528	0.0153482	0.730403
TGACTGCAGATCAAGAGGTCCCCGGTTCAAATCCGGGT	i-tRF	6	tRNA-Cys-GCA-7-1|chr6.trna457-CysGCA@28.65.38 tRNA-Cys-GCA-3-1|chr6.trna65-CysGCA@28.65.38 tRNA-Cys-GCA-3-3|chr11.trna626-CysGCA@28.65.38 tRNA-Cys-GCA-3-2|chr11.trna345-CysGCA@28.65.38 tRNA-Cys-GCA-3-4|chr11.trna625-CysGCA@28.65.38 tRNA-Cys-GCA-8-1|chr6.trna454-CysGCA@28.65.38	0.0749334	0.0749334	0.0749334	0.149867	0.0749334	0.749334	0.374667	0.4496	2.15292	0.0195477	0.813273
CAGGCGGCCCGGGTTCGACTCCCGGTATG	i-tRF	2	tRNA-Glu-TTC-2-1|chr1.trna680-GluTTC@40.68.29 tRNA-Glu-TTC-2-2|chr14.trna159-GluTTC@40.68.29	0.149867	0	0	0	0.149867	0.149867	0.149867	0.299734	2.152	0.0485052	1
GGTTAGGATTCGGCGCTCTCACCGCCGCGGCCCGGGTTCGATTCCCGGTCAGG	i-tRF	9	tRNA-Glu-CTC-1-9|chr13.trna492-GluCTC@17.69.53 tRNA-Glu-CTC-1-3|chr1.trna442-GluCTC@17.69.53 tRNA-Glu-CTC-1-5|chr3.trna338-GluCTC@17.69.53 tRNA-Glu-CTC-1-2|chr1.trna445-GluCTC@17.69.53 tRNA-Glu-CTC-1-6|chr3.trna143-GluCTC@17.69.53 tRNA-Glu-CTC-1-1|chr1.trna448-GluCTC@17.69.53 tRNA-Glu-CTC-1-8|chr11.trna846-GluCTC@17.69.53 tRNA-Glu-CTC-1-4|chr1.trna299-GluCTC@17.69.53 tRNA-Glu-CTC-1-7|chr10.trna38…	1.94827	0.2248	0.299734	0.2248	1.87334	2.54774	2.39787	4.57094	2.15157	0.000748565	0.123439
TCGCTGGTTCGATTCCGGCTCGAAGGAC	3-tRF	3	tRNA-Tyr-GTA-3-2|chr14.trna80-TyrGTA@47.74.28 tRNA-Tyr-GTA-3-1|chr3.trna10-TyrGTA@47.74.28 tRNA-Tyr-GTA-2-1|chr5.trna45-TyrGTA@47.74.28	0.149867	0	0.0749334	0.0749334	0.2248	0.374667	0.299734	0.4496	2.13323	0.0130477	0.680442
TGCGAGAGGTCCCGGGTTCAAATCCCGGACGAGCC	i-tRF	13	tRNA-Pro-TGG-2-1|chr3.trna39-ProTGG@37.71.35 tRNA-Pro-TGG-2-2|chr11.trna93-ProTGG@37.71.35 tRNA-Pro-TGG-2-4|chr17.trna433-ProTGG@37.71.35 tRNA-Pro-TGG-2-3|chr14.trna81-ProTGG@37.71.35 tRNA-Pro-AGG-1-3|chr6.trna15-ProAGG@37.71.35 tRNA-Pro-AGG-1-6|chr14.trna313-ProAGG@37.71.35 tRNA-Pro-AGG-1-1|chr1.trna281-ProAGG@37.71.35 tRNA-Pro-AGG-1-2|chr3.trna40-ProAGG@37.71.35 tRNA-Pro-AGG-1-5|chr13.trna451-P…	0.0749334	0.149867	0	0	0.0749334	0.2248	0.299734	0.4496	2.12841	0.0144237	0.715784
TTGCGTAAGACTTAAAACCTTGTTCCCAGAGGTTC	i-tRF	1	trnaMT-Leu-TAA-MT3|chrMT.3-LeuTAA@24.58.35	0.599467	0.299734	0	0.0749334	0.374667	0.749334	0.524534	2.77254	2.11251	0.00315784	0.307632
ATCCATTGTGCTCTGCACGCATGGGTTCGAATCCCATCCTCGTCG	i-tRF	1	tRNA-Ser-GCT-2-1|chr2.trna639-SerGCT@38.82.45	0.2248	0.149867	0.0749334	0.0749334	0	1.124	0.299734	0.824268	2.11188	0.0194669	0.813116
TGGTTTTCACCCAGGCGGCCCGGGTTCGACTCCCGGTGTGG	i-tRF	4	tRNA-Glu-TTC-1-4|chr14.trna154-GluTTC@29.69.41 tRNA-Glu-TTC-1-3|chr13.trna69-GluTTC@29.69.41 tRNA-Glu-TTC-1-1|chr7.trna160-GluTTC@29.69.41 tRNA-Glu-TTC-1-2|chr9.trna408-GluTTC@29.69.41	0.374667	0	0	0	0.4496	0.374667	0.374667	0.2248	2.10911	0.0245507	0.868492
GTTAATGTAGCTTAATAACAAAGCAAAGCACTGAAAATGCTTAGATGG	5-tRF	1	trnaMT-Phe-GAA-MT1|chrMT.1-PheGAA@1.48.48	0.149867	0.149867	0	0	0.149867	0.149867	0.4496	0.599467	2.10784	0.00987232	0.583148
TATTAAAGCATCTGGCCTACACCCAGAAGATTTCATGACCAATGAACACTCT	i-tRF	1	trnaMT-Val-TAC-MT2|chrMT.2-ValTAC@16.67.52	0.0749334	0.0749334	0	0.0749334	0.299734	0	0.374667	0.299734	2.10216	0.0321142	0.948477
GGTTCGAATCCCATCCTCGTCG	i-tRF	5	tRNA-Ser-GCT-4-3|chr13.trna79-SerGCT@61.82.22 tRNA-Ser-GCT-3-1|chr19.trna279-SerGCT@61.82.22 tRNA-Ser-GCT-2-1|chr2.trna639-SerGCT@61.82.22 tRNA-Ser-GCT-4-2|chr13.trna464-SerGCT@61.82.22 tRNA-Ser-GCT-4-1|chr11.trna799-SerGCT@61.82.22	0	0.0749334	0.0749334	0.0749334	0.149867	0.149867	0.2248	0.524534	2.09979	0.0328616	0.959049
CGCGGGAGGCCCGGGTTCGATTCCCGGCCAATGCAC	3-tRF	8	tRNA-Gly-GCC-2-3|chr3.trna408-GlyGCC@37.72.36 tRNA-Gly-GCC-2-5|chr8.trna383-GlyGCC@37.72.36 tRNA-Gly-GCC-2-1|chr1.trna290-GlyGCC@37.72.36 tRNA-Gly-GCC-2-4|chr8.trna384-GlyGCC@37.72.36 tRNA-Gly-GCC-2-6|chr11.trna797-GlyGCC@37.72.36 tRNA-Gly-GCC-2-2|chr2.trna742-GlyGCC@37.72.36 tRNA-Gly-GCC-2-7|chr13.trna42-GlyGCC@37.72.36 tRNA-Gly-GCC-2-8|chr13.trna74-GlyGCC@37.72.36	0.599467	0.299734	0	0.2248	0.149867	1.5736	1.04907	1.72347	2.08634	0.00289429	0.290465
CGAGAGGTCCCGGGTTCAAATCCCGGACGAGCCC	i-tRF	14	tRNA-Pro-AGG-1-4|chr7.trna454-ProAGG@39.72.34 tRNA-Pro-CGG-1-2|chr11.trna188-ProCGG@39.72.34 tRNA-Pro-CGG-1-1|chr1.trna460-ProCGG@39.72.34 tRNA-Pro-CGG-1-3|chr17.trna28-ProCGG@39.72.34 tRNA-Pro-TGG-2-1|chr3.trna39-ProTGG@39.72.34 tRNA-Pro-TGG-2-2|chr11.trna93-ProTGG@39.72.34 tRNA-Pro-TGG-2-4|chr17.trna433-ProTGG@39.72.34 tRNA-Pro-TGG-2-3|chr14.trna81-ProTGG@39.72.34 tRNA-Pro-TGG-1-1|chr7.trna209-…	0.374667	0.149867	0.674401	0	0.824268	1.27387	1.7984	1.5736	2.08605	0.00525588	0.406862
TGCGTAAGACTTAAAACCTTGTTCCCAGAGGTTCA	i-tRF	1	trnaMT-Leu-TAA-MT3|chrMT.3-LeuTAA@25.59.35	0	0.149867	0	0	0	0.149867	0.149867	0.4496	2.08307	0.0472758	1
GCCTGTCACGCGGGAGACCGGGGTTCGA	i-tRF	13	tRNA-Asp-GTC-1-13|chr13.trna472-AspGTC@30.57.28 tRNA-Asp-GTC-1-8|chr10.trna379-AspGTC@30.57.28 tRNA-Asp-GTC-1-7|chr5.trna586-AspGTC@30.57.28 tRNA-Asp-GTC-1-12|chr13.trna474-AspGTC@30.57.28 tRNA-Asp-GTC-1-11|chr13.trna48-AspGTC@30.57.28 tRNA-Asp-GTC-1-5|chr1.trna297-AspGTC@30.57.28 tRNA-Asp-GTC-1-10|chr11.trna189-AspGTC@30.57.28 tRNA-Asp-GTC-1-1|chr1.trna450-AspGTC@30.57.28 tRNA-Asp-GTC-1-4|chr1.t…	0.299734	0	0	0	0.4496	0.0749334	0.149867	0.599467	2.08288	0.0365536	0.994378
CTGATAAAAGAATTACTTTGATAGAGTAAATTATAGAGGTTCAAGCCCTCTTA	i-tRF	1	trnaMT-Ile-GAT-MT4|chrMT.4-IleGAT@11.63.53	0.674401	0	0	0.149867	0.674401	0.2248	0.524534	2.248	2.08275	0.014993	0.730403
AGGTCGCAGTCTCCCCTGGAGGCGTGGGTTCGAATCCCACTCCTG	i-tRF	6	tRNA-Leu-CAG-1-5|chr13.trna446-LeuCAG@36.80.45 tRNA-Leu-CAG-1-1|chr1.trna291-LeuCAG@36.80.45 tRNA-Leu-CAG-3-1|chr8.trna77-LeuCAG@36.80.45 tRNA-Leu-CAG-1-3|chr1.trna295-LeuCAG@36.80.45 tRNA-Leu-CAG-1-2|chr1.trna293-LeuCAG@36.80.45 tRNA-Leu-CAG-1-4|chr1.trna439-LeuCAG@36.80.45	0	0.2248	0.0749334	0	0.0749334	0.4496	0.374667	0.374667	2.08064	0.0329621	0.959049
CAGAAGATTGAGGGTTCGAGTCCCTTCGTGGTCGCC	3-tRF	2	tRNA-Arg-TCG-2-1|chr11.trna453-ArgTCG@40.75.36 tRNA-Arg-CCG-1-1|chr13.trna488-ArgCCG@40.75.36	0	0	0.0749334	0.2248	0.149867	0.299734	0.299734	0.599467	2.07921	0.021521	0.843125
TGCGAGAGGTCCCGGGTTCAAATCCCGGACGAGCCC	i-tRF	13	tRNA-Pro-TGG-2-2|chr11.trna93-ProTGG@37.72.36 tRNA-Pro-TGG-2-4|chr17.trna433-ProTGG@37.72.36 tRNA-Pro-TGG-2-3|chr14.trna81-ProTGG@37.72.36 tRNA-Pro-AGG-1-3|chr6.trna15-ProAGG@37.72.36 tRNA-Pro-AGG-1-6|chr14.trna313-ProAGG@37.72.36 tRNA-Pro-AGG-1-1|chr1.trna281-ProAGG@37.72.36 tRNA-Pro-AGG-1-2|chr3.trna40-ProAGG@37.72.36 tRNA-Pro-AGG-1-5|chr13.trna451-ProAGG@37.72.36 tRNA-Pro-AGG-1-4|chr7.trna454-…	0.299734	0.374667	0	0.149867	0.149867	0.899201	1.04907	1.19893	2.07504	0.00226983	0.253295
CTCACCGCCGCGGCCCGGGTTCGATTCCCGGTC	i-tRF	9	tRNA-Glu-CTC-1-8|chr11.trna846-GluCTC@34.66.33 tRNA-Glu-CTC-1-4|chr1.trna299-GluCTC@34.66.33 tRNA-Glu-CTC-1-7|chr10.trna38-GluCTC@34.66.33 tRNA-Glu-CTC-1-9|chr13.trna492-GluCTC@34.66.33 tRNA-Glu-CTC-1-3|chr1.trna442-GluCTC@34.66.33 tRNA-Glu-CTC-1-5|chr3.trna338-GluCTC@34.66.33 tRNA-Glu-CTC-1-2|chr1.trna445-GluCTC@34.66.33 tRNA-Glu-CTC-1-6|chr3.trna143-GluCTC@34.66.33 tRNA-Glu-CTC-1-1|chr1.trna448…	0.374667	0	0	0.0749334	0.149867	0.4496	0.299734	1.124	2.07312	0.0128821	0.676385
TAAGCTATCGGGCCCATACCCCGAAAACGTTGGTTTA	i-tRF	1	trnaMT-Met-CAT-MT6|chrMT.6-MetCAT@17.53.37	0.149867	0.0749334	0.0749334	0.0749334	0.2248	0.2248	0.2248	1.04907	2.0728	0.0145297	0.71761
ACTCTGCGTTGTGGCCGCAGCAACCTCGGTTCGAATCCGAGTCACGGCA	i-tRF	9	tRNA-His-GTG-2-1|chr2.trna601-HisGTG@24.72.49 tRNA-His-GTG-2-5|chr3.trna139-HisGTG@24.72.49 tRNA-His-GTG-2-8|chr4.trna704-HisGTG@24.72.49 tRNA-His-GTG-2-3|chr2.trna237-HisGTG@24.72.49 tRNA-His-GTG-2-4|chr3.trna135-HisGTG@24.72.49 tRNA-His-GTG-2-7|chr3.trna340-HisGTG@24.72.49 tRNA-His-GTG-2-6|chr3.trna344-HisGTG@24.72.49 tRNA-His-GTG-2-2|chr2.trna600-HisGTG@24.72.49 tRNA-His-GTG-3-1|chr3.trna137-H…	0.824268	0.374667	0.0749334	0.2248	0.4496	1.04907	1.42373	3.5968	2.06888	0.000593226	0.103198
ACTGCAGATCAAGAGGTCCCTGGTTCAAATCCGGGTGCCCCCTCCA	i-tRF	2	tRNA-Cys-GCA-5-1|chr11.trna631-CysGCA@30.75.46 tRNA-Cys-GCA-2-1|chr11.trna629-CysGCA@30.75.46	0.0749334	0.0749334	0	0.0749334	0	0.2248	0.524534	0.2248	2.06665	0.0364082	0.992869
AGCATTTGACTGCAGATCAAGAGGTCCCCGGTTCAAATCCGGGTGCCCCCTC	3-tRF	5	tRNA-Cys-GCA-3-3|chr11.trna626-CysGCA@22.73.52 tRNA-Cys-GCA-3-2|chr11.trna345-CysGCA@22.73.52 tRNA-Cys-GCA-3-4|chr11.trna625-CysGCA@22.73.52 tRNA-Cys-GCA-7-1|chr6.trna457-CysGCA@22.73.52 tRNA-Cys-GCA-3-1|chr6.trna65-CysGCA@22.73.52	0.0749334	0	0	0.2248	0.0749334	0.2248	0.374667	0.674401	2.05611	0.0175885	0.776381
GGTATGATTCTCGCTTTGGGTGCGAGAGGTCCCGGG	i-tRF	4	tRNA-Pro-TGG-2-3|chr14.trna81-ProTGG@17.52.36 tRNA-Pro-TGG-2-1|chr3.trna39-ProTGG@17.52.36 tRNA-Pro-TGG-2-2|chr11.trna93-ProTGG@17.52.36 tRNA-Pro-TGG-2-4|chr17.trna433-ProTGG@17.52.36	0.0749334	0.149867	0	0.0749334	0.0749334	0.149867	0.374667	0.749334	2.05529	0.0160579	0.732577
GTAGAGCATGAGACTCTTAATCTCAGGGTCGTGGGTTCGAGCCCCACGTTGG	i-tRF	8	tRNA-Lys-CTT-3-4|chr13.trna67-LysCTT@19.70.52 tRNA-Lys-CTT-3-3|chr11.trna895-LysCTT@19.70.52 tRNA-Lys-CTT-3-1|chr3.trna136-LysCTT@19.70.52 tRNA-Lys-CTT-3-6|chr17.trna437-LysCTT@19.70.52 tRNA-Lys-CTT-3-7|chr17.trna29-LysCTT@19.70.52 tRNA-Lys-CTT-3-5|chr17.trna27-LysCTT@19.70.52 tRNA-Lys-CTT-3-2|chr3.trna341-LysCTT@19.70.52 tRNA-Lys-CTT-16-1|chr13.trna187-LysCTT@13.64.52	0.2248	0	0.0749334	0	0.149867	0.524534	0.149867	0.4496	2.04771	0.0376255	1
AGGCGGCCCGGGTTCGACTCCCGGTGTG	i-tRF	4	tRNA-Glu-TTC-1-4|chr14.trna154-GluTTC@41.68.28 tRNA-Glu-TTC-1-3|chr13.trna69-GluTTC@41.68.28 tRNA-Glu-TTC-1-1|chr7.trna160-GluTTC@41.68.28 tRNA-Glu-TTC-1-2|chr9.trna408-GluTTC@41.68.28	0.974134	0.2248	0	0	0.524534	0.524534	1.94827	1.64854	2.04501	0.0097066	0.57985
TTCATGTCATTGGTCGCAGTTGAATGCTGTGTAGA	i-tRF	1	trnaMT-Glu-TTC-MT20|chrMT.20-GluTTC@31.65.35	0	0	0.0749334	0.2248	0.149867	0.2248	0.524534	0.374667	2.03575	0.0277944	0.91571
TGACTGCAGATCAAGAGGTCCCCGGTTCAAATCCGGGTGCCCCCTC	3-tRF	5	tRNA-Cys-GCA-3-1|chr6.trna65-CysGCA@28.73.46 tRNA-Cys-GCA-3-3|chr11.trna626-CysGCA@28.73.46 tRNA-Cys-GCA-3-2|chr11.trna345-CysGCA@28.73.46 tRNA-Cys-GCA-7-1|chr6.trna457-CysGCA@28.73.46 tRNA-Cys-GCA-3-4|chr11.trna625-CysGCA@28.73.46	0	0.0749334	0.149867	0.0749334	0.0749334	0.2248	0.4496	0.599467	2.03161	0.026359	0.88782
TTTGACTGCAGATCAAGAGGTCCCCGGTTC	i-tRF	6	tRNA-Cys-GCA-3-4|chr11.trna625-CysGCA@26.55.30 tRNA-Cys-GCA-8-1|chr6.trna454-CysGCA@26.55.30 tRNA-Cys-GCA-3-1|chr6.trna65-CysGCA@26.55.30 tRNA-Cys-GCA-3-3|chr11.trna626-CysGCA@26.55.30 tRNA-Cys-GCA-3-2|chr11.trna345-CysGCA@26.55.30 tRNA-Cys-GCA-7-1|chr6.trna457-CysGCA@26.55.30	0.0749334	0.0749334	0	0.149867	0	0.299734	0.299734	0.749334	2.02677	0.0256915	0.880341
GACTCCAGATCAGAAGGTTGCGTGTTCAAGTCACGTCGG	i-tRF	1	tRNA-Trp-CCA-5-1|chr11.trna832-TrpCCA@29.67.39	0.149867	0.0749334	0	0	0.0749334	0.149867	0.374667	0.374667	2.02404	0.0260582	0.883329
GAGCATTTGACTGCAGATCAAGAGGTCCCCGGTTCAAATCCGGGT	i-tRF	6	tRNA-Cys-GCA-3-3|chr11.trna626-CysGCA@21.65.45 tRNA-Cys-GCA-3-2|chr11.trna345-CysGCA@21.65.45 tRNA-Cys-GCA-3-4|chr11.trna625-CysGCA@21.65.45 tRNA-Cys-GCA-7-1|chr6.trna457-CysGCA@21.65.45 tRNA-Cys-GCA-3-1|chr6.trna65-CysGCA@21.65.45 tRNA-Cys-GCA-8-1|chr6.trna454-CysGCA@21.65.45	0.0749334	0.0749334	0.0749334	0	0.0749334	0.299734	0.2248	0.374667	2.01794	0.0371832	1
CATGTCATTGGTCGCAGTTGAATGCTGTGTAG	i-tRF	1	trnaMT-Glu-TTC-MT20|chrMT.20-GluTTC@33.64.32	0.149867	0.0749334	0	0.149867	0.374667	0	0.374667	0.824268	2.01614	0.0221679	0.8572
TCTAATTCAAAGGTTCCGGGTTCGAGTCCCGGCGGAGTCG	i-tRF	1	tRNA-Arg-TCT-2-1|chr3.trna289-ArgTCT@34.73.40	0.299734	0.149867	0.0749334	0.0749334	0.2248	0.524534	0.749334	0.899201	2.01115	0.00302115	0.299852
TTGTCAAAGTTAAATTATAGATCAATAATCTATATA	i-tRF	1	trnaMT-Asp-GTC-MT13|chrMT.13-AspGTC@30.65.36	0.0749334	0.0749334	0.0749334	0.0749334	0.149867	0.299734	0.524534	0.2248	2.00698	0.0249903	0.874946
CCCAGGCGGCCCGGGTTCGACTCCCGGTGTGGG	i-tRF	4	tRNA-Glu-TTC-1-2|chr9.trna408-GluTTC@38.70.33 tRNA-Glu-TTC-1-4|chr14.trna154-GluTTC@38.70.33 tRNA-Glu-TTC-1-3|chr13.trna69-GluTTC@38.70.33 tRNA-Glu-TTC-1-1|chr7.trna160-GluTTC@38.70.33	0	0.0749334	0.0749334	0.0749334	0.149867	0.374667	0.2248	0.149867	1.99176	0.0492992	1
CGCAGCAACCTCGGTTCGAATCCGAGTCACG	i-tRF	9	tRNA-His-GTG-2-7|chr3.trna340-HisGTG@39.69.31 tRNA-His-GTG-2-6|chr3.trna344-HisGTG@39.69.31 tRNA-His-GTG-2-2|chr2.trna600-HisGTG@39.69.31 tRNA-His-GTG-3-1|chr3.trna137-HisGTG@39.69.31 tRNA-His-GTG-2-1|chr2.trna601-HisGTG@39.69.31 tRNA-His-GTG-2-5|chr3.trna139-HisGTG@39.69.31 tRNA-His-GTG-2-8|chr4.trna704-HisGTG@39.69.31 tRNA-His-GTG-2-3|chr2.trna237-HisGTG@39.69.31 tRNA-His-GTG-2-4|chr3.trna135-H…	2.39787	1.3488	0.4496	0.299734	2.77254	1.72347	5.54507	6.66907	1.98784	0.000548899	0.0984403
AGAAGGTTGCGTGTTCAAATCACGTCGGGGTCA	i-tRF	6	tRNA-Trp-CCA-4-1|chr13.trna71-TrpCCA@40.72.33 tRNA-Trp-CCA-4-2|chr13.trna73-TrpCCA@40.72.33 tRNA-Trp-CCA-1-1|chr11.trna817-TrpCCA@40.72.33 tRNA-Trp-CCA-3-2|chr11.trna798-TrpCCA@40.72.33 tRNA-Trp-CCA-3-1|chr11.trna190-TrpCCA@40.72.33 tRNA-Trp-CCA-6-1|chr10.trna567-TrpCCA@40.72.33	0.2248	0.0749334	0	0.0749334	0.149867	0.149867	0.4496	0.824268	1.98615	0.014049	0.704921
CCGAAAGGTTGGTGGTTCGAGCCCACCCAGGGACG	i-tRF	9	tRNA-Asn-GTT-3-7|chr5.trna472-AsnGTT@40.74.35 tRNA-Asn-GTT-3-1|chr1.trna451-AsnGTT@40.74.35 tRNA-Asn-GTT-3-5|chr3.trna343-AsnGTT@40.74.35 tRNA-Asn-GTT-3-2|chr2.trna819-AsnGTT@40.74.35 tRNA-Asn-GTT-3-8|chr10.trna167-AsnGTT@40.74.35 tRNA-Asn-GTT-3-6|chr3.trna141-AsnGTT@40.74.35 tRNA-Asn-GTT-3-4|chr3.trna138-AsnGTT@40.74.35 tRNA-Asn-GTT-3-3|chr3.trna134-AsnGTT@40.74.35 tRNA-Asn-GTT-3-9|chr11.trna632…	0.374667	0.674401	0.0749334	0.149867	1.3488	0.674401	1.27387	0.749334	1.9831	0.00184493	0.225585
TGAAGGTCGTGAGTTCGATCCTCACACGGG	i-tRF	2	tRNA-Met-CAT-1-2|chr15.trna399-MetCAT@41.70.30 tRNA-Met-CAT-1-1|chr8.trna344-MetCAT@41.70.30	0.2248	0.0749334	0.2248	0.149867	0.524534	0.599467	0.599467	0.899201	1.98253	0.00370595	0.333336
GAAGATTGAGGGTTCGAGTCCCTTCGTGGTCGC	3-tRF	2	tRNA-Arg-TCG-2-1|chr11.trna453-ArgTCG@42.74.33 tRNA-Arg-CCG-1-1|chr13.trna488-ArgCCG@42.74.33	0.4496	0.4496	0	0.149867	0.974134	0.524534	0.2248	2.17307	1.98101	0.00506064	0.398569
GATTCTCGCTTTGGGTGCGAGAGGTCCCGGGTTC	i-tRF	4	tRNA-Pro-TGG-2-4|chr17.trna433-ProTGG@22.55.34 tRNA-Pro-TGG-2-3|chr14.trna81-ProTGG@22.55.34 tRNA-Pro-TGG-2-1|chr3.trna39-ProTGG@22.55.34 tRNA-Pro-TGG-2-2|chr11.trna93-ProTGG@22.55.34	1.7984	0.524534	0.974134	0.974134	1.04907	1.94827	5.24534	11.7645	1.98016	0.00115553	0.165545
ACCCAGGCGGCCCGGGTTCGACTCCCGGTGTG	i-tRF	4	tRNA-Glu-TTC-1-3|chr13.trna69-GluTTC@37.68.32 tRNA-Glu-TTC-1-1|chr7.trna160-GluTTC@37.68.32 tRNA-Glu-TTC-1-2|chr9.trna408-GluTTC@37.68.32 tRNA-Glu-TTC-1-4|chr14.trna154-GluTTC@37.68.32	0.749334	0.2248	0	0	0.374667	0.899201	1.3488	0.749334	1.97798	0.0106867	0.607432
GTACTCTGCGTTGTGGCCGCAGCAACCTCGGT	i-tRF	9	tRNA-His-GTG-2-3|chr2.trna237-HisGTG@22.53.32 tRNA-His-GTG-2-4|chr3.trna135-HisGTG@22.53.32 tRNA-His-GTG-2-7|chr3.trna340-HisGTG@22.53.32 tRNA-His-GTG-2-6|chr3.trna344-HisGTG@22.53.32 tRNA-His-GTG-2-2|chr2.trna600-HisGTG@22.53.32 tRNA-His-GTG-2-1|chr2.trna601-HisGTG@22.53.32 tRNA-His-GTG-2-5|chr3.trna139-HisGTG@22.53.32 tRNA-His-GTG-3-1|chr3.trna137-HisGTG@22.53.32 tRNA-His-GTG-2-8|chr4.trna704-H…	0.599467	1.87334	0.4496	0.674401	1.19893	1.3488	3.74667	8.46748	1.97307	0.000335348	0.0722275
TTCATGACCAATGAACACTCTGACC	3-tRF	1	trnaMT-Val-TAC-MT2|chrMT.2-ValTAC@47.71.25	0.149867	0.2248	0.0749334	0.4496	0.4496	0.2248	1.19893	1.72347	1.96916	0.00381481	0.335502
TCACACGCGAAAGGTCCCCGGTTCGAAACCGGGCGGAAACACC	3-tRH	5	tRNA-Val-CAC-2-3|chr11.trna90-ValCAC@33.75.43 tRNA-Val-CAC-2-5|chr13.trna448-ValCAC@33.75.43 tRNA-Val-CAC-2-4|chr13.trna55-ValCAC@33.75.43 tRNA-Val-CAC-2-1|chr1.trna300-ValCAC@33.75.43 tRNA-Val-CAC-2-2|chr3.trna129-ValCAC@33.75.43	0.374667	0.524534	0.0749334	0	0.2248	1.19893	0.749334	1.42373	1.96755	0.00402373	0.343384
TTGACTGCAGATCAAGAGGTCCCCGGTTC	i-tRF	6	tRNA-Cys-GCA-8-1|chr6.trna454-CysGCA@27.55.29 tRNA-Cys-GCA-3-1|chr6.trna65-CysGCA@27.55.29 tRNA-Cys-GCA-3-3|chr11.trna626-CysGCA@27.55.29 tRNA-Cys-GCA-3-2|chr11.trna345-CysGCA@27.55.29 tRNA-Cys-GCA-7-1|chr6.trna457-CysGCA@27.55.29 tRNA-Cys-GCA-3-4|chr11.trna625-CysGCA@27.55.29	0.0749334	0	0	0.2248	0.299734	0.149867	0.2248	0.524534	1.96224	0.016225	0.734682
GACTTAAAACCTTGTTCCCAGAGGTTCAAATCCTCT	i-tRF	1	trnaMT-Leu-TAA-MT3|chrMT.3-LeuTAA@32.67.36	0.299734	0.0749334	0	0	0	0.4496	0.4496	0.599467	1.9601	0.049229	1
GTAATCCATTGGTCTTAGGAACCAAAAACCTTGGTGCAAATCCAAATAAAAGTA	i-tRF	1	trnaMT-Leu-TAG-MT19|chrMT.19-LeuTAG@17.70.54	0.0749334	0.149867	0.149867	0.0749334	0.0749334	0.299734	0.674401	0.824268	1.95994	0.01971	0.817102
TCTCTTCGGGGGCGTGGGT	i-tRF	5	tRNA-Leu-AAG-1-3|chr14.trna78-LeuAAG@45.63.19 tRNA-Leu-AAG-1-1|chr11.trna893-LeuAAG@45.63.19 tRNA-Leu-AAG-1-2|chr13.trna27-LeuAAG@45.63.19 tRNA-Leu-AAG-2-1|chr7.trna267-LeuAAG@45.63.19 tRNA-Leu-AAG-3-1|chr13.trna28-LeuAAG@45.63.19	0.4496	0.599467	0.2248	0.0749334	0.749334	0.674401	1.49867	2.17307	1.95147	0.000472566	0.090132
GGGGATTGTGGGTTCGAGTCCCATCTGGGTCG	i-tRF	1	tRNA-Arg-CCG-3-1|chr11.trna418-ArgCCG@42.73.32	1.04907	0.149867	0.149867	0.2248	0.749334	0.524534	2.32294	2.4728	1.94992	0.00335649	0.314843
ATATGAGATTGGCTTGAAACCAATTTTAGGGGGTTCGATTCCTTCCT	i-tRF	1	trnaMT-Ser-TGA-MT12|chrMT.12-SerTGA@17.63.47	0.149867	0.0749334	0.0749334	0.2248	0.0749334	0.749334	0.4496	0.749334	1.94276	0.020071	0.822882
TTAAGCTATCGGGCCCATACCCCGAAAACGTTGGTTT	i-tRF	1	trnaMT-Met-CAT-MT6|chrMT.6-MetCAT@16.52.37	0.599467	0.4496	0.2248	0.149867	0.599467	0.899201	1.49867	2.4728	1.94143	0.000552344	0.0984403
CCTAAGCCAGGGATTGTGGGTTCGAG	i-tRF	5	tRNA-Arg-CCT-2-2|chrX.trna120-ArgCCT@34.59.26 tRNA-Arg-CCT-2-1|chr11.trna527-ArgCCT@34.59.26 tRNA-Arg-CCT-4-1|chr6.trna49-ArgCCT@34.59.26 tRNA-Arg-CCT-3-1|chr17.trna432-ArgCCT@34.59.26 tRNA-Arg-CCT-1-1|chr11.trna452-ArgCCT@34.59.26	0.149867	0.0749334	0.2248	0.299734	0.374667	0.824268	1.04907	0.4496	1.93607	0.00803616	0.537741
CTGTAGATCCTTAGGTCGCTGGTTCGATTCCGGCTCGAAGG	i-tRF	3	tRNA-Tyr-GTA-2-1|chr5.trna45-TyrGTA@32.72.41 tRNA-Tyr-GTA-3-2|chr14.trna80-TyrGTA@32.72.41 tRNA-Tyr-GTA-3-1|chr3.trna10-TyrGTA@32.72.41	0.0749334	0.0749334	0	0.0749334	0.149867	0.0749334	0.374667	0.299734	1.93459	0.0248706	0.874902
TGCGAGAGGTAGCGGGATCGATGCCCGCA	i-tRF	3	tRNA-Ala-AGC-4-2|chr5.trna46-AlaAGC@38.66.29 tRNA-Ala-AGC-6-1|chr13.trna66-AlaAGC@38.66.29 tRNA-Ala-AGC-4-1|chr3.trna11-AlaAGC@38.66.29	0.2248	0	0	0.0749334	0	0.374667	0.374667	0.4496	1.93409	0.0444679	1
TATTAAAGCATCTGGCCTACACCCAGAAGATTTCATGACCAATGAACACTCTG	i-tRF	1	trnaMT-Val-TAC-MT2|chrMT.2-ValTAC@16.68.53	0.2248	0.0749334	0	0	0.2248	0.374667	0.149867	0.374667	1.93301	0.0258245	0.880341
CTCTGCACGCATGGGTTCGAATCCCATCCTCGTCGC	3-tRF	1	tRNA-Ser-GCT-2-1|chr2.trna639-SerGCT@48.83.36	0.0749334	0.0749334	0	0.0749334	0.149867	0.149867	0.299734	0.299734	1.93159	0.0187362	0.796251
TACCCCGAAAACGTTGGTTTAAATCCTTCCCGTACTACC	3-tRH	1	trnaMT-Met-CAT-MT6|chrMT.6-MetCAT@33.71.39	0.0749334	0	0.0749334	0.149867	0.149867	0.149867	0.4496	0.4496	1.92967	0.0413014	1
CCATATGGTCTAGCGGTTAGGATTCCTGGTTT	i-tRF	2	tRNA-Glu-TTC-2-2|chr14.trna159-GluTTC@3.34.32 tRNA-Glu-TTC-2-1|chr1.trna680-GluTTC@3.34.32	0.299734	0.149867	0	0	0.149867	0.599467	0.299734	0.599467	1.92661	0.0175097	0.775194
CCGAATGGAGGCGTGGGT	i-tRF	1	tRNA-Leu-CAA-3-1|chr11.trna845-LeuCAA@48.65.18	1.124	0.4496	0.599467	1.42373	2.54774	1.19893	4.19627	5.54507	1.92395	0.000325732	0.071229
ATCCCCGCCTGTCACGCGGGAGACCGGGGTTCGATTCCCCGACGGGGA	i-tRF	13	tRNA-Asp-GTC-1-5|chr1.trna297-AspGTC@24.71.48 tRNA-Asp-GTC-1-10|chr11.trna189-AspGTC@24.71.48 tRNA-Asp-GTC-1-1|chr1.trna450-AspGTC@24.71.48 tRNA-Asp-GTC-1-4|chr1.trna440-AspGTC@24.71.48 tRNA-Asp-GTC-1-6|chr5.trna588-AspGTC@24.71.48 tRNA-Asp-GTC-1-9|chr11.trna29-AspGTC@24.71.48 tRNA-Asp-GTC-1-3|chr1.trna443-AspGTC@24.71.48 tRNA-Asp-GTC-1-2|chr1.trna446-AspGTC@24.71.48 tRNA-Asp-GTC-1-13|chr13.trna4…	0.149867	0.0749334	0	0	0.2248	0.149867	0.0749334	0.4496	1.91963	0.0287208	0.933522
CCCAGGCGGCCCGGGTTCGACTCCCGGT	i-tRF	6	tRNA-Glu-TTC-2-2|chr14.trna159-GluTTC@38.65.28 tRNA-Glu-TTC-2-1|chr1.trna680-GluTTC@38.65.28 tRNA-Glu-TTC-1-4|chr14.trna154-GluTTC@38.65.28 tRNA-Glu-TTC-1-3|chr13.trna69-GluTTC@38.65.28 tRNA-Glu-TTC-1-1|chr7.trna160-GluTTC@38.65.28 tRNA-Glu-TTC-1-2|chr9.trna408-GluTTC@38.65.28	0.149867	0.0749334	0	0	0.149867	0.374667	0.149867	0.149867	1.91852	0.036827	0.997416
GTTTAGCGACAGAGTGGTTCAATTCCACCTTTCGGGCG	i-tRF	1	tRNA-SeC-TCA-1-1|chr7.trna38-SeCTCA@50.87.38	0.149867	0.0749334	0	0	0.149867	0.0749334	0.299734	0.374667	1.9158	0.0242319	0.866156
TTCACCCAGGCGGCCCGGGTTCGACTCCCGGTGTGG	i-tRF	4	tRNA-Glu-TTC-1-1|chr7.trna160-GluTTC@34.69.36 tRNA-Glu-TTC-1-2|chr9.trna408-GluTTC@34.69.36 tRNA-Glu-TTC-1-4|chr14.trna154-GluTTC@34.69.36 tRNA-Glu-TTC-1-3|chr13.trna69-GluTTC@34.69.36	0.0749334	0.0749334	0.0749334	0.0749334	0.149867	0.299734	0.4496	0.2248	1.91226	0.031045	0.943684
TCCATTGTGCTCTGCACGCATGGGTTCGAATCCCATCCTCG	i-tRF	1	tRNA-Ser-GCT-2-1|chr2.trna639-SerGCT@39.79.41	0.524534	0.0749334	0.299734	0	0.0749334	1.19893	0.674401	1.87334	1.9094	0.0299158	0.942452
CGGGAGGCCCGGGTTCGATTCCCGGCCAAT	i-tRF	8	tRNA-Gly-GCC-2-8|chr13.trna74-GlyGCC@39.68.30 tRNA-Gly-GCC-2-3|chr3.trna408-GlyGCC@39.68.30 tRNA-Gly-GCC-2-5|chr8.trna383-GlyGCC@39.68.30 tRNA-Gly-GCC-2-1|chr1.trna290-GlyGCC@39.68.30 tRNA-Gly-GCC-2-4|chr8.trna384-GlyGCC@39.68.30 tRNA-Gly-GCC-2-6|chr11.trna797-GlyGCC@39.68.30 tRNA-Gly-GCC-2-2|chr2.trna742-GlyGCC@39.68.30 tRNA-Gly-GCC-2-7|chr13.trna42-GlyGCC@39.68.30	1.04907	0.149867	0	0.0749334	0.824268	0.749334	1.27387	1.42373	1.90518	0.00855443	0.550439
TGACTCCAGATCAGAAGGTTGCGTGTTCAAATCACGTCGGG	i-tRF	6	tRNA-Trp-CCA-4-2|chr13.trna73-TrpCCA@28.68.41 tRNA-Trp-CCA-1-1|chr11.trna817-TrpCCA@28.68.41 tRNA-Trp-CCA-3-2|chr11.trna798-TrpCCA@28.68.41 tRNA-Trp-CCA-3-1|chr11.trna190-TrpCCA@28.68.41 tRNA-Trp-CCA-6-1|chr10.trna567-TrpCCA@28.68.41 tRNA-Trp-CCA-4-1|chr13.trna71-TrpCCA@28.68.41	0.149867	0	0.0749334	0.0749334	0.299734	0.299734	0.374667	0.0749334	1.90168	0.0488077	1
CGCCTGCCACGCGGGAGGCCCGG	i-tRF	13	tRNA-Gly-GCC-2-6|chr11.trna797-GlyGCC@28.50.23 tRNA-Gly-GCC-2-2|chr2.trna742-GlyGCC@28.50.23 tRNA-Gly-GCC-2-7|chr13.trna42-GlyGCC@28.50.23 tRNA-Gly-GCC-2-8|chr13.trna74-GlyGCC@28.50.23 tRNA-Gly-GCC-2-3|chr3.trna408-GlyGCC@28.50.23 tRNA-Gly-GCC-2-5|chr8.trna383-GlyGCC@28.50.23 tRNA-Gly-GCC-2-1|chr1.trna290-GlyGCC@28.50.23 tRNA-Gly-GCC-2-4|chr8.trna384-GlyGCC@28.50.23 tRNA-Gly-GCC-1-1|chr1.trna292-…	0.149867	0	0.0749334	0.0749334	0.149867	0.4496	0.2248	0.299734	1.90082	0.0355092	0.985056
GACTCCAGATCAGAAGGCTGCGTGTTCGAATCACGTCGGGG	i-tRF	1	tRNA-Trp-CCA-2-1|chr10.trna384-TrpCCA@29.69.41	1.27387	0.0749334	0.299734	0.374667	2.0232	1.3488	0.974134	2.54774	1.89988	0.00463401	0.378138
TCGCCTGCCACGCGGGAGGCCCGGG	i-tRF	13	tRNA-Gly-GCC-2-1|chr1.trna290-GlyGCC@27.51.25 tRNA-Gly-GCC-2-4|chr8.trna384-GlyGCC@27.51.25 tRNA-Gly-GCC-2-6|chr11.trna797-GlyGCC@27.51.25 tRNA-Gly-GCC-2-2|chr2.trna742-GlyGCC@27.51.25 tRNA-Gly-GCC-2-7|chr13.trna42-GlyGCC@27.51.25 tRNA-Gly-GCC-2-8|chr13.trna74-GlyGCC@27.51.25 tRNA-Gly-GCC-2-3|chr3.trna408-GlyGCC@27.51.25 tRNA-Gly-GCC-2-5|chr8.trna383-GlyGCC@27.51.25 tRNA-Gly-GCC-1-1|chr1.trna292-…	0.599467	0.2248	0	0	1.04907	0.4496	0.299734	0.674401	1.897	0.0244837	0.867704
CCAGGGGTCGCGAGTTCAAATCTCGCTGGGGCCT	i-tRF	3	tRNA-Thr-TGT-3-2|chr14.trna312-ThrTGT@40.73.34 tRNA-Thr-TGT-2-1|chr14.trna79-ThrTGT@40.73.34 tRNA-Thr-TGT-3-1|chr11.trna92-ThrTGT@40.73.34	0.149867	0.374667	0.2248	0.0749334	0.599467	0.374667	1.04907	0.899201	1.8943	0.00635426	0.460371
GCGTTCAGGTCGCAGTCTCCCCTGGAGGCGTGGGT	i-tRF	8	tRNA-Leu-CAG-2-1|chr1.trna289-LeuCAG@30.64.35 tRNA-Leu-CAG-2-2|chr8.trna190-LeuCAG@30.64.35 tRNA-Leu-CAG-2-3|chr8.trna437-LeuCAG@30.64.35 tRNA-Leu-CAG-1-4|chr1.trna439-LeuCAG@30.64.35 tRNA-Leu-CAG-1-5|chr13.trna446-LeuCAG@30.64.35 tRNA-Leu-CAG-1-1|chr1.trna291-LeuCAG@30.64.35 tRNA-Leu-CAG-1-3|chr1.trna295-LeuCAG@30.64.35 tRNA-Leu-CAG-1-2|chr1.trna293-LeuCAG@30.64.35	0	0.374667	0.2248	0.2248	0.974134	0.4496	0.899201	0.2248	1.89178	0.022499	0.859979
CGCCGCGGCCCGGGTTCG	i-tRF	11	tRNA-Glu-CTC-1-4|chr1.trna299-GluCTC@39.56.18 tRNA-Glu-CTC-1-7|chr10.trna38-GluCTC@39.56.18 tRNA-Glu-CTC-1-9|chr13.trna492-GluCTC@39.56.18 tRNA-Glu-CTC-1-3|chr1.trna442-GluCTC@39.56.18 tRNA-Glu-CTC-1-5|chr3.trna338-GluCTC@39.56.18 tRNA-Glu-CTC-1-2|chr1.trna445-GluCTC@39.56.18 tRNA-Glu-CTC-1-6|chr3.trna143-GluCTC@39.56.18 tRNA-Glu-CTC-1-1|chr1.trna448-GluCTC@39.56.18 tRNA-Glu-TTC-3-1|chr3.trna131-…	0.149867	0.149867	0	0.2248	0.374667	0.4496	0.524534	0.4496	1.89112	0.00819291	0.543587
ATTAAGCTATCGGGCCCATACCCCGAAAACGTTGGTTT	i-tRF	1	trnaMT-Met-CAT-MT6|chrMT.6-MetCAT@15.52.38	0.524534	0.2248	0	0.149867	0.299734	0.674401	0.749334	1.5736	1.88982	0.00311661	0.305534
TCTGAGGGTCCAGGGTTCAAG	i-tRF	8	tRNA-Lys-TTT-1-1|chr1.trna197-LysTTT@39.59.21 tRNA-Lys-TTT-1-3|chr11.trna794-LysTTT@39.59.21 tRNA-Lys-TTT-1-6|chr19.trna252-LysTTT@39.59.21 tRNA-Lys-TTT-1-2|chr1.trna518-LysTTT@39.59.21 tRNA-Lys-TTT-1-4|chr13.trna491-LysTTT@39.59.21 tRNA-Lys-TTT-1-5|chr19.trna47-LysTTT@39.59.21 tRNA-Lys-TTT-2-1|chr7.trna576-LysTTT@39.59.21 tRNA-Lys-TTT-2-2|chr13.trna47-LysTTT@39.59.21	0.524534	0.2248	0.0749334	0.0749334	0.299734	0.599467	0.974134	1.42373	1.883	0.0043441	0.359109
GAAGATTGAGGGTTCGAGTCCCTTCGTGGTCGCC	3-tRF	2	tRNA-Arg-TCG-2-1|chr11.trna453-ArgTCG@42.75.34 tRNA-Arg-CCG-1-1|chr13.trna488-ArgCCG@42.75.34	0.149867	0.149867	0.524534	0.674401	1.124	0.899201	1.3488	2.32294	1.88153	0.00235268	0.25864
CGCCTGTCACGCGGGAGACCGGGGTTCGATTCCCCGACGGGGAG	i-tRF	13	tRNA-Asp-GTC-1-6|chr5.trna588-AspGTC@29.72.44 tRNA-Asp-GTC-1-9|chr11.trna29-AspGTC@29.72.44 tRNA-Asp-GTC-1-3|chr1.trna443-AspGTC@29.72.44 tRNA-Asp-GTC-1-2|chr1.trna446-AspGTC@29.72.44 tRNA-Asp-GTC-1-13|chr13.trna472-AspGTC@29.72.44 tRNA-Asp-GTC-1-8|chr10.trna379-AspGTC@29.72.44 tRNA-Asp-GTC-1-7|chr5.trna586-AspGTC@29.72.44 tRNA-Asp-GTC-1-12|chr13.trna474-AspGTC@29.72.44 tRNA-Asp-GTC-1-11|chr13.tr…	1.94827	0.149867	0.2248	0	1.64854	1.49867	2.248	2.0232	1.85935	0.0227739	0.863873
CATAATCTGAAGGTCCTGAGTTCGAACCTCAGAGGGG	i-tRF	2	tRNA-Met-CAT-2-2|chr13.trna490-MetCAT@34.70.37 tRNA-Met-CAT-2-1|chr13.trna26-MetCAT@34.70.37	0.674401	0.0749334	0.0749334	0	0.2248	0.674401	0.974134	1.04907	1.84881	0.0151026	0.730403
CGAGAGGTCCCGGGTTCAAATCCCGGACGAGCCCC	3-tRF	14	tRNA-Pro-TGG-2-3|chr14.trna81-ProTGG@39.73.35 tRNA-Pro-TGG-1-1|chr7.trna209-ProTGG@39.73.35 tRNA-Pro-AGG-1-3|chr6.trna15-ProAGG@39.73.35 tRNA-Pro-AGG-1-6|chr14.trna313-ProAGG@39.73.35 tRNA-Pro-AGG-1-1|chr1.trna281-ProAGG@39.73.35 tRNA-Pro-AGG-1-2|chr3.trna40-ProAGG@39.73.35 tRNA-Pro-AGG-1-5|chr13.trna451-ProAGG@39.73.35 tRNA-Pro-AGG-1-4|chr7.trna454-ProAGG@39.73.35 tRNA-Pro-CGG-1-2|chr11.trna188-…	0.674401	0.374667	0.374667	0.0749334	0.824268	0.824268	1.3488	2.4728	1.84374	0.00179667	0.224899
GCAGCAACCTCGGTTCGAATCCGAGTCACGG	i-tRF	9	tRNA-His-GTG-2-3|chr2.trna237-HisGTG@40.70.31 tRNA-His-GTG-2-4|chr3.trna135-HisGTG@40.70.31 tRNA-His-GTG-2-7|chr3.trna340-HisGTG@40.70.31 tRNA-His-GTG-2-6|chr3.trna344-HisGTG@40.70.31 tRNA-His-GTG-2-2|chr2.trna600-HisGTG@40.70.31 tRNA-His-GTG-3-1|chr3.trna137-HisGTG@40.70.31 tRNA-His-GTG-2-1|chr2.trna601-HisGTG@40.70.31 tRNA-His-GTG-2-5|chr3.trna139-HisGTG@40.70.31 tRNA-His-GTG-2-8|chr4.trna704-H…	5.39521	0.674401	0.749334	0.599467	5.09547	3.97147	5.47014	10.2659	1.84348	0.00509474	0.399269
AGAAGGTTGCGTGTTCAAGTCACGTCGGGG	i-tRF	1	tRNA-Trp-CCA-5-1|chr11.trna832-TrpCCA@40.69.30	1.64854	0.299734	0.374667	0.299734	1.5736	1.64854	2.17307	3.5968	1.83254	0.00152333	0.196057
TTCCCCGCACAGGTTCGAATCCTGTTCGTGACGCC	3-tRF	1	tRNA-Ser-CGA-2-1|chr10.trna301-SerCGA@50.84.35	0	0.2248	0	0.0749334	0.149867	0.149867	0.149867	0.674401	1.8265	0.0337499	0.969481
TCACACGCGAAAGGTCCCCGGTTCGAAACCGGGCGGAAACA	i-tRF	5	tRNA-Val-CAC-2-2|chr3.trna129-ValCAC@33.73.41 tRNA-Val-CAC-2-3|chr11.trna90-ValCAC@33.73.41 tRNA-Val-CAC-2-5|chr13.trna448-ValCAC@33.73.41 tRNA-Val-CAC-2-4|chr13.trna55-ValCAC@33.73.41 tRNA-Val-CAC-2-1|chr1.trna300-ValCAC@33.73.41	0.299734	0.0749334	0.0749334	0.0749334	0.2248	0.299734	0.2248	1.27387	1.82601	0.0285061	0.929813
CTCCCTTAGTATAATTAATATAACTGACTTCCAATTAGTAGATTCTGAATA	i-tRF	1	trnaMT-Gly-TCC-MT15|chrMT.15-GlyTCC@2.52.51	0	0.149867	0	0.149867	0.299734	0.2248	0.0749334	0.4496	1.82475	0.0377974	1
ACGCGGGAGACCGGGGTTCAATTCCCCGACGGG	i-tRF	1	tRNA-Asp-GTC-2-1|chr10.trna383-AspGTC@37.69.33	47.1331	9.14188	6.96881	9.44161	52.0038	37.9912	54.7763	83.326	1.82121	0.00184085	0.225585
CGAAAGGTTGGTGGTTCGAGCCCACCCAGGGACG	i-tRF	9	tRNA-Asn-GTT-3-4|chr3.trna138-AsnGTT@41.74.34 tRNA-Asn-GTT-3-3|chr3.trna134-AsnGTT@41.74.34 tRNA-Asn-GTT-3-9|chr11.trna632-AsnGTT@41.74.34 tRNA-Asn-GTT-3-7|chr5.trna472-AsnGTT@41.74.34 tRNA-Asn-GTT-3-1|chr1.trna451-AsnGTT@41.74.34 tRNA-Asn-GTT-3-5|chr3.trna343-AsnGTT@41.74.34 tRNA-Asn-GTT-3-2|chr2.trna819-AsnGTT@41.74.34 tRNA-Asn-GTT-3-8|chr10.trna167-AsnGTT@41.74.34 tRNA-Asn-GTT-3-6|chr3.trna141…	1.49867	1.19893	1.27387	0.2248	3.67174	1.42373	5.32027	3.5968	1.82058	0.00416589	0.350788
CATTTGACTGCAGATCAAGAGGTCCCCGGTTCAAATCCGG	i-tRF	6	tRNA-Cys-GCA-7-1|chr6.trna457-CysGCA@24.63.40 tRNA-Cys-GCA-3-1|chr6.trna65-CysGCA@24.63.40 tRNA-Cys-GCA-3-3|chr11.trna626-CysGCA@24.63.40 tRNA-Cys-GCA-3-2|chr11.trna345-CysGCA@24.63.40 tRNA-Cys-GCA-3-4|chr11.trna625-CysGCA@24.63.40 tRNA-Cys-GCA-8-1|chr6.trna454-CysGCA@24.63.40	0	0.0749334	0	0.149867	0.149867	0.2248	0.149867	0.299734	1.81591	0.0325935	0.956123
AGGATTCGGCGCTCTCACCGCCGCGGCCCGGGTTCGATTCCCGGTCAGGG	i-tRF	9	tRNA-Glu-CTC-1-3|chr1.trna442-GluCTC@21.70.50 tRNA-Glu-CTC-1-5|chr3.trna338-GluCTC@21.70.50 tRNA-Glu-CTC-1-2|chr1.trna445-GluCTC@21.70.50 tRNA-Glu-CTC-1-6|chr3.trna143-GluCTC@21.70.50 tRNA-Glu-CTC-1-1|chr1.trna448-GluCTC@21.70.50 tRNA-Glu-CTC-1-8|chr11.trna846-GluCTC@21.70.50 tRNA-Glu-CTC-1-4|chr1.trna299-GluCTC@21.70.50 tRNA-Glu-CTC-1-7|chr10.trna38-GluCTC@21.70.50 tRNA-Glu-CTC-1-9|chr13.trna492…	5.54507	0.899201	0.149867	1.27387	3.52187	4.57094	6.89387	9.96614	1.8146	0.00773609	0.52252
CTTAAGATCCAATGGACATATGTCTGCGTGGGTTCGAACCCCACTCCTG	i-tRF	1	tRNA-Leu-TAA-2-1|chr10.trna582-LeuTAA@32.80.49	0.149867	0.0749334	0	0.0749334	0.0749334	0.374667	0.299734	0.299734	1.81401	0.0320117	0.946332
TCCATTGTGCTCTGCACGCATGGGTTCGAATCCCATCCTCGTCG	i-tRF	1	tRNA-Ser-GCT-2-1|chr2.trna639-SerGCT@39.82.44	1.72347	1.124	0.299734	0.674401	1.3488	3.8216	2.62267	4.2712	1.80826	0.000360002	0.0754836
AAAAGAATTACTTTGATAGAGTAAATTATAGAGGTTCAAGCCCTCTTA	i-tRF	1	trnaMT-Ile-GAT-MT4|chrMT.4-IleGAT@16.63.48	1.27387	0.2248	0.0749334	0.149867	0.299734	0.824268	1.64854	3.67174	1.80625	0.0136757	0.700626
TGGTGGTTCGAGCCCACCCAGGGACGCC	3-tRF	9	tRNA-Asn-GTT-3-4|chr3.trna138-AsnGTT@49.76.28 tRNA-Asn-GTT-3-3|chr3.trna134-AsnGTT@49.76.28 tRNA-Asn-GTT-3-9|chr11.trna632-AsnGTT@49.76.28 tRNA-Asn-GTT-3-7|chr5.trna472-AsnGTT@49.76.28 tRNA-Asn-GTT-3-1|chr1.trna451-AsnGTT@49.76.28 tRNA-Asn-GTT-3-5|chr3.trna343-AsnGTT@49.76.28 tRNA-Asn-GTT-3-2|chr2.trna819-AsnGTT@49.76.28 tRNA-Asn-GTT-3-8|chr10.trna167-AsnGTT@49.76.28 tRNA-Asn-GTT-3-6|chr3.trna141…	0.149867	0.2248	0	0.0749334	0.149867	0.2248	0.524534	0.674401	1.80596	0.0173641	0.771057
ACCGAAAGGTTGGTGGTTCGAGCCCACCCAGGGACGC	3-tRF	9	tRNA-Asn-GTT-3-3|chr3.trna134-AsnGTT@39.75.37 tRNA-Asn-GTT-3-9|chr11.trna632-AsnGTT@39.75.37 tRNA-Asn-GTT-3-7|chr5.trna472-AsnGTT@39.75.37 tRNA-Asn-GTT-3-1|chr1.trna451-AsnGTT@39.75.37 tRNA-Asn-GTT-3-5|chr3.trna343-AsnGTT@39.75.37 tRNA-Asn-GTT-3-2|chr2.trna819-AsnGTT@39.75.37 tRNA-Asn-GTT-3-8|chr10.trna167-AsnGTT@39.75.37 tRNA-Asn-GTT-3-6|chr3.trna141-AsnGTT@39.75.37 tRNA-Asn-GTT-3-4|chr3.trna138…	0.149867	0.149867	0	0.0749334	0.149867	0.149867	0.374667	0.674401	1.80343	0.02036	0.829599
ATATTAAAGCATCTGGCCTACACCCAGAAGATTTCATGACCAATGAACACTCTGA	i-tRF	1	trnaMT-Val-TAC-MT2|chrMT.2-ValTAC@15.69.55	0.0749334	0.0749334	0	0.0749334	0.149867	0.2248	0.0749334	0.374667	1.80174	0.0334489	0.964503
TGATAAAAGAATTACTTTGATAGAGTAAATTATAGAGGTTCAAGCCCTCTTA	i-tRF	1	trnaMT-Ile-GAT-MT4|chrMT.4-IleGAT@12.63.52	0.524534	0.0749334	0.149867	0	0.0749334	0.4496	0.4496	2.17307	1.80068	0.0457092	1
TCTAAAGGTCCCTGGTTCGATCCCGGGTTTCGGCA	i-tRF	5	tRNA-Phe-GAA-1-3|chr13.trna25-PheGAA@39.73.35 tRNA-Phe-GAA-1-5|chr19.trna46-PheGAA@39.73.35 tRNA-Phe-GAA-1-1|chr5.trna587-PheGAA@39.73.35 tRNA-Phe-GAA-1-4|chr14.trna204-PheGAA@39.73.35 tRNA-Phe-GAA-1-2|chr10.trna427-PheGAA@39.73.35	4.2712	2.39787	0.899201	1.94827	5.09547	5.32027	7.26854	13.2632	1.80028	3.56282e-05	0.0157255
CCGGGGTTCGATTCCCCGACGGG	i-tRF	13	tRNA-Asp-GTC-1-1|chr1.trna450-AspGTC@47.69.23 tRNA-Asp-GTC-1-4|chr1.trna440-AspGTC@47.69.23 tRNA-Asp-GTC-1-6|chr5.trna588-AspGTC@47.69.23 tRNA-Asp-GTC-1-9|chr11.trna29-AspGTC@47.69.23 tRNA-Asp-GTC-1-3|chr1.trna443-AspGTC@47.69.23 tRNA-Asp-GTC-1-2|chr1.trna446-AspGTC@47.69.23 tRNA-Asp-GTC-1-13|chr13.trna472-AspGTC@47.69.23 tRNA-Asp-GTC-1-8|chr10.trna379-AspGTC@47.69.23 tRNA-Asp-GTC-1-7|chr5.trna58…	0.299734	0.0749334	0	0.0749334	0.2248	0.299734	0.299734	0.749334	1.79289	0.0183353	0.793094
GGTTAGGATTCGGCGCTCTCACCGCCGCGGCCCGGGTTCGATTCCCGGTCAGGG	i-tRF	9	tRNA-Glu-CTC-1-1|chr1.trna448-GluCTC@17.70.54 tRNA-Glu-CTC-1-8|chr11.trna846-GluCTC@17.70.54 tRNA-Glu-CTC-1-4|chr1.trna299-GluCTC@17.70.54 tRNA-Glu-CTC-1-7|chr10.trna38-GluCTC@17.70.54 tRNA-Glu-CTC-1-9|chr13.trna492-GluCTC@17.70.54 tRNA-Glu-CTC-1-3|chr1.trna442-GluCTC@17.70.54 tRNA-Glu-CTC-1-5|chr3.trna338-GluCTC@17.70.54 tRNA-Glu-CTC-1-2|chr1.trna445-GluCTC@17.70.54 tRNA-Glu-CTC-1-6|chr3.trna143…	0.2248	0.0749334	0.0749334	0.0749334	0.149867	0.2248	0.374667	0.899201	1.7894	0.0330049	0.959049
AGTGGTGAGTATCCCCGCCTGTCACGCGGGAGACCGGGGTTCGATTCCCCGACGG	i-tRF	13	tRNA-Asp-GTC-1-12|chr13.trna474-AspGTC@14.68.55 tRNA-Asp-GTC-1-11|chr13.trna48-AspGTC@14.68.55 tRNA-Asp-GTC-1-5|chr1.trna297-AspGTC@14.68.55 tRNA-Asp-GTC-1-10|chr11.trna189-AspGTC@14.68.55 tRNA-Asp-GTC-1-1|chr1.trna450-AspGTC@14.68.55 tRNA-Asp-GTC-1-4|chr1.trna440-AspGTC@14.68.55 tRNA-Asp-GTC-1-6|chr5.trna588-AspGTC@14.68.55 tRNA-Asp-GTC-1-9|chr11.trna29-AspGTC@14.68.55 tRNA-Asp-GTC-1-3|chr1.trna…	0.974134	0	0.0749334	0.374667	0.974134	0.674401	0.674401	2.54774	1.78578	0.0104434	0.602273
TCGCCTGCCACGCGGGAGGCCCGGGTTCGA	i-tRF	11	tRNA-Gly-GCC-1-1|chr1.trna292-GlyGCC@27.56.30 tRNA-Gly-GCC-1-2|chr1.trna294-GlyGCC@27.56.30 tRNA-Gly-GCC-1-3|chr1.trna296-GlyGCC@27.56.30 tRNA-Gly-GCC-2-6|chr11.trna797-GlyGCC@27.56.30 tRNA-Gly-GCC-2-2|chr2.trna742-GlyGCC@27.56.30 tRNA-Gly-GCC-2-7|chr13.trna42-GlyGCC@27.56.30 tRNA-Gly-GCC-2-8|chr13.trna74-GlyGCC@27.56.30 tRNA-Gly-GCC-2-3|chr3.trna408-GlyGCC@27.56.30 tRNA-Gly-GCC-2-5|chr8.trna383-…	0.149867	0.149867	0	0	0.374667	0.0749334	0.2248	0.299734	1.78269	0.0453137	1
GAGCTGGGGATTGTGGGTTCGAGT	i-tRF	1	tRNA-Arg-CCG-3-1|chr11.trna418-ArgCCG@37.60.24	0.0749334	0	0	0.299734	0.2248	0.0749334	0.374667	0.674401	1.77992	0.0370329	0.999573
TAGGGTATTTAGCTGTTAACTAAATTTTCGTAGGTTTAATTCCTGCCA	i-tRF	1	trnaMT-Asn-GTT-MT9|chrMT.9-AsnGTT@18.65.48	0.599467	0.149867	0	0.149867	0.4496	0.299734	0.599467	1.7984	1.77305	0.0105433	0.604733
CGGATCAGAAGATTCCAGGTTCGACTCCTGGCTGGCTCGCC	3-tRH	3	tRNA-Arg-ACG-1-1|chr13.trna447-ArgACG@35.75.41 tRNA-Arg-ACG-1-2|chr13.trna445-ArgACG@35.75.41 tRNA-Arg-ACG-1-3|chr14.trna89-ArgACG@35.75.41	0.0749334	0.374667	0	0	0.2248	0.2248	0.374667	0.674401	1.76988	0.0290617	0.933522
GAGTTCAAATCTCGCTGGGG	i-tRF	3	tRNA-Thr-TGT-2-1|chr14.trna79-ThrTGT@51.70.20 tRNA-Thr-TGT-3-2|chr14.trna312-ThrTGT@51.70.20 tRNA-Thr-TGT-3-1|chr11.trna92-ThrTGT@51.70.20	0.674401	0.149867	0.149867	0	0.524534	0.524534	0.974134	1.19893	1.76549	0.00908916	0.562055
TCCAGCGATCCGAGTTCAAA	i-tRF	12	tRNA-Gln-TTG-1-1|chr11.trna652-GlnTTG@39.58.20 tRNA-Gln-CTG-4-1|chr3.trna146-GlnCTG@39.58.20 tRNA-Gln-CTG-3-2|chr3.trna346-GlnCTG@39.58.20 tRNA-Gln-CTG-3-3|chr3.trna140-GlnCTG@39.58.20 tRNA-Gln-CTG-3-1|chr3.trna349-GlnCTG@39.58.20 tRNA-Gln-TTG-3-2|chr13.trna78-GlnTTG@39.58.20 tRNA-Gln-TTG-3-1|chr13.trna77-GlnTTG@39.58.20 tRNA-Gln-CTG-5-1|chr13.trna469-GlnCTG@39.58.20 tRNA-Gln-CTG-2-4|chr13.trna47…	0.599467	0.524534	0.0749334	0.374667	0.599467	1.19893	0.824268	2.54774	1.76112	0.00111096	0.160612
GAGTCCCGGCGGAGTC	i-tRF	1	tRNA-Arg-TCT-2-1|chr3.trna289-ArgTCT@57.72.16	0.149867	0.0749334	0.149867	0.149867	0.2248	0.0749334	1.04907	0.4496	1.75747	0.0479762	1
TCCCCGCCTGTCACGCGGGAGACCGGGGTTCGATTCCCCGACGGG	i-tRF	13	tRNA-Asp-GTC-1-12|chr13.trna474-AspGTC@25.69.45 tRNA-Asp-GTC-1-11|chr13.trna48-AspGTC@25.69.45 tRNA-Asp-GTC-1-5|chr1.trna297-AspGTC@25.69.45 tRNA-Asp-GTC-1-10|chr11.trna189-AspGTC@25.69.45 tRNA-Asp-GTC-1-1|chr1.trna450-AspGTC@25.69.45 tRNA-Asp-GTC-1-4|chr1.trna440-AspGTC@25.69.45 tRNA-Asp-GTC-1-6|chr5.trna588-AspGTC@25.69.45 tRNA-Asp-GTC-1-9|chr11.trna29-AspGTC@25.69.45 tRNA-Asp-GTC-1-3|chr1.trna…	0.899201	0	0.0749334	0.2248	0.299734	0.974134	0.899201	1.94827	1.75717	0.0159814	0.730403
CCACATGGTCTAGCGGTTAGGATTCCTGGTT	i-tRF	4	tRNA-Glu-TTC-1-2|chr9.trna408-GluTTC@3.33.31 tRNA-Glu-TTC-1-4|chr14.trna154-GluTTC@3.33.31 tRNA-Glu-TTC-1-3|chr13.trna69-GluTTC@3.33.31 tRNA-Glu-TTC-1-1|chr7.trna160-GluTTC@3.33.31	1.19893	0.674401	0.374667	0.374667	1.19893	0.674401	3.29707	3.5968	1.75665	0.00187867	0.226162
GTTAGTACTCTGCGTTGTGGCCGCAGCAACCTCGGT	i-tRF	9	tRNA-His-GTG-2-8|chr4.trna704-HisGTG@18.53.36 tRNA-His-GTG-2-3|chr2.trna237-HisGTG@18.53.36 tRNA-His-GTG-2-4|chr3.trna135-HisGTG@18.53.36 tRNA-His-GTG-2-7|chr3.trna340-HisGTG@18.53.36 tRNA-His-GTG-2-6|chr3.trna344-HisGTG@18.53.36 tRNA-His-GTG-2-2|chr2.trna600-HisGTG@18.53.36 tRNA-His-GTG-3-1|chr3.trna137-HisGTG@18.53.36 tRNA-His-GTG-2-1|chr2.trna601-HisGTG@18.53.36 tRNA-His-GTG-2-5|chr3.trna139-H…	0.149867	0	0.0749334	0.299734	0.2248	0.299734	0.524534	0.749334	1.75485	0.0248706	0.874902
AGACCGGGGTTCGATTCCCCGACGGG	i-tRF	13	tRNA-Asp-GTC-1-7|chr5.trna586-AspGTC@44.69.26 tRNA-Asp-GTC-1-12|chr13.trna474-AspGTC@44.69.26 tRNA-Asp-GTC-1-11|chr13.trna48-AspGTC@44.69.26 tRNA-Asp-GTC-1-5|chr1.trna297-AspGTC@44.69.26 tRNA-Asp-GTC-1-10|chr11.trna189-AspGTC@44.69.26 tRNA-Asp-GTC-1-1|chr1.trna450-AspGTC@44.69.26 tRNA-Asp-GTC-1-4|chr1.trna440-AspGTC@44.69.26 tRNA-Asp-GTC-1-6|chr5.trna588-AspGTC@44.69.26 tRNA-Asp-GTC-1-9|chr11.trn…	0.674401	0.2248	0.0749334	0.149867	0.4496	0.824268	1.124	1.124	1.74873	0.00394925	0.340977
CAGGCGGCCCGGGTTCGACTCCCGGTGT	i-tRF	4	tRNA-Glu-TTC-1-3|chr13.trna69-GluTTC@40.67.28 tRNA-Glu-TTC-1-1|chr7.trna160-GluTTC@40.67.28 tRNA-Glu-TTC-1-2|chr9.trna408-GluTTC@40.67.28 tRNA-Glu-TTC-1-4|chr14.trna154-GluTTC@40.67.28	0.374667	0	0	0	0.299734	0.2248	0.299734	0.374667	1.74271	0.0432031	1
ATCACGTTCGCCTCACACGCGAAAGGTCCCCGGTTC	i-tRF	6	tRNA-Val-CAC-4-1|chr6.trna4-ValCAC@21.56.36 tRNA-Val-CAC-2-1|chr1.trna300-ValCAC@21.56.36 tRNA-Val-CAC-2-2|chr3.trna129-ValCAC@21.56.36 tRNA-Val-CAC-2-3|chr11.trna90-ValCAC@21.56.36 tRNA-Val-CAC-2-5|chr13.trna448-ValCAC@21.56.36 tRNA-Val-CAC-2-4|chr13.trna55-ValCAC@21.56.36	0.149867	0.149867	0.149867	0	0.0749334	0.299734	0.524534	0.674401	1.73521	0.0399389	1
TGCGTAAGACTTAAAACCTTGTTCCCAGAGGTTC	i-tRF	1	trnaMT-Leu-TAA-MT3|chrMT.3-LeuTAA@25.58.34	0.374667	0	0.149867	0.0749334	0.2248	0.299734	0.599467	0.974134	1.73191	0.0262081	0.88506
CTCCAGATCAGAAGGCTGCGTGTTCGAATCACGTCGGGG	i-tRF	1	tRNA-Trp-CCA-2-1|chr10.trna384-TrpCCA@31.69.39	0.0749334	0.0749334	0	0.149867	0.0749334	0.299734	0.374667	0.2248	1.72133	0.046968	1
TCTTCGGGGGCGTGGGTTCGAA	i-tRF	5	tRNA-Leu-AAG-1-3|chr14.trna78-LeuAAG@47.68.22 tRNA-Leu-AAG-1-1|chr11.trna893-LeuAAG@47.68.22 tRNA-Leu-AAG-1-2|chr13.trna27-LeuAAG@47.68.22 tRNA-Leu-AAG-2-1|chr7.trna267-LeuAAG@47.68.22 tRNA-Leu-AAG-3-1|chr13.trna28-LeuAAG@47.68.22	0.299734	0.2248	0.0749334	0	0.374667	0.599467	0.149867	0.749334	1.72111	0.024915	0.874902
CGCGGGAGGCCCGGGTTCGATTCCCGGCCAA	i-tRF	8	tRNA-Gly-GCC-2-8|chr13.trna74-GlyGCC@37.67.31 tRNA-Gly-GCC-2-3|chr3.trna408-GlyGCC@37.67.31 tRNA-Gly-GCC-2-5|chr8.trna383-GlyGCC@37.67.31 tRNA-Gly-GCC-2-1|chr1.trna290-GlyGCC@37.67.31 tRNA-Gly-GCC-2-4|chr8.trna384-GlyGCC@37.67.31 tRNA-Gly-GCC-2-6|chr11.trna797-GlyGCC@37.67.31 tRNA-Gly-GCC-2-2|chr2.trna742-GlyGCC@37.67.31 tRNA-Gly-GCC-2-7|chr13.trna42-GlyGCC@37.67.31	0.4496	0	0	0.0749334	0.149867	0.524534	0.299734	0.749334	1.72078	0.0415049	1
TAAAAGAATTACTTTGATAGAGTAAATTATAGAGGTTCAAGCCCTCTTA	i-tRF	1	trnaMT-Ile-GAT-MT4|chrMT.4-IleGAT@15.63.49	0.524534	0.0749334	0.0749334	0.149867	0.599467	0.149867	0.374667	1.72347	1.71871	0.0274402	0.90888
CCGAAAGGTTGGTGGTTCGAGCCCACCCAGGGACGC	3-tRF	9	tRNA-Asn-GTT-3-4|chr3.trna138-AsnGTT@40.75.36 tRNA-Asn-GTT-3-3|chr3.trna134-AsnGTT@40.75.36 tRNA-Asn-GTT-3-9|chr11.trna632-AsnGTT@40.75.36 tRNA-Asn-GTT-3-7|chr5.trna472-AsnGTT@40.75.36 tRNA-Asn-GTT-3-1|chr1.trna451-AsnGTT@40.75.36 tRNA-Asn-GTT-3-5|chr3.trna343-AsnGTT@40.75.36 tRNA-Asn-GTT-3-2|chr2.trna819-AsnGTT@40.75.36 tRNA-Asn-GTT-3-8|chr10.trna167-AsnGTT@40.75.36 tRNA-Asn-GTT-3-6|chr3.trna141…	0.299734	0.0749334	0	0.149867	0.374667	0.299734	0.374667	0.599467	1.71517	0.019731	0.817102
GTCTGATAAAAGAATTACTTTGATAGAGTAAATTATAGAGGTTCAAGCCCTCTTA	i-tRF	1	trnaMT-Ile-GAT-MT4|chrMT.4-IleGAT@9.63.55	0.524534	0.299734	0.299734	0.0749334	0.2248	0.299734	1.124	2.99734	1.71189	0.0217773	0.850176
GAAGATCTAAAGGTCCCTGGTTCGATCCCGGGTTTCGGC	i-tRF	5	tRNA-Phe-GAA-1-3|chr13.trna25-PheGAA@34.72.39 tRNA-Phe-GAA-1-5|chr19.trna46-PheGAA@34.72.39 tRNA-Phe-GAA-1-1|chr5.trna587-PheGAA@34.72.39 tRNA-Phe-GAA-1-4|chr14.trna204-PheGAA@34.72.39 tRNA-Phe-GAA-1-2|chr10.trna427-PheGAA@34.72.39	0	0.2248	0	0.299734	0.374667	0.299734	0.4496	0.4496	1.70667	0.0247338	0.873018
ATAGGGTATTTAGCTGTTAACTAAATTTTCGTAGGTTTAATTCCTGCCA	i-tRF	1	trnaMT-Asn-GTT-MT9|chrMT.9-AsnGTT@17.65.49	0.974134	0.149867	0.0749334	0.0749334	0.974134	0.4496	0.599467	1.94827	1.70312	0.019743	0.817102
AGATCAGAAGGTTGCGTGTTCAAGTCACGTCGGGG	i-tRF	1	tRNA-Trp-CCA-5-1|chr11.trna832-TrpCCA@35.69.35	1.5736	1.5736	0.374667	1.124	2.84747	1.87334	4.64587	3.52187	1.69728	0.000387607	0.077671
CGGCGCTCTCACCGCCGCGGCCCGGG	i-tRF	9	tRNA-Glu-CTC-1-3|chr1.trna442-GluCTC@27.52.26 tRNA-Glu-CTC-1-5|chr3.trna338-GluCTC@27.52.26 tRNA-Glu-CTC-1-2|chr1.trna445-GluCTC@27.52.26 tRNA-Glu-CTC-1-6|chr3.trna143-GluCTC@27.52.26 tRNA-Glu-CTC-1-1|chr1.trna448-GluCTC@27.52.26 tRNA-Glu-CTC-1-8|chr11.trna846-GluCTC@27.52.26 tRNA-Glu-CTC-1-4|chr1.trna299-GluCTC@27.52.26 tRNA-Glu-CTC-1-7|chr10.trna38-GluCTC@27.52.26 tRNA-Glu-CTC-1-9|chr13.trna492…	0.2248	0.0749334	0	0	0.149867	0.299734	0.149867	0.374667	1.69495	0.0452313	1
TCCGTATGGAGGCGTGGGT	i-tRF	1	tRNA-Leu-CAA-2-1|chr13.trna30-LeuCAA@47.65.19	0.0749334	0.299734	0	0	0.2248	0.149867	0.2248	0.599467	1.68024	0.0493279	1
AGGCGGCCCGGGTTCGACTCCCGGTGTGG	i-tRF	4	tRNA-Glu-TTC-1-3|chr13.trna69-GluTTC@41.69.29 tRNA-Glu-TTC-1-1|chr7.trna160-GluTTC@41.69.29 tRNA-Glu-TTC-1-2|chr9.trna408-GluTTC@41.69.29 tRNA-Glu-TTC-1-4|chr14.trna154-GluTTC@41.69.29	3.52187	0.824268	0.524534	0.524534	2.9224	2.84747	4.87067	4.79574	1.6802	0.00479469	0.386739
TCTCTTCGGGGGCGTGGG	i-tRF	5	tRNA-Leu-AAG-1-2|chr13.trna27-LeuAAG@45.62.18 tRNA-Leu-AAG-1-3|chr14.trna78-LeuAAG@45.62.18 tRNA-Leu-AAG-1-1|chr11.trna893-LeuAAG@45.62.18 tRNA-Leu-AAG-2-1|chr7.trna267-LeuAAG@45.62.18 tRNA-Leu-AAG-3-1|chr13.trna28-LeuAAG@45.62.18	0	0.149867	0	0.149867	0.2248	0.149867	0.149867	0.4496	1.67931	0.0397554	1
ATGAGACTCTTAATCTCAGGGTCGTGGGTTCGAG	i-tRF	10	tRNA-Lys-CTT-3-1|chr3.trna136-LysCTT@26.59.34 tRNA-Lys-CTT-3-6|chr17.trna437-LysCTT@26.59.34 tRNA-Lys-CTT-3-7|chr17.trna29-LysCTT@26.59.34 tRNA-Lys-CTT-3-5|chr17.trna27-LysCTT@26.59.34 tRNA-Lys-CTT-3-2|chr3.trna341-LysCTT@26.59.34 tRNA-Lys-CTT-3-4|chr13.trna67-LysCTT@26.59.34 tRNA-Lys-CTT-10-1|chr3.trna3-LysCTT@20.53.34 tRNA-Lys-CTT-15-1|chr2.trna30-LysCTT@18.51.34 tRNA-Lys-CTT-16-1|chr13.trna187…	0.374667	0.149867	0	0.299734	0.749334	0.4496	0.374667	0.749334	1.67613	0.012877	0.676385
TTCAAAGGTTCCGGGTTCGAGTCCCGGCGGAGTCG	i-tRF	1	tRNA-Arg-TCT-2-1|chr3.trna289-ArgTCT@39.73.35	0.899201	0.4496	0.0749334	0.149867	0.824268	0.824268	0.674401	2.54774	1.67505	0.0054623	0.414729
AGAAGGTTGCGTGTTCAAATCACGTCGGGG	i-tRF	6	tRNA-Trp-CCA-3-1|chr11.trna190-TrpCCA@40.69.30 tRNA-Trp-CCA-4-1|chr13.trna71-TrpCCA@40.69.30 tRNA-Trp-CCA-4-2|chr13.trna73-TrpCCA@40.69.30 tRNA-Trp-CCA-3-2|chr11.trna798-TrpCCA@40.69.30 tRNA-Trp-CCA-6-1|chr10.trna567-TrpCCA@40.69.30 tRNA-Trp-CCA-1-1|chr11.trna817-TrpCCA@40.69.30	0.974134	0.2248	0.0749334	0	1.124	0.374667	0.599467	1.5736	1.66906	0.0304661	0.943684
TCGGCGCTCTCACCGCCGCGGCCCGGGTTCGATTCCCGGTCAGGG	i-tRF	9	tRNA-Glu-CTC-1-3|chr1.trna442-GluCTC@26.70.45 tRNA-Glu-CTC-1-5|chr3.trna338-GluCTC@26.70.45 tRNA-Glu-CTC-1-2|chr1.trna445-GluCTC@26.70.45 tRNA-Glu-CTC-1-6|chr3.trna143-GluCTC@26.70.45 tRNA-Glu-CTC-1-1|chr1.trna448-GluCTC@26.70.45 tRNA-Glu-CTC-1-8|chr11.trna846-GluCTC@26.70.45 tRNA-Glu-CTC-1-4|chr1.trna299-GluCTC@26.70.45 tRNA-Glu-CTC-1-7|chr10.trna38-GluCTC@26.70.45 tRNA-Glu-CTC-1-9|chr13.trna492…	0.149867	0.0749334	0	0	0.0749334	0.149867	0.2248	0.299734	1.66619	0.0490053	1
CTCGCCTGCCACGCGGGAGGCCCGGG	i-tRF	13	tRNA-Gly-GCC-2-2|chr2.trna742-GlyGCC@26.51.26 tRNA-Gly-GCC-2-7|chr13.trna42-GlyGCC@26.51.26 tRNA-Gly-GCC-2-8|chr13.trna74-GlyGCC@26.51.26 tRNA-Gly-GCC-2-3|chr3.trna408-GlyGCC@26.51.26 tRNA-Gly-GCC-2-5|chr8.trna383-GlyGCC@26.51.26 tRNA-Gly-GCC-2-1|chr1.trna290-GlyGCC@26.51.26 tRNA-Gly-GCC-2-4|chr8.trna384-GlyGCC@26.51.26 tRNA-Gly-GCC-2-6|chr11.trna797-GlyGCC@26.51.26 tRNA-Gly-GCC-1-1|chr1.trna292-…	0.299734	0.524534	0.2248	0	1.04907	0.299734	0.974134	0.4496	1.65977	0.0296582	0.938948
GGGTCCAGGGTTCAAGTCCCTGTTCGGGCGCC	3-tRF	6	tRNA-Lys-TTT-1-5|chr19.trna47-LysTTT@44.75.32 tRNA-Lys-TTT-1-1|chr1.trna197-LysTTT@44.75.32 tRNA-Lys-TTT-1-3|chr11.trna794-LysTTT@44.75.32 tRNA-Lys-TTT-1-6|chr19.trna252-LysTTT@44.75.32 tRNA-Lys-TTT-1-2|chr1.trna518-LysTTT@44.75.32 tRNA-Lys-TTT-1-4|chr13.trna491-LysTTT@44.75.32	0.0749334	0.299734	0	0.0749334	0.0749334	0.299734	0.374667	0.674401	1.65918	0.0375066	1
AGCATCTGGCCTACACCCAGAAGATTTCATGACCAATGAACACT	i-tRF	1	trnaMT-Val-TAC-MT2|chrMT.2-ValTAC@22.65.44	0.0749334	0.0749334	0	0.0749334	0.149867	0.0749334	0.149867	0.374667	1.65778	0.0478363	1
GACTCTGAATCCAGCGATCCGAGTTCAAATCTCGGTGGAACCTC	3-tRF	4	tRNA-Gln-CTG-2-4|chr13.trna475-GlnCTG@30.73.44 tRNA-Gln-CTG-2-2|chr11.trna795-GlnCTG@30.73.44 tRNA-Gln-CTG-2-1|chr9.trna147-GlnCTG@30.73.44 tRNA-Gln-CTG-2-3|chr13.trna29-GlnCTG@30.73.44	2.32294	0.2248	0.674401	0.4496	1.04907	2.09814	4.2712	4.42107	1.65561	0.0112667	0.626918
GTTCAGGTCGCAGTCTCCCCTGGAGGCGTGGGTTCGAATCCCACTTCTG	i-tRF	3	tRNA-Leu-CAG-2-2|chr8.trna190-LeuCAG@32.80.49 tRNA-Leu-CAG-2-3|chr8.trna437-LeuCAG@32.80.49 tRNA-Leu-CAG-2-1|chr1.trna289-LeuCAG@32.80.49	0.149867	0.149867	0.149867	0.0749334	0.299734	0.2248	0.749334	0.299734	1.65496	0.0451788	1
CTGTCACGCGGGAGACCGGGGTTCAATTCCCCGACGG	i-tRF	1	tRNA-Asp-GTC-2-1|chr10.trna383-AspGTC@32.68.37	0.524534	0	0	0.0749334	0.374667	0.2248	0.374667	0.899201	1.65307	0.0462807	1
CGAATGGAGGCGTGGGT	i-tRF	1	tRNA-Leu-CAA-3-1|chr11.trna845-LeuCAA@49.65.17	0.2248	0.0749334	0.374667	0.674401	0.674401	0.374667	1.27387	2.248	1.64708	0.0168834	0.756076
GTGAGTATCCCCGCCTGTCACGCGGGAGACCGGGGTTCGATTCCCCGACGGG	i-tRF	13	tRNA-Asp-GTC-1-4|chr1.trna440-AspGTC@18.69.52 tRNA-Asp-GTC-1-6|chr5.trna588-AspGTC@18.69.52 tRNA-Asp-GTC-1-9|chr11.trna29-AspGTC@18.69.52 tRNA-Asp-GTC-1-3|chr1.trna443-AspGTC@18.69.52 tRNA-Asp-GTC-1-2|chr1.trna446-AspGTC@18.69.52 tRNA-Asp-GTC-1-13|chr13.trna472-AspGTC@18.69.52 tRNA-Asp-GTC-1-8|chr10.trna379-AspGTC@18.69.52 tRNA-Asp-GTC-1-7|chr5.trna586-AspGTC@18.69.52 tRNA-Asp-GTC-1-12|chr13.trna…	0.824268	0.0749334	0.0749334	0	0.374667	0.749334	0.524534	1.3488	1.64452	0.0359003	0.988889
TCAAGTTCTGGTCTCCGTATGGAGGCGTGGGTTCGAATCCCACTTCTGACA	i-tRF	1	tRNA-Leu-CAA-2-1|chr13.trna30-LeuCAA@34.84.51	0.2248	0.149867	0	0.2248	0.2248	0.599467	0.2248	0.749334	1.6429	0.0249894	0.874946
CCTCGTTAGTATAGTGGTGAGTATCCCCGCCTGTC	i-tRF	14	tRNA-Asp-GTC-4-1|chr5.trna719-AspGTC@2.36.35 tRNA-Asp-GTC-1-9|chr11.trna29-AspGTC@2.36.35 tRNA-Asp-GTC-1-3|chr1.trna443-AspGTC@2.36.35 tRNA-Asp-GTC-1-2|chr1.trna446-AspGTC@2.36.35 tRNA-Asp-GTC-1-13|chr13.trna472-AspGTC@2.36.35 tRNA-Asp-GTC-1-8|chr10.trna379-AspGTC@2.36.35 tRNA-Asp-GTC-1-7|chr5.trna586-AspGTC@2.36.35 tRNA-Asp-GTC-1-12|chr13.trna474-AspGTC@2.36.35 tRNA-Asp-GTC-1-11|chr13.trna48-Asp…	3.97147	2.9224	0.674401	1.7984	4.94561	4.87067	5.09547	11.4648	1.64155	0.000265492	0.0652064
AGAAATATGTCTGATA	5-tRF	1	trnaMT-Ile-GAT-MT4|chrMT.4-IleGAT@1.16.16	0.374667	1.124	0.299734	1.04907	0.524534	0.599467	1.64854	7.49334	1.63828	0.014106	0.706662
TCCATTGTGCTCTGCACGCGTGGGTTCGAATCCCATCCTCGTCG	i-tRF	3	tRNA-Ser-GCT-4-2|chr13.trna464-SerGCT@39.82.44 tRNA-Ser-GCT-4-1|chr11.trna799-SerGCT@39.82.44 tRNA-Ser-GCT-4-3|chr13.trna79-SerGCT@39.82.44	1.124	0.599467	0.374667	0.749334	0.749334	2.77254	1.42373	3.5968	1.63403	0.00193531	0.231223
AGCATCTGGCCTACACCCAGAAGATTTCATGACCAATGAACACTCTGACC	3-tRF	1	trnaMT-Val-TAC-MT2|chrMT.2-ValTAC@22.71.50	0.2248	0.0749334	0	0.2248	0.0749334	0.374667	0.4496	0.749334	1.63281	0.041432	1
TCAGAAGGTTGCGTGTTCAAGTCACGTCGGG	i-tRF	1	tRNA-Trp-CCA-5-1|chr11.trna832-TrpCCA@38.68.31	0.524534	0.374667	0	0.2248	0.749334	0.524534	0.674401	1.19893	1.63116	0.00597049	0.441663
ATTAGTAGATTCTGAATAAACCCAGAAGAGAGT	i-tRF	1	trnaMT-Gly-TCC-MT15|chrMT.15-GlyTCC@35.67.33	0.299734	0.149867	0.149867	0.0749334	0.4496	0.149867	0.749334	0.674401	1.62415	0.0359187	0.988889
CCATTGTGCTCTGCACGCGTGGGTTCGAATCCCATCCTCGTCG	i-tRF	3	tRNA-Ser-GCT-4-3|chr13.trna79-SerGCT@40.82.43 tRNA-Ser-GCT-4-2|chr13.trna464-SerGCT@40.82.43 tRNA-Ser-GCT-4-1|chr11.trna799-SerGCT@40.82.43	1.19893	0	0.0749334	0.4496	0.374667	0.749334	1.5736	2.84747	1.62312	0.0296718	0.938948
TCCAGTCTCTTCGGGGGCGTGGGTTCGAATCCCACCGCTGCCA	i-tRF	4	tRNA-Leu-AAG-1-2|chr13.trna27-LeuAAG@40.82.43 tRNA-Leu-AAG-2-1|chr7.trna267-LeuAAG@40.82.43 tRNA-Leu-AAG-1-3|chr14.trna78-LeuAAG@40.82.43 tRNA-Leu-AAG-1-1|chr11.trna893-LeuAAG@40.82.43	0.149867	0.374667	0.0749334	0.149867	0.0749334	0.674401	0.599467	0.899201	1.62235	0.0296977	0.938948
GCTTCAAACCTGTAGCTGTTTAGCGACAGAGTGGTTCAATTCCACCTTTCGGG	i-tRF	1	tRNA-SeC-TCA-1-1|chr7.trna38-SeCTCA@33.85.53	0.299734	0.0749334	0	0.0749334	0.149867	0.4496	0.2248	0.524534	1.6192	0.0409843	1
TTTCATGACCAATGAACACTCTGACC	3-tRF	1	trnaMT-Val-TAC-MT2|chrMT.2-ValTAC@46.71.26	0.0749334	0.524534	0.0749334	0.4496	0.2248	0.824268	0.524534	1.87334	1.61152	0.0157778	0.730403
GTCAGCTAATTAAGCTATCGGGCCCATACCCCGAAAACGTTGGTTT	i-tRF	1	trnaMT-Met-CAT-MT6|chrMT.6-MetCAT@7.52.46	0.374667	0.299734	0.0749334	0.149867	0.149867	0.974134	0.299734	1.27387	1.61032	0.027793	0.91571
ACCGAAAGGTTGGTGGTTCGAGCCCACCCAGGG	i-tRF	9	tRNA-Asn-GTT-3-3|chr3.trna134-AsnGTT@39.71.33 tRNA-Asn-GTT-3-9|chr11.trna632-AsnGTT@39.71.33 tRNA-Asn-GTT-3-7|chr5.trna472-AsnGTT@39.71.33 tRNA-Asn-GTT-3-1|chr1.trna451-AsnGTT@39.71.33 tRNA-Asn-GTT-3-5|chr3.trna343-AsnGTT@39.71.33 tRNA-Asn-GTT-3-2|chr2.trna819-AsnGTT@39.71.33 tRNA-Asn-GTT-3-8|chr10.trna167-AsnGTT@39.71.33 tRNA-Asn-GTT-3-6|chr3.trna141-AsnGTT@39.71.33 tRNA-Asn-GTT-3-4|chr3.trna138…	0.974134	0	0.299734	0.2248	0.749334	0.824268	1.3488	1.5736	1.60991	0.0153557	0.730403
CATTTCGATGGCGTGGGT	i-tRF	1	tRNA-Leu-TAG-3-1|chr7.trna407-LeuTAG@46.63.18	0.149867	0.2248	0	0.149867	0.2248	0.149867	0.524534	0.674401	1.60684	0.0338645	0.971182
CCAGGCGGCCCGGGTTCGACTCCCGGTGTGGGAA	i-tRF	4	tRNA-Glu-TTC-1-3|chr13.trna69-GluTTC@39.72.34 tRNA-Glu-TTC-1-1|chr7.trna160-GluTTC@39.72.34 tRNA-Glu-TTC-1-2|chr9.trna408-GluTTC@39.72.34 tRNA-Glu-TTC-1-4|chr14.trna154-GluTTC@39.72.34	0.524534	0.524534	0	0.299734	0.524534	0.749334	1.124	1.3488	1.60592	0.00502919	0.398409
TAGGATAAGGTGTTTAGGTAGCACGGAGAATTTTGAATTCTTAAGTGTAGGT	5-tRF	1	trnaMT-Gln-TTG-MT5|chrMT.5-GlnTTG@1.52.52	2.9224	0.824268	2.39787	2.4728	3.22214	2.77254	12.1392	10.0411	1.6003	0.00605206	0.446653
AACATTACTCTGGTCTTGTAAACCTGAAATGAAGATCTTCTCTTCTCAAGACA	i-tRF	1	trnaMT-Thr-TGT-MT21|chrMT.21-ThrTGT@15.67.53	0.4496	0	0	0.149867	0.374667	0.299734	0.2248	0.899201	1.59783	0.0479989	1
GAGCATTTGACTGCAGATCAAGAGGTCCCCGGTTCAAATCCGGGTGCCCCCTC	3-tRF	5	tRNA-Cys-GCA-3-1|chr6.trna65-CysGCA@21.73.53 tRNA-Cys-GCA-3-3|chr11.trna626-CysGCA@21.73.53 tRNA-Cys-GCA-3-2|chr11.trna345-CysGCA@21.73.53 tRNA-Cys-GCA-3-4|chr11.trna625-CysGCA@21.73.53 tRNA-Cys-GCA-7-1|chr6.trna457-CysGCA@21.73.53	0.299734	0.2248	0	0.0749334	0.149867	0.299734	0.524534	0.824268	1.59524	0.021158	0.838406
GCCAAGGTCGCGGGTTCGATCCCCGTACGG	i-tRF	9	tRNA-Ile-AAT-1-4|chr13.trna482-IleAAT@41.70.30 tRNA-Ile-AAT-1-6|chr13.trna56-IleAAT@41.70.30 tRNA-Ile-AAT-1-3|chr12.trna211-IleAAT@41.70.30 tRNA-Ile-AAT-1-2|chr11.trna801-IleAAT@41.70.30 tRNA-Ile-AAT-1-8|chr13.trna450-IleAAT@41.70.30 tRNA-Ile-AAT-1-1|chr11.trna185-IleAAT@41.70.30 tRNA-Ile-AAT-1-5|chr13.trna481-IleAAT@41.70.30 tRNA-Ile-AAT-3-1|chr13.trna64-IleAAT@41.70.30 tRNA-Ile-AAT-1-7|chr13.tr…	0.2248	0.4496	0.0749334	0.0749334	0.374667	0.299734	0.674401	1.04907	1.58966	0.010215	0.599741
CAGGCGGCCCGGGTTCGACTCCCGGTGTG	i-tRF	4	tRNA-Glu-TTC-1-4|chr14.trna154-GluTTC@40.68.29 tRNA-Glu-TTC-1-3|chr13.trna69-GluTTC@40.68.29 tRNA-Glu-TTC-1-1|chr7.trna160-GluTTC@40.68.29 tRNA-Glu-TTC-1-2|chr9.trna408-GluTTC@40.68.29	3.52187	0.0749334	0.749334	0.824268	2.99734	1.7984	5.47014	4.12134	1.58336	0.0301315	0.943684
CTCGTTAGTATAGTGGTGAGTATCCCCGCCTGTC	i-tRF	14	tRNA-Asp-GTC-1-4|chr1.trna440-AspGTC@3.36.34 tRNA-Asp-GTC-1-6|chr5.trna588-AspGTC@3.36.34 tRNA-Asp-GTC-4-1|chr5.trna719-AspGTC@3.36.34 tRNA-Asp-GTC-1-9|chr11.trna29-AspGTC@3.36.34 tRNA-Asp-GTC-1-3|chr1.trna443-AspGTC@3.36.34 tRNA-Asp-GTC-1-2|chr1.trna446-AspGTC@3.36.34 tRNA-Asp-GTC-1-13|chr13.trna472-AspGTC@3.36.34 tRNA-Asp-GTC-1-8|chr10.trna379-AspGTC@3.36.34 tRNA-Asp-GTC-1-7|chr5.trna586-AspGTC…	7.19361	3.74667	0.674401	1.7984	6.21947	6.51921	6.14454	17.9091	1.58305	0.00356687	0.326389
TTCGGGGGCGTGGGTTCGAATCCCACCGCTG	i-tRF	4	tRNA-Leu-AAG-2-1|chr7.trna267-LeuAAG@49.79.31 tRNA-Leu-AAG-1-3|chr14.trna78-LeuAAG@49.79.31 tRNA-Leu-AAG-1-1|chr11.trna893-LeuAAG@49.79.31 tRNA-Leu-AAG-1-2|chr13.trna27-LeuAAG@49.79.31	1.04907	0.149867	0.4496	0	1.124	0.599467	1.27387	1.94827	1.57456	0.035704	0.987808
AAGCATCTGGCCTACACCCAGAAGATTTCATGACCAATGAACACTCTGACC	3-tRF	1	trnaMT-Val-TAC-MT2|chrMT.2-ValTAC@21.71.51	0.299734	0	0	0.2248	0.2248	0.4496	0.299734	0.524534	1.57303	0.0416139	1
CCGCAGCAACCTCGGTTCGAATCCGAGTCACGG	i-tRF	9	tRNA-His-GTG-2-6|chr3.trna344-HisGTG@38.70.33 tRNA-His-GTG-2-2|chr2.trna600-HisGTG@38.70.33 tRNA-His-GTG-2-1|chr2.trna601-HisGTG@38.70.33 tRNA-His-GTG-2-5|chr3.trna139-HisGTG@38.70.33 tRNA-His-GTG-3-1|chr3.trna137-HisGTG@38.70.33 tRNA-His-GTG-2-8|chr4.trna704-HisGTG@38.70.33 tRNA-His-GTG-2-3|chr2.trna237-HisGTG@38.70.33 tRNA-His-GTG-2-4|chr3.trna135-HisGTG@38.70.33 tRNA-His-GTG-2-7|chr3.trna340-H…	0.674401	0.749334	0.374667	0.374667	1.27387	1.64854	0.899201	2.0232	1.57226	0.0025095	0.26451
AGTTGACCCGGGTTCGATT	i-tRF	7	tRNA-Gly-TCC-1-7|chr11.trna802-GlyTCC@41.59.19 tRNA-Gly-TCC-1-6|chr3.trna339-GlyTCC@41.59.19 tRNA-Gly-TCC-1-3|chr1.trna444-GlyTCC@41.59.19 tRNA-Gly-TCC-1-2|chr1.trna447-GlyTCC@41.59.19 tRNA-Gly-TCC-1-5|chr1.trna298-GlyTCC@41.59.19 tRNA-Gly-TCC-1-1|chr1.trna449-GlyTCC@41.59.19 tRNA-Gly-TCC-1-4|chr1.trna441-GlyTCC@41.59.19	0.299734	0.149867	0	0.149867	0.0749334	0.299734	0.599467	0.824268	1.57009	0.0456785	1
GTATGATTCTCGCTTCGGGTGCGAGAGGTCCCGG	i-tRF	3	tRNA-Pro-CGG-1-1|chr1.trna460-ProCGG@18.51.34 tRNA-Pro-CGG-1-3|chr17.trna28-ProCGG@18.51.34 tRNA-Pro-CGG-1-2|chr11.trna188-ProCGG@18.51.34	0.2248	0.2248	0.0749334	0	0.299734	0.149867	0.299734	0.824268	1.56536	0.0364726	0.993767
TTTGACTGCAGATCAAGAGGTCCCCGGTTCAAATCCGGGTG	i-tRF	6	tRNA-Cys-GCA-3-4|chr11.trna625-CysGCA@26.66.41 tRNA-Cys-GCA-7-1|chr6.trna457-CysGCA@26.66.41 tRNA-Cys-GCA-3-1|chr6.trna65-CysGCA@26.66.41 tRNA-Cys-GCA-3-3|chr11.trna626-CysGCA@26.66.41 tRNA-Cys-GCA-3-2|chr11.trna345-CysGCA@26.66.41 tRNA-Cys-GCA-8-1|chr6.trna454-CysGCA@26.66.41	0.149867	0.149867	0	0.374667	0.2248	0.299734	0.599467	0.824268	1.5589	0.017213	0.766501
CGAGAGGTCCCGGGTTCAAATCCCGGACGAGCC	i-tRF	14	tRNA-Pro-CGG-1-1|chr1.trna460-ProCGG@39.71.33 tRNA-Pro-CGG-1-3|chr17.trna28-ProCGG@39.71.33 tRNA-Pro-TGG-2-1|chr3.trna39-ProTGG@39.71.33 tRNA-Pro-TGG-2-2|chr11.trna93-ProTGG@39.71.33 tRNA-Pro-TGG-2-4|chr17.trna433-ProTGG@39.71.33 tRNA-Pro-TGG-2-3|chr14.trna81-ProTGG@39.71.33 tRNA-Pro-TGG-1-1|chr7.trna209-ProTGG@39.71.33 tRNA-Pro-AGG-1-3|chr6.trna15-ProAGG@39.71.33 tRNA-Pro-CGG-1-2|chr11.trna188-P…	0.2248	0.374667	0.0749334	0.0749334	0.149867	0.2248	0.749334	1.124	1.55682	0.0354899	0.985056
GCTGGGGATTGTGGGTTCGAGTCCCATCTGGG	i-tRF	1	tRNA-Arg-CCG-3-1|chr11.trna418-ArgCCG@39.70.32	0.599467	0.149867	0.149867	0.149867	0.599467	0.824268	0.674401	0.674401	1.55547	0.0151072	0.730403
GATTCTCGCTTTGGGTGCGAGAGGTCCCGGG	i-tRF	4	tRNA-Pro-TGG-2-1|chr3.trna39-ProTGG@22.52.31 tRNA-Pro-TGG-2-2|chr11.trna93-ProTGG@22.52.31 tRNA-Pro-TGG-2-4|chr17.trna433-ProTGG@22.52.31 tRNA-Pro-TGG-2-3|chr14.trna81-ProTGG@22.52.31	0.524534	0.149867	0.0749334	0.2248	0.2248	0.2248	0.674401	2.0232	1.5539	0.0369521	0.999016
ACGCGGGAGACCGGGGTTCGATTCCCCGACGGG	i-tRF	13	tRNA-Asp-GTC-1-12|chr13.trna474-AspGTC@37.69.33 tRNA-Asp-GTC-1-11|chr13.trna48-AspGTC@37.69.33 tRNA-Asp-GTC-1-5|chr1.trna297-AspGTC@37.69.33 tRNA-Asp-GTC-1-10|chr11.trna189-AspGTC@37.69.33 tRNA-Asp-GTC-1-1|chr1.trna450-AspGTC@37.69.33 tRNA-Asp-GTC-1-4|chr1.trna440-AspGTC@37.69.33 tRNA-Asp-GTC-1-6|chr5.trna588-AspGTC@37.69.33 tRNA-Asp-GTC-1-9|chr11.trna29-AspGTC@37.69.33 tRNA-Asp-GTC-1-3|chr1.trna…	619.4	89.0958	116.222	117.795	624.345	400.669	593.398	825.392	1.54719	0.0108992	0.611842
CCGTATGGAGGCGTGGGT	i-tRF	1	tRNA-Leu-CAA-2-1|chr13.trna30-LeuCAA@48.65.18	0.974134	0.2248	0.749334	0.749334	1.72347	0.749334	2.54774	2.9224	1.54531	0.0092133	0.565314
TCGCTGGTTCGATTCCGGCTCGAAGGACC	3-tRF	3	tRNA-Tyr-GTA-3-2|chr14.trna80-TyrGTA@47.75.29 tRNA-Tyr-GTA-3-1|chr3.trna10-TyrGTA@47.75.29 tRNA-Tyr-GTA-2-1|chr5.trna45-TyrGTA@47.75.29	0.899201	1.124	0.299734	0.749334	0.974134	1.3488	2.84747	3.29707	1.54362	0.000904813	0.139743
TAATTAAAGCAATTGATTTGCATTCAATAGATGTAGGATGAAGTCTTACAGTCCT	i-tRF	1	trnaMT-Ala-TGC-MT8|chrMT.8-AlaTGC@13.67.55	0.374667	0.149867	0.2248	0.0749334	0.2248	0.374667	0.4496	1.5736	1.53411	0.0371976	1
CCTGGTGGTCTAGTGGTTAGGATTCGGCGCT	i-tRF	9	tRNA-Glu-CTC-1-7|chr10.trna38-GluCTC@3.33.31 tRNA-Glu-CTC-1-9|chr13.trna492-GluCTC@3.33.31 tRNA-Glu-CTC-1-3|chr1.trna442-GluCTC@3.33.31 tRNA-Glu-CTC-1-5|chr3.trna338-GluCTC@3.33.31 tRNA-Glu-CTC-1-2|chr1.trna445-GluCTC@3.33.31 tRNA-Glu-CTC-1-6|chr3.trna143-GluCTC@3.33.31 tRNA-Glu-CTC-1-1|chr1.trna448-GluCTC@3.33.31 tRNA-Glu-CTC-1-8|chr11.trna846-GluCTC@3.33.31 tRNA-Glu-CTC-1-4|chr1.trna299-GluCTC@…	0.4496	0.374667	0.299734	0.149867	0.974134	0.299734	1.27387	0.749334	1.52145	0.0287921	0.933522
TAAAGCAATTGATTTGCATTCAATAGATGTAGGATGAAGTCTTACAGT	i-tRF	1	trnaMT-Ala-TGC-MT8|chrMT.8-AlaTGC@17.64.48	0.824268	0.0749334	0.149867	0.2248	0.374667	0.749334	0.749334	1.87334	1.51967	0.0213435	0.841944
ATTAGGGTGGCAGAGCCAGGAAATTGCGTAAGACTTAAAACCTT	5-tRF	1	trnaMT-Leu-TAA-MT3|chrMT.3-LeuTAA@1.44.44	0.149867	0.149867	0	0.374667	0.149867	0.524534	0.599467	0.524534	1.51131	0.0459284	1
AGAGCACTGGTCTTGTAAACCAGGGGTCGCGAGTTCAAATCTCGCTGGGG	i-tRF	3	tRNA-Thr-TGT-2-1|chr14.trna79-ThrTGT@21.70.50 tRNA-Thr-TGT-3-1|chr11.trna92-ThrTGT@21.70.50 tRNA-Thr-TGT-3-2|chr14.trna312-ThrTGT@21.70.50	0.899201	0.149867	0.299734	0.0749334	0.974134	0.524534	0.524534	2.09814	1.51068	0.0360923	0.99181
CCAGGCGGCCCGGGTTCGACTCCCGGTATGGGAA	i-tRF	2	tRNA-Glu-TTC-2-1|chr1.trna680-GluTTC@39.72.34 tRNA-Glu-TTC-2-2|chr14.trna159-GluTTC@39.72.34	0.149867	0.149867	0	0.299734	0.149867	0.374667	0.524534	0.599467	1.50879	0.0459363	1
TCATTTCGATGGCGTGGGT	i-tRF	1	tRNA-Leu-TAG-3-1|chr7.trna407-LeuTAG@45.63.19	0.299734	0.299734	0.299734	0.149867	0.674401	0.2248	1.04907	0.899201	1.49603	0.0271109	0.902585
TAGTAGATTCTGAATAAACCCAGAAGAGAGTA	i-tRF	1	trnaMT-Gly-TCC-MT15|chrMT.15-GlyTCC@37.68.32	0.149867	0.0749334	0.0749334	0.299734	0.299734	0.149867	0.599467	0.599467	1.48504	0.037388	1
ACCCAGGCGGCCCGGGTTCGACTCCCGGTATGG	i-tRF	2	tRNA-Glu-TTC-2-1|chr1.trna680-GluTTC@37.69.33 tRNA-Glu-TTC-2-2|chr14.trna159-GluTTC@37.69.33	3.89654	0.899201	0.149867	0.524534	1.7984	3.52187	4.19627	3.372	1.48471	0.0296444	0.938948
CACATGGTCTAGCGGTTAGGATTCCTGGTT	i-tRF	4	tRNA-Glu-TTC-1-1|chr7.trna160-GluTTC@4.33.30 tRNA-Glu-TTC-1-2|chr9.trna408-GluTTC@4.33.30 tRNA-Glu-TTC-1-4|chr14.trna154-GluTTC@4.33.30 tRNA-Glu-TTC-1-3|chr13.trna69-GluTTC@4.33.30	0.374667	0.524534	0	0.524534	0.674401	0.749334	0.599467	1.64854	1.48312	0.00977124	0.581517
GTATGGAGGCGTGGGT	i-tRF	1	tRNA-Leu-CAA-2-1|chr13.trna30-LeuCAA@50.65.16	0.374667	0.2248	0.0749334	0.374667	0.4496	0.0749334	0.899201	1.5736	1.48282	0.0296315	0.938948
AGTCTCATAATCTGAAGGTCGTGAGTTCGATCCTCACACGGG	i-tRF	2	tRNA-Met-CAT-1-2|chr15.trna399-MetCAT@29.70.42 tRNA-Met-CAT-1-1|chr8.trna344-MetCAT@29.70.42	1.124	0.0749334	0	0.2248	0.599467	0.824268	0.749334	1.49867	1.48186	0.0416506	1
TTAGGTCGCTGGTTCGAATCCGGCTCGAAGGACC	3-tRF	5	tRNA-Tyr-GTA-1-3|chr13.trna454-TyrGTA@42.75.34 tRNA-Tyr-GTA-1-1|chr13.trna455-TyrGTA@42.75.34 tRNA-Tyr-GTA-1-2|chr13.trna65-TyrGTA@42.75.34 tRNA-Tyr-GTA-1-4|chr13.trna452-TyrGTA@42.75.34 tRNA-Tyr-GTA-1-5|chr13.trna70-TyrGTA@42.75.34	0.299734	0.0749334	0.149867	0.2248	0.2248	0.299734	0.374667	1.3488	1.47966	0.0477835	1
AGGTTCGACTCCTGGCTGG	i-tRF	5	tRNA-Arg-ACG-1-2|chr13.trna445-ArgACG@51.69.19 tRNA-Arg-ACG-3-1|chr9.trna327-ArgACG@51.69.19 tRNA-Arg-ACG-1-3|chr14.trna89-ArgACG@51.69.19 tRNA-Arg-ACG-1-1|chr13.trna447-ArgACG@51.69.19 tRNA-Arg-ACG-3-2|chr13.trna467-ArgACG@51.69.19	0.524534	0.299734	0	0.0749334	0.599467	0.299734	0.524534	0.824268	1.47506	0.0309611	0.943684
GGAGCTGGGGATTGTGGGTTCGAGTCCCATCTGGG	i-tRF	1	tRNA-Arg-CCG-3-1|chr11.trna418-ArgCCG@36.70.35	0.4496	0.2248	0.299734	0.0749334	0.4496	1.04907	0.524534	0.674401	1.46952	0.0365578	0.994378
CACATGGTCTAGCGGTTAGGATTCCTGGTTTTC	i-tRF	4	tRNA-Glu-TTC-1-3|chr13.trna69-GluTTC@4.36.33 tRNA-Glu-TTC-1-1|chr7.trna160-GluTTC@4.36.33 tRNA-Glu-TTC-1-2|chr9.trna408-GluTTC@4.36.33 tRNA-Glu-TTC-1-4|chr14.trna154-GluTTC@4.36.33	1.7984	0.524534	0.599467	0.674401	2.0232	1.5736	2.32294	3.44694	1.46853	0.00423588	0.353858
AGTGGTCTGGGGTGCAGGCTTCAAACCTGTAGCTG	i-tRF	1	tRNA-SeC-TCA-1-1|chr7.trna38-SeCTCA@16.50.35	0.374667	0.2248	0.2248	0.2248	0.824268	0.149867	1.04907	0.599467	1.46346	0.0462214	1
TAAAGCAATTGATTTGCATTCAATAGATGTAGGATGAAGTCTTACAGTCCT	i-tRF	1	trnaMT-Ala-TGC-MT8|chrMT.8-AlaTGC@17.67.51	1.27387	0.299734	0.374667	0.299734	0.974134	1.27387	1.64854	1.94827	1.46156	0.0103426	0.601258
ACATTACTCTGGTCTTGTAAACCTGAAATGAAGATCTTCTCTTCTCAAGACACC	3-tRF	1	trnaMT-Thr-TGT-MT21|chrMT.21-ThrTGT@16.69.54	0.974134	0.599467	0.2248	0.599467	0.2248	1.3488	1.124	4.42107	1.45365	0.0191934	0.804875
CGTGATCGTATAGTGGTTAGTACTCTGCGTTGT	i-tRF	8	tRNA-His-GTG-2-2|chr2.trna600-HisGTG@3.35.33 tRNA-His-GTG-2-1|chr2.trna601-HisGTG@3.35.33 tRNA-His-GTG-2-5|chr3.trna139-HisGTG@3.35.33 tRNA-His-GTG-2-8|chr4.trna704-HisGTG@3.35.33 tRNA-His-GTG-2-3|chr2.trna237-HisGTG@3.35.33 tRNA-His-GTG-2-4|chr3.trna135-HisGTG@3.35.33 tRNA-His-GTG-2-7|chr3.trna340-HisGTG@3.35.33 tRNA-His-GTG-2-6|chr3.trna344-HisGTG@3.35.33	0.299734	0.149867	0.0749334	0.0749334	0.149867	0.299734	0.4496	0.749334	1.45204	0.040622	1
GGTTCGATTCCCGGGCGG	i-tRF	2	tRNA-Gly-CCC-1-2|chr17.trna43-GlyCCC@50.67.18 tRNA-Gly-CCC-1-1|chr6.trna135-GlyCCC@50.67.18	1.5736	0.2248	0.599467	0.2248	1.64854	0.4496	2.39787	2.62267	1.45165	0.0397084	1
CCGCCGCGGCCCGGGTTCGATTCCCGGTCAG	i-tRF	11	tRNA-Glu-CTC-1-8|chr11.trna846-GluCTC@38.68.31 tRNA-Glu-CTC-1-4|chr1.trna299-GluCTC@38.68.31 tRNA-Glu-CTC-1-7|chr10.trna38-GluCTC@38.68.31 tRNA-Glu-CTC-1-9|chr13.trna492-GluCTC@38.68.31 tRNA-Glu-CTC-1-3|chr1.trna442-GluCTC@38.68.31 tRNA-Glu-CTC-1-5|chr3.trna338-GluCTC@38.68.31 tRNA-Glu-CTC-1-2|chr1.trna445-GluCTC@38.68.31 tRNA-Glu-CTC-1-6|chr3.trna143-GluCTC@38.68.31 tRNA-Glu-TTC-3-1|chr3.trna131…	0.899201	0	0.149867	0.2248	0.674401	0.524534	0.974134	1.124	1.45157	0.0319986	0.946332
CGCGGGAGACCGGGGTTCGATTCCCCGACGGGG	i-tRF	13	tRNA-Asp-GTC-1-12|chr13.trna474-AspGTC@38.70.33 tRNA-Asp-GTC-1-11|chr13.trna48-AspGTC@38.70.33 tRNA-Asp-GTC-1-5|chr1.trna297-AspGTC@38.70.33 tRNA-Asp-GTC-1-10|chr11.trna189-AspGTC@38.70.33 tRNA-Asp-GTC-1-1|chr1.trna450-AspGTC@38.70.33 tRNA-Asp-GTC-1-4|chr1.trna440-AspGTC@38.70.33 tRNA-Asp-GTC-1-6|chr5.trna588-AspGTC@38.70.33 tRNA-Asp-GTC-1-9|chr11.trna29-AspGTC@38.70.33 tRNA-Asp-GTC-1-3|chr1.trna…	17.2347	7.11867	9.36668	7.11867	23.7539	30.1982	22.1803	23.3792	1.45068	0.00425854	0.354398
TGTCACGCGGGAGACCGGGGTTCAATTCCCCGAC	i-tRF	1	tRNA-Asp-GTC-2-1|chr10.trna383-AspGTC@33.66.34	0.674401	0.149867	0.2248	0.149867	0.524534	0.4496	0.824268	1.49867	1.44934	0.0191605	0.804875
AAACATTAGACTGTGAATCTGACAACAGGAAATAAACCTCCTTATTCACC	i-tRF	1	trnaMT-His-GTG-MT17|chrMT.17-HisGTG@19.68.50	0.2248	0.149867	0.0749334	0.2248	0.299734	0.299734	0.4496	0.749334	1.44596	0.0342657	0.972733
CGGGAGGCCCGGGTTCGATTCCCGGCC	i-tRF	11	tRNA-Gly-GCC-2-2|chr2.trna742-GlyGCC@39.65.27 tRNA-Gly-GCC-2-7|chr13.trna42-GlyGCC@39.65.27 tRNA-Gly-GCC-2-8|chr13.trna74-GlyGCC@39.65.27 tRNA-Gly-GCC-2-3|chr3.trna408-GlyGCC@39.65.27 tRNA-Gly-GCC-2-5|chr8.trna383-GlyGCC@39.65.27 tRNA-Gly-GCC-2-1|chr1.trna290-GlyGCC@39.65.27 tRNA-Gly-GCC-2-4|chr8.trna384-GlyGCC@39.65.27 tRNA-Gly-GCC-1-1|chr1.trna292-GlyGCC@39.65.27 tRNA-Gly-GCC-1-2|chr1.trna294-G…	1.49867	0.4496	1.42373	0.4496	1.64854	0.599467	6.06961	2.84747	1.44594	0.049871	1
ATGCCCGCATTCTCCACCA	3-tRF	2	tRNA-Ala-AGC-7-1|chr19.trna4-AlaAGC@58.76.19 tRNA-Ala-AGC-6-1|chr13.trna66-AlaAGC@58.76.19	0.0749334	0.2248	0.0749334	0.0749334	0.149867	0.299734	0.299734	0.4496	1.4378	0.0485829	1
CCACGCGGGAGGCCCGGG	i-tRF	13	tRNA-Gly-GCC-3-1|chr1.trna612-GlyGCC@34.51.18 tRNA-Gly-GCC-2-6|chr11.trna797-GlyGCC@34.51.18 tRNA-Gly-GCC-2-2|chr2.trna742-GlyGCC@34.51.18 tRNA-Gly-GCC-2-7|chr13.trna42-GlyGCC@34.51.18 tRNA-Gly-GCC-2-8|chr13.trna74-GlyGCC@34.51.18 tRNA-Gly-GCC-2-3|chr3.trna408-GlyGCC@34.51.18 tRNA-Gly-GCC-2-5|chr8.trna383-GlyGCC@34.51.18 tRNA-Gly-GCC-2-1|chr1.trna290-GlyGCC@34.51.18 tRNA-Gly-GCC-2-4|chr8.trna384-…	1.124	0.4496	0.374667	0.674401	2.0232	1.124	1.72347	0.974134	1.43759	0.016204	0.734682
CGCCGCGGCCCGGGTTCGATTCCCGGTCAG	i-tRF	11	tRNA-Glu-CTC-1-8|chr11.trna846-GluCTC@39.68.30 tRNA-Glu-CTC-1-4|chr1.trna299-GluCTC@39.68.30 tRNA-Glu-CTC-1-7|chr10.trna38-GluCTC@39.68.30 tRNA-Glu-CTC-1-9|chr13.trna492-GluCTC@39.68.30 tRNA-Glu-CTC-1-3|chr1.trna442-GluCTC@39.68.30 tRNA-Glu-CTC-1-5|chr3.trna338-GluCTC@39.68.30 tRNA-Glu-CTC-1-2|chr1.trna445-GluCTC@39.68.30 tRNA-Glu-CTC-1-6|chr3.trna143-GluCTC@39.68.30 tRNA-Glu-CTC-1-1|chr1.trna448…	0.749334	0.299734	0.0749334	0.0749334	0.149867	0.899201	0.749334	1.3488	1.43118	0.042144	1
ATCAGAAGGCTGCGTGTTCGAATCACGTCGGGG	i-tRF	1	tRNA-Trp-CCA-2-1|chr10.trna384-TrpCCA@37.69.33	1.64854	0.299734	0.299734	0.0749334	0.674401	1.64854	1.72347	1.72347	1.42268	0.0409028	1
ACGCGGGAGGCCCGGGTTCGATTCCCGGCCCAT	i-tRF	3	tRNA-Gly-GCC-1-3|chr1.trna296-GlyGCC@36.68.33 tRNA-Gly-GCC-1-1|chr1.trna292-GlyGCC@36.68.33 tRNA-Gly-GCC-1-2|chr1.trna294-GlyGCC@36.68.33	1.72347	0.4496	0.149867	0.149867	0.674401	1.3488	1.49867	2.84747	1.42146	0.0269213	0.898162
CGCAGCAACCTCGGTTCGAATCCGAGTCACGG	i-tRF	9	tRNA-His-GTG-2-8|chr4.trna704-HisGTG@39.70.32 tRNA-His-GTG-2-3|chr2.trna237-HisGTG@39.70.32 tRNA-His-GTG-2-4|chr3.trna135-HisGTG@39.70.32 tRNA-His-GTG-2-7|chr3.trna340-HisGTG@39.70.32 tRNA-His-GTG-2-6|chr3.trna344-HisGTG@39.70.32 tRNA-His-GTG-2-2|chr2.trna600-HisGTG@39.70.32 tRNA-His-GTG-3-1|chr3.trna137-HisGTG@39.70.32 tRNA-His-GTG-2-1|chr2.trna601-HisGTG@39.70.32 tRNA-His-GTG-2-5|chr3.trna139-H…	5.02054	1.49867	0.674401	1.124	2.6976	2.39787	7.86801	8.09281	1.41995	0.0134802	0.69285
CGGGGGCGTGGGTTCGAA	i-tRF	5	tRNA-Leu-AAG-1-2|chr13.trna27-LeuAAG@51.68.18 tRNA-Leu-AAG-1-3|chr14.trna78-LeuAAG@51.68.18 tRNA-Leu-AAG-1-1|chr11.trna893-LeuAAG@51.68.18 tRNA-Leu-AAG-2-1|chr7.trna267-LeuAAG@51.68.18 tRNA-Leu-AAG-3-1|chr13.trna28-LeuAAG@51.68.18	0.2248	0.374667	0.2248	0.4496	0.749334	0.899201	0.674401	0.674401	1.41872	0.017791	0.781248
AGTACTCTGCGTTGTGGCCGCAGCAACCTCGGTTCGAATCCGAGTCACG	i-tRF	9	tRNA-His-GTG-2-8|chr4.trna704-HisGTG@21.69.49 tRNA-His-GTG-2-3|chr2.trna237-HisGTG@21.69.49 tRNA-His-GTG-2-4|chr3.trna135-HisGTG@21.69.49 tRNA-His-GTG-2-7|chr3.trna340-HisGTG@21.69.49 tRNA-His-GTG-2-6|chr3.trna344-HisGTG@21.69.49 tRNA-His-GTG-2-2|chr2.trna600-HisGTG@21.69.49 tRNA-His-GTG-3-1|chr3.trna137-HisGTG@21.69.49 tRNA-His-GTG-2-1|chr2.trna601-HisGTG@21.69.49 tRNA-His-GTG-2-5|chr3.trna139-H…	0.974134	0.299734	0.2248	0.4496	0.524534	0.4496	1.04907	3.74667	1.41809	0.0260451	0.883329
CCGCCGCGGCCCGGGTTCGA	i-tRF	11	tRNA-Glu-TTC-3-1|chr3.trna131-GluTTC@38.57.20 tRNA-Glu-CTC-1-8|chr11.trna846-GluCTC@38.57.20 tRNA-Glu-CTC-1-4|chr1.trna299-GluCTC@38.57.20 tRNA-Glu-TTC-3-2|chr3.trna347-GluTTC@38.57.20 tRNA-Glu-CTC-1-7|chr10.trna38-GluCTC@38.57.20 tRNA-Glu-CTC-1-9|chr13.trna492-GluCTC@38.57.20 tRNA-Glu-CTC-1-3|chr1.trna442-GluCTC@38.57.20 tRNA-Glu-CTC-1-5|chr3.trna338-GluCTC@38.57.20 tRNA-Glu-CTC-1-2|chr1.trna445…	0.2248	0.524534	0	0.299734	0.4496	0.524534	0.749334	0.749334	1.40707	0.0157777	0.730403
ACGCGGGAGACCGGGGTTCAATTCCCCGACGG	i-tRF	1	tRNA-Asp-GTC-2-1|chr10.trna383-AspGTC@37.68.32	3.97147	0.974134	0.4496	1.49867	3.44694	2.84747	3.372	6.74401	1.39774	0.0102648	0.599741
ACGCGGGAGGCCCGGGTTCGATTCCCGGCCAATG	i-tRF	8	tRNA-Gly-GCC-2-7|chr13.trna42-GlyGCC@36.69.34 tRNA-Gly-GCC-2-8|chr13.trna74-GlyGCC@36.69.34 tRNA-Gly-GCC-2-3|chr3.trna408-GlyGCC@36.69.34 tRNA-Gly-GCC-2-5|chr8.trna383-GlyGCC@36.69.34 tRNA-Gly-GCC-2-1|chr1.trna290-GlyGCC@36.69.34 tRNA-Gly-GCC-2-4|chr8.trna384-GlyGCC@36.69.34 tRNA-Gly-GCC-2-6|chr11.trna797-GlyGCC@36.69.34 tRNA-Gly-GCC-2-2|chr2.trna742-GlyGCC@36.69.34	17.2347	3.372	1.49867	3.1472	6.89387	11.9893	13.4131	32.5211	1.39543	0.0236167	0.866156
CACCCAGGCGGCCCGGGTTCGACTCCCGGTGTG	i-tRF	4	tRNA-Glu-TTC-1-1|chr7.trna160-GluTTC@36.68.33 tRNA-Glu-TTC-1-2|chr9.trna408-GluTTC@36.68.33 tRNA-Glu-TTC-1-4|chr14.trna154-GluTTC@36.68.33 tRNA-Glu-TTC-1-3|chr13.trna69-GluTTC@36.68.33	0.974134	0.2248	0.2248	0	0.599467	1.04907	0.824268	0.899201	1.38809	0.0484043	1
CCTCGTTAGTATAGTGGTTAGTATCCCCGCCTGTC	i-tRF	1	tRNA-Asp-GTC-2-1|chr10.trna383-AspGTC@2.36.35	0.524534	0.149867	0.149867	0.0749334	0.374667	0.4496	0.299734	1.27387	1.38748	0.0444016	1
AGAAATATGTCTGATAAAAGAAT	5-tRF	1	trnaMT-Ile-GAT-MT4|chrMT.4-IleGAT@1.23.23	0.2248	0.374667	0.0749334	0.2248	0.524534	0.374667	0.674401	0.524534	1.38476	0.0267638	0.894793
TCAAAGGTTCCGGGTTCGAG	i-tRF	1	tRNA-Arg-TCT-2-1|chr3.trna289-ArgTCT@40.59.20	0.299734	0.299734	0.2248	0.524534	0.749334	0.599467	0.599467	1.42373	1.38375	0.0156734	0.730403
CCATATGGTCTAGCGGTTAGGATTCCTGGTTTTC	i-tRF	2	tRNA-Glu-TTC-2-2|chr14.trna159-GluTTC@3.36.34 tRNA-Glu-TTC-2-1|chr1.trna680-GluTTC@3.36.34	0.674401	0.524534	0.2248	0.524534	0.674401	0.524534	1.49867	2.32294	1.38179	0.0108418	0.609703
CATGACCAATGAACACTCTGACC	3-tRF	1	trnaMT-Val-TAC-MT2|chrMT.2-ValTAC@49.71.23	0.149867	0.4496	0.374667	0.4496	0.4496	0.599467	0.899201	1.87334	1.38168	0.0241127	0.866156
AGAAGATTCCAGGTTCGACTCCTGGCTGGCTCG	i-tRF	3	tRNA-Arg-ACG-1-2|chr13.trna445-ArgACG@41.73.33 tRNA-Arg-ACG-1-3|chr14.trna89-ArgACG@41.73.33 tRNA-Arg-ACG-1-1|chr13.trna447-ArgACG@41.73.33	0.824268	0.824268	0.2248	0.2248	0.749334	0.899201	1.7984	1.49867	1.38	0.011154	0.622835
TGGATTTAGGCTCCAGTCTCTTCGGAGGCGTGGGT	i-tRF	2	tRNA-Leu-TAG-2-1|chr14.trna311-LeuTAG@29.63.35 tRNA-Leu-TAG-1-1|chr11.trna193-LeuTAG@29.63.35	0.674401	0.524534	0.299734	0.299734	0.4496	0.524534	1.7984	1.87334	1.37527	0.0156744	0.730403
ACAGGAGATCCTGGGTTCGAATCCCAGCGGTGCCTC	3-tRF	4	tRNA-Thr-AGT-3-1|chr11.trna191-ThrAGT@40.75.36 tRNA-Thr-AGT-1-2|chr11.trna187-ThrAGT@40.75.36 tRNA-Thr-AGT-1-1|chr7.trna557-ThrAGT@40.75.36 tRNA-Thr-AGT-1-3|chr11.trna800-ThrAGT@40.75.36	0.599467	0.674401	0.899201	0.374667	1.49867	0.674401	2.6976	1.49867	1.37263	0.0312113	0.943684
GTCTCATAATCTGAAGGTCGTGAGTTCGATCCTCACACGGG	i-tRF	2	tRNA-Met-CAT-1-1|chr8.trna344-MetCAT@30.70.41 tRNA-Met-CAT-1-2|chr15.trna399-MetCAT@30.70.41	2.84747	0.599467	0.2248	0.4496	1.19893	2.9224	1.27387	4.57094	1.37024	0.0379252	1
TGAATCTGACAACAGGAAATAAACCTCCTTATT	i-tRF	1	trnaMT-His-GTG-MT17|chrMT.17-HisGTG@32.64.33	0.899201	0.299734	0.374667	0.524534	0.524534	0.824268	1.72347	2.4728	1.36814	0.0133598	0.689429
GACTCCAGATCAGAAGGTTGCGTGTTCAAATCACGTCGGGG	i-tRF	6	tRNA-Trp-CCA-4-2|chr13.trna73-TrpCCA@29.69.41 tRNA-Trp-CCA-1-1|chr11.trna817-TrpCCA@29.69.41 tRNA-Trp-CCA-3-2|chr11.trna798-TrpCCA@29.69.41 tRNA-Trp-CCA-3-1|chr11.trna190-TrpCCA@29.69.41 tRNA-Trp-CCA-6-1|chr10.trna567-TrpCCA@29.69.41 tRNA-Trp-CCA-4-1|chr13.trna71-TrpCCA@29.69.41	1.04907	0.524534	0.374667	0.374667	0.749334	1.124	1.5736	2.39787	1.36729	0.00720329	0.503578
TAGAATACCAGCTTTGGGTGCTGGTGGTGGGGAGTAGCTCCTTCTTCTTGACC	3-tRF	1	trnaMT-Pro-TGG-MT22|chrMT.22-ProTGG@17.69.53	0.4496	0.149867	0.149867	0.4496	0.149867	0.524534	0.899201	1.64854	1.3599	0.0426879	1
CGGGAGACCGGGGTTCAATTCCCCGACGGGGAG	i-tRF	1	tRNA-Asp-GTC-2-1|chr10.trna383-AspGTC@40.72.33	2.09814	1.27387	0.599467	0.824268	2.9224	1.7984	2.32294	3.8216	1.35915	0.0049583	0.395427
CCAGGCGGCCCGGGTTCGACTCCCGGTATGGGA	i-tRF	2	tRNA-Glu-TTC-2-2|chr14.trna159-GluTTC@39.71.33 tRNA-Glu-TTC-2-1|chr1.trna680-GluTTC@39.71.33	0.899201	0.974134	0.0749334	0.0749334	0.674401	1.19893	0.974134	1.72347	1.35853	0.0210863	0.837659
CGCGGGAGACCGGGGTTCGATTCCCCGACGG	i-tRF	13	tRNA-Asp-GTC-1-12|chr13.trna474-AspGTC@38.68.31 tRNA-Asp-GTC-1-11|chr13.trna48-AspGTC@38.68.31 tRNA-Asp-GTC-1-5|chr1.trna297-AspGTC@38.68.31 tRNA-Asp-GTC-1-10|chr11.trna189-AspGTC@38.68.31 tRNA-Asp-GTC-1-1|chr1.trna450-AspGTC@38.68.31 tRNA-Asp-GTC-1-4|chr1.trna440-AspGTC@38.68.31 tRNA-Asp-GTC-1-6|chr5.trna588-AspGTC@38.68.31 tRNA-Asp-GTC-1-9|chr11.trna29-AspGTC@38.68.31 tRNA-Asp-GTC-1-3|chr1.trna…	15.9608	2.4728	2.9224	3.97147	10.7155	15.2115	10.7904	22.8547	1.35727	0.0184662	0.793635
ATCTAAAGGTCCCTGGTTCGATCCCGGGTTTCGGCA	i-tRF	5	tRNA-Phe-GAA-1-5|chr19.trna46-PheGAA@38.73.36 tRNA-Phe-GAA-1-1|chr5.trna587-PheGAA@38.73.36 tRNA-Phe-GAA-1-4|chr14.trna204-PheGAA@38.73.36 tRNA-Phe-GAA-1-2|chr10.trna427-PheGAA@38.73.36 tRNA-Phe-GAA-1-3|chr13.trna25-PheGAA@38.73.36	1.42373	1.3488	0.2248	0.824268	1.19893	1.7984	2.4728	3.44694	1.3553	0.00320457	0.308389
CATTACTCTGGTCTTGTAAACCTGAAATGAAGATCTTCTCTTCTCAAGACACC	3-tRF	1	trnaMT-Thr-TGT-MT21|chrMT.21-ThrTGT@17.69.53	1.42373	0.749334	0.2248	0.749334	0.824268	1.124	1.87334	4.2712	1.35384	0.00804697	0.537741
TAGACTGTGAATCTGACAACAGGAAATAAACCTCCTTATTCACCCC	3-tRF	1	trnaMT-His-GTG-MT17|chrMT.17-HisGTG@25.70.46	1.124	0.299734	0	0.4496	0.824268	0.599467	0.974134	2.0232	1.34087	0.0319042	0.946332
TCCATTGTGCTCTGCACGCATGGGTTCGAATCCCATCCTCGTCGCC	3-tRF	1	tRNA-Ser-GCT-2-1|chr2.trna639-SerGCT@39.84.46	3.07227	2.99734	1.3488	2.62267	3.5968	5.69494	6.44427	6.96881	1.33713	0.000571883	0.100522
TTACTCTGGTCTTGTAAACCTGAAATGAAGATCTTCTCTTCTCAAGACACC	3-tRF	1	trnaMT-Thr-TGT-MT21|chrMT.21-ThrTGT@19.69.51	1.64854	0.674401	0.4496	0.674401	1.04907	1.124	1.87334	5.02054	1.33452	0.0107773	0.607651
TAGATTGAAGCCAGTAATAGGGTATTTAGCTGTTAACTAAATTTTCGTAGGT	5-tRF	1	trnaMT-Asn-GTT-MT9|chrMT.9-AsnGTT@1.52.52	3.67174	1.64854	0.299734	2.4728	0.674401	4.64587	6.21947	7.71814	1.33403	0.0313235	0.943684
GGTGGTTCGAGCCCACCCAGGGACGCCA	3-tRF	9	tRNA-Asn-GTT-3-3|chr3.trna134-AsnGTT@50.77.28 tRNA-Asn-GTT-3-9|chr11.trna632-AsnGTT@50.77.28 tRNA-Asn-GTT-3-7|chr5.trna472-AsnGTT@50.77.28 tRNA-Asn-GTT-3-1|chr1.trna451-AsnGTT@50.77.28 tRNA-Asn-GTT-3-5|chr3.trna343-AsnGTT@50.77.28 tRNA-Asn-GTT-3-2|chr2.trna819-AsnGTT@50.77.28 tRNA-Asn-GTT-3-8|chr10.trna167-AsnGTT@50.77.28 tRNA-Asn-GTT-3-6|chr3.trna141-AsnGTT@50.77.28 tRNA-Asn-GTT-3-4|chr3.trna138…	0.2248	0.524534	0.149867	0.374667	0.299734	0.149867	0.974134	1.94827	1.33249	0.0438456	1
TCCATTGTGCTCTGCACGCGTGGGTTCGAATCCCATCCTCGTCGC	3-tRF	3	tRNA-Ser-GCT-4-1|chr11.trna799-SerGCT@39.83.45 tRNA-Ser-GCT-4-3|chr13.trna79-SerGCT@39.83.45 tRNA-Ser-GCT-4-2|chr13.trna464-SerGCT@39.83.45	3.74667	1.5736	1.42373	1.27387	3.1472	3.5968	4.2712	8.99201	1.32766	0.0039861	0.341092
CCATTGTGCTCTGCACGCATGGGTTCGAATCCCATCCTCGTCGC	3-tRF	1	tRNA-Ser-GCT-2-1|chr2.trna639-SerGCT@40.83.44	1.3488	0.299734	0.674401	0.674401	0.974134	1.124	1.42373	4.79574	1.32622	0.0215701	0.843125
ACGCGGGAGACCGGGGTTCGATTCCCCGACGG	i-tRF	13	tRNA-Asp-GTC-1-7|chr5.trna586-AspGTC@37.68.32 tRNA-Asp-GTC-1-12|chr13.trna474-AspGTC@37.68.32 tRNA-Asp-GTC-1-11|chr13.trna48-AspGTC@37.68.32 tRNA-Asp-GTC-1-5|chr1.trna297-AspGTC@37.68.32 tRNA-Asp-GTC-1-10|chr11.trna189-AspGTC@37.68.32 tRNA-Asp-GTC-1-1|chr1.trna450-AspGTC@37.68.32 tRNA-Asp-GTC-1-4|chr1.trna440-AspGTC@37.68.32 tRNA-Asp-GTC-1-6|chr5.trna588-AspGTC@37.68.32 tRNA-Asp-GTC-1-9|chr11.trn…	62.2697	12.2891	10.3408	13.4131	44.5104	40.3142	49.0814	94.1164	1.32603	0.0175307	0.775194
TCCAATGGGGTCTCCCCGCGCAGGTTCGAACCCTGCTCGCTGCGCCA	3-tRF	1	tRNA-Ser-TGA-1-1|chr10.trna488-SerTGA@39.85.47	0.974134	1.5736	0.149867	0.899201	0.524534	1.87334	3.07227	2.54774	1.32469	0.0157045	0.730403
CAGGGGTCGCGAGTTCAAATCTCGCTGGGG	i-tRF	3	tRNA-Thr-TGT-3-1|chr11.trna92-ThrTGT@41.70.30 tRNA-Thr-TGT-3-2|chr14.trna312-ThrTGT@41.70.30 tRNA-Thr-TGT-2-1|chr14.trna79-ThrTGT@41.70.30	3.1472	0.2248	0.824268	0.824268	2.84747	1.72347	3.29707	3.74667	1.32045	0.04125	1
CCACGCGGGAGGCCCGGGTTCGATTCCCGGCC	i-tRF	11	tRNA-Gly-GCC-1-1|chr1.trna292-GlyGCC@34.65.32 tRNA-Gly-GCC-1-2|chr1.trna294-GlyGCC@34.65.32 tRNA-Gly-GCC-1-3|chr1.trna296-GlyGCC@34.65.32 tRNA-Gly-GCC-2-6|chr11.trna797-GlyGCC@34.65.32 tRNA-Gly-GCC-2-2|chr2.trna742-GlyGCC@34.65.32 tRNA-Gly-GCC-2-7|chr13.trna42-GlyGCC@34.65.32 tRNA-Gly-GCC-2-8|chr13.trna74-GlyGCC@34.65.32 tRNA-Gly-GCC-2-3|chr3.trna408-GlyGCC@34.65.32 tRNA-Gly-GCC-2-5|chr8.trna383-…	0.674401	0.299734	0.299734	0.599467	0.674401	0.974134	1.5736	1.04907	1.3136	0.0198097	0.817932
AGTTCAAATCTCGCTGGGG	i-tRF	3	tRNA-Thr-TGT-2-1|chr14.trna79-ThrTGT@52.70.19 tRNA-Thr-TGT-3-1|chr11.trna92-ThrTGT@52.70.19 tRNA-Thr-TGT-3-2|chr14.trna312-ThrTGT@52.70.19	1.64854	0.299734	0.374667	0.674401	1.27387	0.824268	2.17307	2.9224	1.30784	0.0203105	0.829261
CAGGCGGCCCGGGTTCGACTCCCGGTGTGG	i-tRF	4	tRNA-Glu-TTC-1-4|chr14.trna154-GluTTC@40.69.30 tRNA-Glu-TTC-1-3|chr13.trna69-GluTTC@40.69.30 tRNA-Glu-TTC-1-1|chr7.trna160-GluTTC@40.69.30 tRNA-Glu-TTC-1-2|chr9.trna408-GluTTC@40.69.30	6.66907	0.824268	1.19893	0.974134	5.54507	2.84747	6.51921	6.06961	1.3039	0.0479473	1
CCACATGGTCTAGCGGTTAGGATTCCTGGTTTTC	i-tRF	4	tRNA-Glu-TTC-1-4|chr14.trna154-GluTTC@3.36.34 tRNA-Glu-TTC-1-3|chr13.trna69-GluTTC@3.36.34 tRNA-Glu-TTC-1-1|chr7.trna160-GluTTC@3.36.34 tRNA-Glu-TTC-1-2|chr9.trna408-GluTTC@3.36.34	3.1472	1.3488	0.899201	0.899201	3.74667	1.3488	3.97147	4.94561	1.29873	0.0167613	0.753016
CCATTGTGCTCTGCACGCGTGGGTTCGAATCCCATCCTCGTCGCC	3-tRF	3	tRNA-Ser-GCT-4-2|chr13.trna464-SerGCT@40.84.45 tRNA-Ser-GCT-4-1|chr11.trna799-SerGCT@40.84.45 tRNA-Ser-GCT-4-3|chr13.trna79-SerGCT@40.84.45	1.87334	0.374667	0.749334	1.124	1.5736	1.87334	2.39787	4.12134	1.28658	0.0131866	0.684426
CATTGTGCTCTGCACGCATGGGTTCGAATCCCATCCTCGTCGCC	3-tRF	1	tRNA-Ser-GCT-2-1|chr2.trna639-SerGCT@41.84.44	0.974134	0.0749334	0.149867	0.674401	0.374667	0.899201	1.3488	1.87334	1.2789	0.0460119	1
CCGCAGCAACCTCGGTTCGAATCCGAGTCACGGCAC	3-tRF	9	tRNA-His-GTG-3-1|chr3.trna137-HisGTG@38.73.36 tRNA-His-GTG-2-1|chr2.trna601-HisGTG@38.73.36 tRNA-His-GTG-2-5|chr3.trna139-HisGTG@38.73.36 tRNA-His-GTG-2-8|chr4.trna704-HisGTG@38.73.36 tRNA-His-GTG-2-3|chr2.trna237-HisGTG@38.73.36 tRNA-His-GTG-2-4|chr3.trna135-HisGTG@38.73.36 tRNA-His-GTG-2-7|chr3.trna340-HisGTG@38.73.36 tRNA-His-GTG-2-6|chr3.trna344-HisGTG@38.73.36 tRNA-His-GTG-2-2|chr2.trna600-H…	0.149867	0.599467	0	0.149867	0.4496	0.299734	0.4496	0.749334	1.27621	0.0452939	1
TGAATCTGACAACAGGAAATAAACCTCCTTATTCACCCC	3-tRH	1	trnaMT-His-GTG-MT17|chrMT.17-HisGTG@32.70.39	17.6843	5.24534	4.12134	6.81894	9.89121	14.5371	15.4363	43.9859	1.27522	0.00918837	0.564879
TCGTTAGTATAGTGGTGAGTATCCCCGCCTGTC	i-tRF	14	tRNA-Asp-GTC-1-4|chr1.trna440-AspGTC@4.36.33 tRNA-Asp-GTC-1-6|chr5.trna588-AspGTC@4.36.33 tRNA-Asp-GTC-4-1|chr5.trna719-AspGTC@4.36.33 tRNA-Asp-GTC-1-9|chr11.trna29-AspGTC@4.36.33 tRNA-Asp-GTC-1-3|chr1.trna443-AspGTC@4.36.33 tRNA-Asp-GTC-1-2|chr1.trna446-AspGTC@4.36.33 tRNA-Asp-GTC-1-13|chr13.trna472-AspGTC@4.36.33 tRNA-Asp-GTC-1-8|chr10.trna379-AspGTC@4.36.33 tRNA-Asp-GTC-1-7|chr5.trna586-AspGTC…	2.39787	0.599467	0.0749334	0.599467	1.19893	1.5736	1.42373	4.19627	1.27521	0.0447118	1
CTAAAGGTCCCTGGTTCGATCCCGGGTTTCGGCA	i-tRF	5	tRNA-Phe-GAA-1-4|chr14.trna204-PheGAA@40.73.34 tRNA-Phe-GAA-1-2|chr10.trna427-PheGAA@40.73.34 tRNA-Phe-GAA-1-3|chr13.trna25-PheGAA@40.73.34 tRNA-Phe-GAA-1-5|chr19.trna46-PheGAA@40.73.34 tRNA-Phe-GAA-1-1|chr5.trna587-PheGAA@40.73.34	1.49867	0.674401	0.2248	0.524534	1.49867	0.899201	1.124	2.99734	1.26315	0.0215592	0.843125
TCAGAAGGTTGCGTGTTCAAGTCACGTCGGGGTCA	i-tRF	1	tRNA-Trp-CCA-5-1|chr11.trna832-TrpCCA@38.72.35	0.599467	0.4496	0.0749334	0.299734	0.599467	0.524534	0.599467	1.49867	1.25483	0.0242537	0.866156
TCCATTGTGCTTTGCACGCGTGGGTTCGAATCCCATCCTCGTCGC	3-tRF	1	tRNA-Ser-GCT-3-1|chr19.trna279-SerGCT@39.83.45	2.09814	0.599467	0.374667	0.374667	0.524534	2.17307	2.39787	2.54774	1.23543	0.0444293	1
GGCCGCAGCAACCTCGGTTCGAATCCGAGTCACGG	i-tRF	9	tRNA-His-GTG-2-8|chr4.trna704-HisGTG@36.70.35 tRNA-His-GTG-2-3|chr2.trna237-HisGTG@36.70.35 tRNA-His-GTG-2-4|chr3.trna135-HisGTG@36.70.35 tRNA-His-GTG-2-7|chr3.trna340-HisGTG@36.70.35 tRNA-His-GTG-2-6|chr3.trna344-HisGTG@36.70.35 tRNA-His-GTG-2-2|chr2.trna600-HisGTG@36.70.35 tRNA-His-GTG-2-1|chr2.trna601-HisGTG@36.70.35 tRNA-His-GTG-2-5|chr3.trna139-HisGTG@36.70.35 tRNA-His-GTG-3-1|chr3.trna137-H…	2.0232	1.42373	0.524534	0.0749334	1.49867	1.42373	2.32294	3.67174	1.23459	0.0399273	1
GGGGTTCGATTCCCCGACGGGGAG	i-tRF	13	tRNA-Asp-GTC-1-1|chr1.trna450-AspGTC@49.72.24 tRNA-Asp-GTC-1-4|chr1.trna440-AspGTC@49.72.24 tRNA-Asp-GTC-1-6|chr5.trna588-AspGTC@49.72.24 tRNA-Asp-GTC-1-9|chr11.trna29-AspGTC@49.72.24 tRNA-Asp-GTC-1-3|chr1.trna443-AspGTC@49.72.24 tRNA-Asp-GTC-1-2|chr1.trna446-AspGTC@49.72.24 tRNA-Asp-GTC-1-13|chr13.trna472-AspGTC@49.72.24 tRNA-Asp-GTC-1-8|chr10.trna379-AspGTC@49.72.24 tRNA-Asp-GTC-1-7|chr5.trna58…	1.3488	1.87334	0.374667	0.299734	1.04907	1.5736	2.32294	3.52187	1.23157	0.0158975	0.730403
TTCTAATTCAAAGGTTCCGGGTTCGAGTCCCGGCGGAGTCGCC	3-tRH	1	tRNA-Arg-TCT-2-1|chr3.trna289-ArgTCT@33.75.43	0.749334	0.599467	0.0749334	0.524534	1.04907	0.524534	0.674401	1.94827	1.23132	0.0263102	0.887122
CAAGAAGTAGTTTAATTAGAATACCAGCTT	5-tRH	1	trnaMT-Pro-TGG-MT22|chrMT.22-ProTGG@1.30.30	0.2248	0.749334	0.0749334	0.149867	0.524534	0.4496	0.524534	1.04907	1.22319	0.0365914	0.994439
CTTCGGGGGCGTGGGT	i-tRF	5	tRNA-Leu-AAG-1-2|chr13.trna27-LeuAAG@48.63.16 tRNA-Leu-AAG-2-1|chr7.trna267-LeuAAG@48.63.16 tRNA-Leu-AAG-3-1|chr13.trna28-LeuAAG@48.63.16 tRNA-Leu-AAG-1-3|chr14.trna78-LeuAAG@48.63.16 tRNA-Leu-AAG-1-1|chr11.trna893-LeuAAG@48.63.16	0.524534	0.374667	0.149867	0.524534	0.599467	0.299734	1.49867	0.974134	1.21837	0.0475806	1
TCACCGCCGCGGCCCGGGTTCGATTCCCGGTCAGG	i-tRF	11	tRNA-Glu-CTC-1-8|chr11.trna846-GluCTC@35.69.35 tRNA-Glu-CTC-1-4|chr1.trna299-GluCTC@35.69.35 tRNA-Glu-CTC-1-7|chr10.trna38-GluCTC@35.69.35 tRNA-Glu-CTC-1-9|chr13.trna492-GluCTC@35.69.35 tRNA-Glu-CTC-1-3|chr1.trna442-GluCTC@35.69.35 tRNA-Glu-CTC-1-5|chr3.trna338-GluCTC@35.69.35 tRNA-Glu-CTC-1-2|chr1.trna445-GluCTC@35.69.35 tRNA-Glu-CTC-1-6|chr3.trna143-GluCTC@35.69.35 tRNA-Glu-TTC-3-1|chr3.trna131…	7.19361	1.7984	0.899201	1.49867	5.32027	4.19627	4.7208	9.29174	1.21699	0.032	0.946332
TGAATCTGACAACAGGAAATAAACCTCCTTATTCACC	i-tRF	1	trnaMT-His-GTG-MT17|chrMT.17-HisGTG@32.68.37	4.87067	1.27387	1.27387	1.5736	1.42373	3.8216	4.34614	13.4131	1.2161	0.0321507	0.94867
ATGCAAGATTCCCATTCTTGCGACCCGGGTTCGATTCCCGGGCGGCGCA	i-tRF	2	tRNA-Gly-CCC-1-1|chr6.trna135-GlyCCC@23.71.49 tRNA-Gly-CCC-1-2|chr17.trna43-GlyCCC@23.71.49	0.824268	0.2248	0	0.824268	0.674401	0.599467	0.899201	1.94827	1.21328	0.0493857	1
TACTCTGGTCTTGTAAACCTGAAATGAAGATCTTCTCTTCTCAAGACACC	3-tRF	1	trnaMT-Thr-TGT-MT21|chrMT.21-ThrTGT@20.69.50	1.04907	0.599467	0.2248	0.674401	0.674401	0.899201	1.19893	3.1472	1.21	0.0155376	0.730403
AGAAATATGTCTGATAAAAGAATTACTTTGATAGAGTAAATTATAGAGGT	5-tRF	1	trnaMT-Ile-GAT-MT4|chrMT.4-IleGAT@1.50.50	2.84747	3.8216	0.299734	2.84747	1.64854	3.29707	4.7208	12.5888	1.20851	0.0250389	0.874946
CGCCAAGGTCGCGGGTTCGATCCCCGTACGGG	i-tRF	9	tRNA-Ile-AAT-1-6|chr13.trna56-IleAAT@40.71.32 tRNA-Ile-AAT-1-3|chr12.trna211-IleAAT@40.71.32 tRNA-Ile-AAT-1-2|chr11.trna801-IleAAT@40.71.32 tRNA-Ile-AAT-1-8|chr13.trna450-IleAAT@40.71.32 tRNA-Ile-AAT-3-1|chr13.trna64-IleAAT@40.71.32 tRNA-Ile-AAT-1-1|chr11.trna185-IleAAT@40.71.32 tRNA-Ile-AAT-1-5|chr13.trna481-IleAAT@40.71.32 tRNA-Ile-AAT-1-7|chr13.trna462-IleAAT@40.71.32 tRNA-Ile-AAT-1-4|chr13.tr…	1.19893	0.4496	0.2248	0.2248	0.599467	0.524534	1.19893	2.62267	1.20716	0.0432479	1
TCATGTCATTGGTCGCAGTTGAATGCTGTGTAGAAATACC	3-tRH	1	trnaMT-Glu-TTC-MT20|chrMT.20-GluTTC@32.71.40	0.824268	0.899201	0.749334	1.5736	0.974134	0.674401	3.97147	4.0464	1.20688	0.035403	0.985056
CCCACATGGTCTAGCGGTTAGGATTCCTGGTTTTC	i-tRF	4	tRNA-Glu-TTC-1-2|chr9.trna408-GluTTC@2.36.35 tRNA-Glu-TTC-1-4|chr14.trna154-GluTTC@2.36.35 tRNA-Glu-TTC-1-3|chr13.trna69-GluTTC@2.36.35 tRNA-Glu-TTC-1-1|chr7.trna160-GluTTC@2.36.35	2.6976	1.64854	0.674401	2.09814	3.44694	1.87334	3.97147	5.32027	1.20056	0.00858838	0.550439
GACTTCCAATTAGTAGATTCTGAATAAACCCAGA	i-tRF	1	trnaMT-Gly-TCC-MT15|chrMT.15-GlyTCC@27.60.34	0.0749334	0.974134	0.149867	0.824268	0.524534	1.27387	0.899201	1.42373	1.20038	0.0456925	1
CCTGGTGGTCTAGTGGTTAGGATTCGGCGCTCTC	i-tRF	9	tRNA-Glu-CTC-1-7|chr10.trna38-GluCTC@3.36.34 tRNA-Glu-CTC-1-9|chr13.trna492-GluCTC@3.36.34 tRNA-Glu-CTC-1-3|chr1.trna442-GluCTC@3.36.34 tRNA-Glu-CTC-1-5|chr3.trna338-GluCTC@3.36.34 tRNA-Glu-CTC-1-2|chr1.trna445-GluCTC@3.36.34 tRNA-Glu-CTC-1-6|chr3.trna143-GluCTC@3.36.34 tRNA-Glu-CTC-1-1|chr1.trna448-GluCTC@3.36.34 tRNA-Glu-CTC-1-8|chr11.trna846-GluCTC@3.36.34 tRNA-Glu-CTC-1-4|chr1.trna299-GluCTC@…	1.27387	0.749334	0.2248	0.974134	0.974134	2.248	1.42373	1.72347	1.19776	0.0204212	0.829599
CCGAAAGGTTGGTGGTTCGAGCCCACCCAGGGACGCC	3-tRF	9	tRNA-Asn-GTT-3-1|chr1.trna451-AsnGTT@40.76.37 tRNA-Asn-GTT-3-5|chr3.trna343-AsnGTT@40.76.37 tRNA-Asn-GTT-3-2|chr2.trna819-AsnGTT@40.76.37 tRNA-Asn-GTT-3-8|chr10.trna167-AsnGTT@40.76.37 tRNA-Asn-GTT-3-6|chr3.trna141-AsnGTT@40.76.37 tRNA-Asn-GTT-3-4|chr3.trna138-AsnGTT@40.76.37 tRNA-Asn-GTT-3-3|chr3.trna134-AsnGTT@40.76.37 tRNA-Asn-GTT-3-9|chr11.trna632-AsnGTT@40.76.37 tRNA-Asn-GTT-3-7|chr5.trna472…	3.372	1.3488	0.674401	0.974134	2.84747	2.6976	1.94827	5.99467	1.197	0.0205952	0.829599
TCAGTCGGTAGAGCATCAGACTTTTAATCTG	i-tRF	9	tRNA-Lys-TTT-2-2|chr13.trna47-LysTTT@12.42.31 tRNA-Lys-TTT-2-1|chr7.trna576-LysTTT@12.42.31 tRNA-Lys-TTT-1-2|chr1.trna518-LysTTT@12.42.31 tRNA-Lys-TTT-1-4|chr13.trna491-LysTTT@12.42.31 tRNA-Lys-TTT-1-5|chr19.trna47-LysTTT@12.42.31 tRNA-Lys-TTT-1-1|chr1.trna197-LysTTT@12.42.31 tRNA-Lys-TTT-1-3|chr11.trna794-LysTTT@12.42.31 tRNA-Lys-TTT-1-6|chr19.trna252-LysTTT@12.42.31 tRNA-Lys-TTT-5-1|chr6.trna35…	0.374667	1.94827	0.2248	0.899201	1.19893	2.0232	1.19893	2.17307	1.19367	0.0309284	0.943684
ATCCATTGTGCTCTGCACGCATGGGTTCGAATCCCATCCTCGTCGCC	3-tRF	1	tRNA-Ser-GCT-2-1|chr2.trna639-SerGCT@38.84.47	0.4496	0.674401	0.2248	0.374667	0.374667	0.974134	1.04907	1.27387	1.18999	0.0314745	0.943684
ATTCTTGCGACCCGGGTTCGATTCCCGGGCGG	i-tRF	2	tRNA-Gly-CCC-1-1|chr6.trna135-GlyCCC@36.67.32 tRNA-Gly-CCC-1-2|chr17.trna43-GlyCCC@36.67.32	0.899201	0.374667	0.0749334	0.2248	0.374667	0.824268	1.124	0.899201	1.18815	0.0474025	1
CTAATTCAAAGGTTCCGGGTTCGAGTCCCGGCGGAGTCGC	3-tRH	1	tRNA-Arg-TCT-2-1|chr3.trna289-ArgTCT@35.74.40	1.5736	1.27387	0.0749334	1.124	0.599467	1.124	3.372	3.52187	1.1844	0.0429648	1
TCAGAAGATTGCAGGTTCGAGTCCTGCCGCGGTCGC	3-tRF	1	tRNA-Arg-TCG-1-1|chr7.trna182-ArgTCG@39.74.36	0.749334	0.374667	0.0749334	0.374667	0.674401	0.374667	0.824268	1.49867	1.18139	0.0407178	1
ACGCGGGAGACCGGGGTTCGATTCCCCGACGGGG	i-tRF	13	tRNA-Asp-GTC-1-4|chr1.trna440-AspGTC@37.70.34 tRNA-Asp-GTC-1-6|chr5.trna588-AspGTC@37.70.34 tRNA-Asp-GTC-1-9|chr11.trna29-AspGTC@37.70.34 tRNA-Asp-GTC-1-3|chr1.trna443-AspGTC@37.70.34 tRNA-Asp-GTC-1-2|chr1.trna446-AspGTC@37.70.34 tRNA-Asp-GTC-1-13|chr13.trna472-AspGTC@37.70.34 tRNA-Asp-GTC-1-8|chr10.trna379-AspGTC@37.70.34 tRNA-Asp-GTC-1-7|chr5.trna586-AspGTC@37.70.34 tRNA-Asp-GTC-1-12|chr13.trna…	64.5177	34.3195	21.356	31.547	63.2438	46.8334	98.987	103.033	1.17985	0.00520208	0.403684
CAAGAAGTAGTTTAATTAGAATACCAGCTTTGGGTGCTGGTGGTGGGGAGTAGCT	5-tRF	1	trnaMT-Pro-TGG-MT22|chrMT.22-ProTGG@1.55.55	2.9224	1.49867	1.49867	1.42373	2.9224	1.124	7.04374	4.7208	1.16211	0.0367615	0.99735
TCTGAGGGTCCAGGGTTCAAGTCCCTGTTCGG	i-tRF	6	tRNA-Lys-TTT-1-5|chr19.trna47-LysTTT@39.70.32 tRNA-Lys-TTT-1-1|chr1.trna197-LysTTT@39.70.32 tRNA-Lys-TTT-1-3|chr11.trna794-LysTTT@39.70.32 tRNA-Lys-TTT-1-6|chr19.trna252-LysTTT@39.70.32 tRNA-Lys-TTT-1-2|chr1.trna518-LysTTT@39.70.32 tRNA-Lys-TTT-1-4|chr13.trna491-LysTTT@39.70.32	2.17307	0.4496	0.149867	0.749334	0.899201	1.64854	2.17307	2.39787	1.16201	0.0477692	1
TCCATTGTGCTCTGCACGCATGGGTTCGAATCCCATCCTCGTCGC	3-tRF	1	tRNA-Ser-GCT-2-1|chr2.trna639-SerGCT@39.83.45	3.22214	2.32294	1.49867	2.54774	2.4728	3.8216	5.24534	9.59148	1.14322	0.00380635	0.335502
TGCGAGAGGTCCCGGGTTCAAATCCCGGACGAGCCCC	3-tRF	13	tRNA-Pro-AGG-1-3|chr6.trna15-ProAGG@37.73.37 tRNA-Pro-AGG-1-6|chr14.trna313-ProAGG@37.73.37 tRNA-Pro-AGG-1-1|chr1.trna281-ProAGG@37.73.37 tRNA-Pro-AGG-1-2|chr3.trna40-ProAGG@37.73.37 tRNA-Pro-AGG-1-5|chr13.trna451-ProAGG@37.73.37 tRNA-Pro-AGG-1-4|chr7.trna454-ProAGG@37.73.37 tRNA-Pro-CGG-1-2|chr11.trna188-ProCGG@37.73.37 tRNA-Pro-CGG-1-1|chr1.trna460-ProCGG@37.73.37 tRNA-Pro-CGG-1-3|chr17.trna28-…	0.749334	0.674401	0.299734	0.299734	0.524534	1.04907	0.974134	1.64854	1.129	0.0315403	0.944748
CGCGGGAGACCGGGGTTCGATTCCCCGAC	i-tRF	13	tRNA-Asp-GTC-1-3|chr1.trna443-AspGTC@38.66.29 tRNA-Asp-GTC-1-2|chr1.trna446-AspGTC@38.66.29 tRNA-Asp-GTC-1-13|chr13.trna472-AspGTC@38.66.29 tRNA-Asp-GTC-1-8|chr10.trna379-AspGTC@38.66.29 tRNA-Asp-GTC-1-7|chr5.trna586-AspGTC@38.66.29 tRNA-Asp-GTC-1-12|chr13.trna474-AspGTC@38.66.29 tRNA-Asp-GTC-1-11|chr13.trna48-AspGTC@38.66.29 tRNA-Asp-GTC-1-5|chr1.trna297-AspGTC@38.66.29 tRNA-Asp-GTC-1-10|chr11.t…	8.24268	2.54774	1.87334	1.94827	6.66907	6.36934	4.42107	11.3149	1.12464	0.0351586	0.985056
CTAATTCAAAGGTTCCGGGTTCGAGTCCCGGCGGAGTCGCC	3-tRH	1	tRNA-Arg-TCT-2-1|chr3.trna289-ArgTCT@35.75.41	0.899201	1.7984	0.4496	2.32294	1.72347	1.124	3.372	5.02054	1.11571	0.0242278	0.866156
CGCCGCGGCCCGGGTTCGATTCCCGGTCAGGGA	i-tRF	11	tRNA-Glu-CTC-1-7|chr10.trna38-GluCTC@39.71.33 tRNA-Glu-CTC-1-9|chr13.trna492-GluCTC@39.71.33 tRNA-Glu-CTC-1-3|chr1.trna442-GluCTC@39.71.33 tRNA-Glu-CTC-1-5|chr3.trna338-GluCTC@39.71.33 tRNA-Glu-CTC-1-2|chr1.trna445-GluCTC@39.71.33 tRNA-Glu-CTC-1-6|chr3.trna143-GluCTC@39.71.33 tRNA-Glu-TTC-3-1|chr3.trna131-GluTTC@39.71.33 tRNA-Glu-TTC-3-2|chr3.trna347-GluTTC@39.71.33 tRNA-Glu-CTC-1-1|chr1.trna448-…	3.372	2.17307	1.124	1.27387	1.94827	2.6976	4.94561	7.19361	1.10783	0.0130951	0.680793
ACGCGGGAGACCGGGGTTCGATTCCCCGACG	i-tRF	13	tRNA-Asp-GTC-1-8|chr10.trna379-AspGTC@37.67.31 tRNA-Asp-GTC-1-7|chr5.trna586-AspGTC@37.67.31 tRNA-Asp-GTC-1-12|chr13.trna474-AspGTC@37.67.31 tRNA-Asp-GTC-1-11|chr13.trna48-AspGTC@37.67.31 tRNA-Asp-GTC-1-5|chr1.trna297-AspGTC@37.67.31 tRNA-Asp-GTC-1-10|chr11.trna189-AspGTC@37.67.31 tRNA-Asp-GTC-1-1|chr1.trna450-AspGTC@37.67.31 tRNA-Asp-GTC-1-4|chr1.trna440-AspGTC@37.67.31 tRNA-Asp-GTC-1-6|chr5.trn…	7.41841	2.6976	1.5736	1.87334	4.34614	5.69494	5.32027	12.5139	1.10781	0.025656	0.880341
CATATGGTCTAGCGGTTAGGATTCCTGGTTTTC	i-tRF	2	tRNA-Glu-TTC-2-2|chr14.trna159-GluTTC@4.36.33 tRNA-Glu-TTC-2-1|chr1.trna680-GluTTC@4.36.33	0.674401	0.599467	0.674401	0.974134	1.5736	0.899201	1.49867	1.87334	1.10685	0.0318977	0.946332
TCTCTTCGGGGGCGTGGGTTCGAA	i-tRF	5	tRNA-Leu-AAG-3-1|chr13.trna28-LeuAAG@45.68.24 tRNA-Leu-AAG-1-3|chr14.trna78-LeuAAG@45.68.24 tRNA-Leu-AAG-1-1|chr11.trna893-LeuAAG@45.68.24 tRNA-Leu-AAG-2-1|chr7.trna267-LeuAAG@45.68.24 tRNA-Leu-AAG-1-2|chr13.trna27-LeuAAG@45.68.24	1.19893	1.04907	0.524534	0.524534	0.974134	1.94827	1.49867	2.0232	1.10626	0.0240616	0.866156
CCCACATGGTCTAGCGGTTAGGATTCCTGGTT	i-tRF	4	tRNA-Glu-TTC-1-3|chr13.trna69-GluTTC@2.33.32 tRNA-Glu-TTC-1-1|chr7.trna160-GluTTC@2.33.32 tRNA-Glu-TTC-1-2|chr9.trna408-GluTTC@2.33.32 tRNA-Glu-TTC-1-4|chr14.trna154-GluTTC@2.33.32	4.7208	4.7208	0.899201	3.372	3.1472	3.8216	8.31761	12.5139	1.10599	0.0130668	0.680442
AGGCGGCCCGGGTTCGACTCCCGGTATGG	i-tRF	2	tRNA-Glu-TTC-2-2|chr14.trna159-GluTTC@41.69.29 tRNA-Glu-TTC-2-1|chr1.trna680-GluTTC@41.69.29	1.27387	0.974134	0.374667	0.524534	1.124	1.3488	1.3488	2.39787	1.10112	0.0188317	0.7971
AGATCAGAAGGTTGCGTGTTCAAGTCACGTCGGGGTCA	i-tRF	1	tRNA-Trp-CCA-5-1|chr11.trna832-TrpCCA@35.72.38	1.27387	1.5736	0.524534	0.749334	1.42373	1.49867	2.248	2.84747	1.09536	0.0132309	0.685606
GGTCAGCTAATTAAGCTATCGGGCCCATACCCCGAAAACGTTGGTTT	i-tRF	1	trnaMT-Met-CAT-MT6|chrMT.6-MetCAT@6.52.47	1.7984	1.19893	0.599467	0.599467	1.19893	1.5736	1.72347	4.34614	1.09041	0.023184	0.866156
GCGGGAGACCGGGGTTCGATTCCCCGACGGGG	i-tRF	13	tRNA-Asp-GTC-1-7|chr5.trna586-AspGTC@39.70.32 tRNA-Asp-GTC-1-12|chr13.trna474-AspGTC@39.70.32 tRNA-Asp-GTC-1-11|chr13.trna48-AspGTC@39.70.32 tRNA-Asp-GTC-1-5|chr1.trna297-AspGTC@39.70.32 tRNA-Asp-GTC-1-10|chr11.trna189-AspGTC@39.70.32 tRNA-Asp-GTC-1-1|chr1.trna450-AspGTC@39.70.32 tRNA-Asp-GTC-1-4|chr1.trna440-AspGTC@39.70.32 tRNA-Asp-GTC-1-6|chr5.trna588-AspGTC@39.70.32 tRNA-Asp-GTC-1-9|chr11.trn…	20.0072	13.5629	7.11867	6.51921	20.0072	18.1339	22.1054	26.7512	1.07465	0.0148113	0.727038
CGGAGCTGGGGATTGTGGGTTCGAGTCCCATCTGGGTCG	i-tRF	1	tRNA-Arg-CCG-3-1|chr11.trna418-ArgCCG@35.73.39	0.899201	0.899201	0.674401	1.3488	2.0232	0.749334	2.54774	1.7984	1.07337	0.0448073	1
GCATTTGACTGCAGATCAAGAGGTCCCCGGT	i-tRF	6	tRNA-Cys-GCA-8-1|chr6.trna454-CysGCA@23.53.31 tRNA-Cys-GCA-3-1|chr6.trna65-CysGCA@23.53.31 tRNA-Cys-GCA-3-3|chr11.trna626-CysGCA@23.53.31 tRNA-Cys-GCA-3-2|chr11.trna345-CysGCA@23.53.31 tRNA-Cys-GCA-7-1|chr6.trna457-CysGCA@23.53.31 tRNA-Cys-GCA-3-4|chr11.trna625-CysGCA@23.53.31	0.674401	0.524534	0.374667	0.674401	0.674401	0.674401	0.974134	2.39787	1.06014	0.0408867	1
TAAGGTCAGCTAATTAAGCTATCGGGCCCATACCCCGAAAACGTTGGTTT	i-tRF	1	trnaMT-Met-CAT-MT6|chrMT.6-MetCAT@3.52.50	3.22214	1.87334	1.124	1.5736	3.07227	2.84747	4.12134	4.42107	1.05381	0.0162432	0.734682
TCCCTGGTGGTCTAGTGGTTAGGATTCGGCGCTCTCACCG	5-tRF	9	tRNA-Glu-CTC-1-9|chr13.trna492-GluCTC@1.40.40 tRNA-Glu-CTC-1-3|chr1.trna442-GluCTC@1.40.40 tRNA-Glu-CTC-1-5|chr3.trna338-GluCTC@1.40.40 tRNA-Glu-CTC-1-2|chr1.trna445-GluCTC@1.40.40 tRNA-Glu-CTC-1-6|chr3.trna143-GluCTC@1.40.40 tRNA-Glu-CTC-1-1|chr1.trna448-GluCTC@1.40.40 tRNA-Glu-CTC-1-8|chr11.trna846-GluCTC@1.40.40 tRNA-Glu-CTC-1-4|chr1.trna299-GluCTC@1.40.40 tRNA-Glu-CTC-1-7|chr10.trna38-GluCTC@…	0.674401	1.3488	0.374667	0.749334	0.974134	1.64854	1.7984	0.974134	1.0366	0.0446878	1
TTCAAAGGTTCCGGGTTCGAGTCCCGGCGGAGTCGC	3-tRF	1	tRNA-Arg-TCT-2-1|chr3.trna289-ArgTCT@39.74.36	2.84747	1.04907	0.374667	0.824268	1.19893	2.09814	2.248	4.34614	1.03625	0.0472656	1
GACTCCAGATCAGAAGGCTGCGTGTTCGAATCACGTC	i-tRF	1	tRNA-Trp-CCA-2-1|chr10.trna384-TrpCCA@29.65.37	0.4496	0.749334	0.374667	0.974134	0.599467	1.49867	0.974134	1.72347	1.01604	0.0457519	1
GAGAAAGACATATAGGATATGAGATTGGCTTGAAACCAATTTTAGGGGG	5-tRF	1	trnaMT-Ser-TGA-MT12|chrMT.12-SerTGA@1.49.49	1.124	1.87334	0.974134	0.824268	0.599467	2.84747	2.54774	3.372	1.01497	0.0484817	1
TGGGTTCGAATCCCATCCTCGTCGC	3-tRF	5	tRNA-Ser-GCT-4-2|chr13.trna464-SerGCT@59.83.25 tRNA-Ser-GCT-4-1|chr11.trna799-SerGCT@59.83.25 tRNA-Ser-GCT-4-3|chr13.trna79-SerGCT@59.83.25 tRNA-Ser-GCT-3-1|chr19.trna279-SerGCT@59.83.25 tRNA-Ser-GCT-2-1|chr2.trna639-SerGCT@59.83.25	2.17307	1.27387	0.599467	1.27387	1.124	1.3488	3.22214	4.94561	1.00659	0.0349324	0.983981
CGGGAGACCGGGGTTCGATTCCCCGACGGGGAG	i-tRF	13	tRNA-Asp-GTC-1-13|chr13.trna472-AspGTC@40.72.33 tRNA-Asp-GTC-1-8|chr10.trna379-AspGTC@40.72.33 tRNA-Asp-GTC-1-7|chr5.trna586-AspGTC@40.72.33 tRNA-Asp-GTC-1-12|chr13.trna474-AspGTC@40.72.33 tRNA-Asp-GTC-1-11|chr13.trna48-AspGTC@40.72.33 tRNA-Asp-GTC-1-5|chr1.trna297-AspGTC@40.72.33 tRNA-Asp-GTC-1-10|chr11.trna189-AspGTC@40.72.33 tRNA-Asp-GTC-1-1|chr1.trna450-AspGTC@40.72.33 tRNA-Asp-GTC-1-4|chr1.t…	46.7584	63.5435	24.9528	27.5755	81.8273	41.7379	68.5641	77.7059	0.99001	0.0257943	0.880341
CGCGGGAGACCGGGGTTCGA	i-tRF	13	tRNA-Asp-GTC-1-7|chr5.trna586-AspGTC@38.57.20 tRNA-Asp-GTC-1-12|chr13.trna474-AspGTC@38.57.20 tRNA-Asp-GTC-1-11|chr13.trna48-AspGTC@38.57.20 tRNA-Asp-GTC-1-5|chr1.trna297-AspGTC@38.57.20 tRNA-Asp-GTC-1-10|chr11.trna189-AspGTC@38.57.20 tRNA-Asp-GTC-1-1|chr1.trna450-AspGTC@38.57.20 tRNA-Asp-GTC-1-4|chr1.trna440-AspGTC@38.57.20 tRNA-Asp-GTC-1-6|chr5.trna588-AspGTC@38.57.20 tRNA-Asp-GTC-1-9|chr11.trn…	3.22214	2.77254	1.72347	2.62267	4.94561	3.8216	2.84747	5.09547	0.907696	0.0447964	1
ACGCGGGAGACCGGGGTTCAATTCCCCGACGGGGAG	i-tRF	1	tRNA-Asp-GTC-2-1|chr10.trna383-AspGTC@37.72.36	35.6683	33.8699	8.46748	17.7592	27.051	31.0224	44.2107	52.1537	0.902022	0.0259368	0.881355
CCGGGGTTCGATTCCCCGACGGGGAG	i-tRF	13	tRNA-Asp-GTC-1-7|chr5.trna586-AspGTC@47.72.26 tRNA-Asp-GTC-1-12|chr13.trna474-AspGTC@47.72.26 tRNA-Asp-GTC-1-11|chr13.trna48-AspGTC@47.72.26 tRNA-Asp-GTC-1-5|chr1.trna297-AspGTC@47.72.26 tRNA-Asp-GTC-1-10|chr11.trna189-AspGTC@47.72.26 tRNA-Asp-GTC-1-1|chr1.trna450-AspGTC@47.72.26 tRNA-Asp-GTC-1-4|chr1.trna440-AspGTC@47.72.26 tRNA-Asp-GTC-1-6|chr5.trna588-AspGTC@47.72.26 tRNA-Asp-GTC-1-9|chr11.trn…	3.52187	2.0232	0.824268	1.49867	2.39787	2.17307	3.29707	5.84481	0.897649	0.042175	1
GTAAGGTCAGCTAATTAAGCTATCGGGCCCATACCCCGAAAACGTTGGTTT	i-tRF	1	trnaMT-Met-CAT-MT6|chrMT.6-MetCAT@2.52.51	5.84481	3.97147	2.84747	3.74667	4.2712	5.62001	7.64321	12.364	0.897237	0.0184154	0.793635
TCCATTGTGCTCTGCACGCGTGGGTTCGAATCCCATCCTCGTCGCC	3-tRF	3	tRNA-Ser-GCT-4-3|chr13.trna79-SerGCT@39.84.46 tRNA-Ser-GCT-4-2|chr13.trna464-SerGCT@39.84.46 tRNA-Ser-GCT-4-1|chr11.trna799-SerGCT@39.84.46	3.67174	4.42107	1.5736	3.29707	3.372	4.2712	5.69494	7.71814	0.835206	0.0208153	0.833165
TGGGTTCGAATCCCATCCTCGTCGCC	3-tRF	5	tRNA-Ser-GCT-2-1|chr2.trna639-SerGCT@59.84.26 tRNA-Ser-GCT-3-1|chr19.trna279-SerGCT@59.84.26 tRNA-Ser-GCT-4-1|chr11.trna799-SerGCT@59.84.26 tRNA-Ser-GCT-4-3|chr13.trna79-SerGCT@59.84.26 tRNA-Ser-GCT-4-2|chr13.trna464-SerGCT@59.84.26	6.81894	7.79307	2.62267	7.11867	6.89387	5.47014	10.0411	18.059	0.823289	0.0284976	0.929813
TGCGTGTTCAAATCACGTCGGGGTCACCA	3-tRF	6	tRNA-Trp-CCA-4-2|chr13.trna73-TrpCCA@47.75.29 tRNA-Trp-CCA-3-2|chr11.trna798-TrpCCA@47.75.29 tRNA-Trp-CCA-3-1|chr11.trna190-TrpCCA@47.75.29 tRNA-Trp-CCA-6-1|chr10.trna567-TrpCCA@47.75.29 tRNA-Trp-CCA-1-1|chr11.trna817-TrpCCA@47.75.29 tRNA-Trp-CCA-4-1|chr13.trna71-TrpCCA@47.75.29	12.2891	18.8083	7.19361	12.4389	3.5968	4.2712	8.31761	13.5629	-0.737046	0.0454936	1
TCCCATATGGTCTAGCGGTTAGGATTCCTGGTTTT	5-tRH	2	tRNA-Glu-TTC-2-2|chr14.trna159-GluTTC@1.35.35 tRNA-Glu-TTC-2-1|chr1.trna680-GluTTC@1.35.35	150.316	161.781	86.0985	239.862	65.3419	73.5846	74.1841	136.379	-0.745449	0.0418856	1
CGACTCCTGGCTGGCTCGCCA	3-tRF	5	tRNA-Arg-ACG-3-2|chr13.trna467-ArgACG@56.76.21 tRNA-Arg-ACG-3-1|chr9.trna327-ArgACG@56.76.21 tRNA-Arg-ACG-1-3|chr14.trna89-ArgACG@56.76.21 tRNA-Arg-ACG-1-1|chr13.trna447-ArgACG@56.76.21 tRNA-Arg-ACG-1-2|chr13.trna445-ArgACG@56.76.21	20.0822	32.9707	11.5397	24.728	7.71814	7.71814	9.81628	26.8262	-0.7478	0.0439876	1
CGCCGCGGCCCGGGTTCGATTCCCGGTCAGGGAACCA	3-tRF	11	tRNA-Glu-TTC-3-2|chr3.trna347-GluTTC@39.75.37 tRNA-Glu-CTC-1-1|chr1.trna448-GluCTC@39.75.37 tRNA-Glu-CTC-1-8|chr11.trna846-GluCTC@39.75.37 tRNA-Glu-CTC-1-4|chr1.trna299-GluCTC@39.75.37 tRNA-Glu-CTC-1-7|chr10.trna38-GluCTC@39.75.37 tRNA-Glu-CTC-1-9|chr13.trna492-GluCTC@39.75.37 tRNA-Glu-CTC-1-3|chr1.trna442-GluCTC@39.75.37 tRNA-Glu-CTC-1-5|chr3.trna338-GluCTC@39.75.37 tRNA-Glu-CTC-1-2|chr1.trna445…	65.9414	65.5667	41.8878	105.506	26.4515	25.6272	46.4587	56.7995	-0.755518	0.0454834	1
CCCTGGTTCGATCCCGGGTTTCGGCACCA	3-tRF	5	tRNA-Phe-GAA-1-3|chr13.trna25-PheGAA@48.76.29 tRNA-Phe-GAA-1-5|chr19.trna46-PheGAA@48.76.29 tRNA-Phe-GAA-1-1|chr5.trna587-PheGAA@48.76.29 tRNA-Phe-GAA-1-4|chr14.trna204-PheGAA@48.76.29 tRNA-Phe-GAA-1-2|chr10.trna427-PheGAA@48.76.29	87.822	179.99	79.3545	166.202	41.5131	57.0243	63.8433	131.883	-0.755822	0.0390038	1
GGCTCGTTGGTCTAGGGGTATGATTCTCGCTTCG	5-tRH	3	tRNA-Pro-CGG-1-2|chr11.trna188-ProCGG@1.34.34 tRNA-Pro-CGG-1-1|chr1.trna460-ProCGG@1.34.34 tRNA-Pro-CGG-1-3|chr17.trna28-ProCGG@1.34.34	98.8372	168.75	35.3686	95.3153	33.0456	46.9083	48.7067	69.4633	-0.780264	0.0416657	1
CATAATCTGAAGGTCCTGAGTTCGAACCTCAGAGGGGGCACCA	3-tRH	2	tRNA-Met-CAT-2-1|chr13.trna26-MetCAT@34.76.43 tRNA-Met-CAT-2-2|chr13.trna490-MetCAT@34.76.43	14.0125	13.488	5.47014	15.736	3.52187	4.79574	8.76721	8.76721	-0.78126	0.0417501	1
GTTCAAATCTCGCTGGGGCCTCCA	3-tRF	3	tRNA-Thr-TGT-3-2|chr14.trna312-ThrTGT@53.76.24 tRNA-Thr-TGT-2-1|chr14.trna79-ThrTGT@53.76.24 tRNA-Thr-TGT-3-1|chr11.trna92-ThrTGT@53.76.24	6.74401	15.1365	6.81894	9.14188	2.6976	3.52187	4.64587	11.4648	-0.787674	0.0485381	1
TCCCTGGTGGTCTAGTGGTTAGGATTCGGCGCTCTCACCGCCGCGG	5-tRF	9	tRNA-Glu-CTC-1-2|chr1.trna445-GluCTC@1.46.46 tRNA-Glu-CTC-1-6|chr3.trna143-GluCTC@1.46.46 tRNA-Glu-CTC-1-1|chr1.trna448-GluCTC@1.46.46 tRNA-Glu-CTC-1-8|chr11.trna846-GluCTC@1.46.46 tRNA-Glu-CTC-1-4|chr1.trna299-GluCTC@1.46.46 tRNA-Glu-CTC-1-7|chr10.trna38-GluCTC@1.46.46 tRNA-Glu-CTC-1-9|chr13.trna492-GluCTC@1.46.46 tRNA-Glu-CTC-1-3|chr1.trna442-GluCTC@1.46.46 tRNA-Glu-CTC-1-5|chr3.trna338-GluCTC@…	14.1624	20.9064	11.4648	23.0046	6.74401	9.51654	9.96614	8.91708	-0.788691	0.0494419	1
CAAGTTCTGGTCTCCGTATGGAGGCGTGGGTTCGAATCCCACTTCTGACACCA	3-tRH	1	tRNA-Leu-CAA-2-1|chr13.trna30-LeuCAA@35.87.53	9.36668	14.5371	7.34347	19.3328	3.74667	6.51921	5.32027	12.2141	-0.804408	0.0418014	1
TCCCGGGTTTCGGCACCA	3-tRF	7	tRNA-Ser-GGA-1-1|chr11.trna370-SerGGA@59.76.18 tRNA-Phe-GAA-3-1|chr13.trna480-PheGAA@59.76.18 tRNA-Phe-GAA-1-1|chr5.trna587-PheGAA@59.76.18 tRNA-Phe-GAA-1-4|chr14.trna204-PheGAA@59.76.18 tRNA-Phe-GAA-1-2|chr10.trna427-PheGAA@59.76.18 tRNA-Phe-GAA-1-3|chr13.trna25-PheGAA@59.76.18 tRNA-Phe-GAA-1-5|chr19.trna46-PheGAA@59.76.18	7.19361	15.2864	4.79574	11.24	2.62267	2.54774	4.94561	11.7645	-0.817575	0.0490865	1
TCGATCCCCGGCATCTCCACCA	3-tRF	4	tRNA-Ala-CGC-1-2|chr13.trna449-AlaCGC@54.75.22 tRNA-Ala-TGC-3-1|chr11.trna894-AlaTGC@54.75.22 tRNA-Ala-CGC-1-1|chr13.trna35-AlaCGC@54.75.22 tRNA-Ala-TGC-2-1|chr5.trna589-AlaTGC@54.75.22	17.0099	39.5648	11.7645	26.2267	6.06961	11.7645	10.5656	21.356	-0.821032	0.0337746	0.969481
AGGTTGCGTGTTCAAATCACGTCGGGGTCACCA	3-tRF	6	tRNA-Trp-CCA-4-1|chr13.trna71-TrpCCA@43.75.33 tRNA-Trp-CCA-4-2|chr13.trna73-TrpCCA@43.75.33 tRNA-Trp-CCA-1-1|chr11.trna817-TrpCCA@43.75.33 tRNA-Trp-CCA-3-2|chr11.trna798-TrpCCA@43.75.33 tRNA-Trp-CCA-3-1|chr11.trna190-TrpCCA@43.75.33 tRNA-Trp-CCA-6-1|chr10.trna567-TrpCCA@43.75.33	8.31761	9.29174	3.372	7.19361	2.09814	2.248	3.22214	8.09281	-0.821567	0.0313592	0.943684
TCCTCGTTAGTATAGTGGTTAGTATCCCCGCCTGT	5-tRH	1	tRNA-Asp-GTC-2-1|chr10.trna383-AspGTC@1.35.35	133.606	139.076	43.4614	169.649	32.7459	57.9985	59.2723	99.2868	-0.824849	0.0311293	0.943684
TCGAACCCCGTCCGTGCCTCCA	3-tRF	2	tRNA-Thr-CGT-1-1|chr16.trna15-ThrCGT@54.75.22 tRNA-Thr-CGT-2-1|chr11.trna252-ThrCGT@54.75.22	15.736	28.6246	11.4648	17.7592	5.62001	9.14188	7.26854	17.3846	-0.825754	0.0239109	0.866156
CAAGTTCTGGTCTCCGAATGGAGGCGTGGGTTCGAATCCCACTTCTGACACCA	3-tRH	1	tRNA-Leu-CAA-3-1|chr11.trna845-LeuCAA@35.87.53	9.59148	17.4595	7.79307	21.6558	5.09547	5.99467	5.24534	13.7877	-0.832553	0.0396008	1
CAAGCAGTTGACCCGGGTTCGATTCCCGGCCAACGCACCA	3-tRH	7	tRNA-Gly-TCC-1-5|chr1.trna298-GlyTCC@36.75.40 tRNA-Gly-TCC-1-1|chr1.trna449-GlyTCC@36.75.40 tRNA-Gly-TCC-1-4|chr1.trna441-GlyTCC@36.75.40 tRNA-Gly-TCC-1-7|chr11.trna802-GlyTCC@36.75.40 tRNA-Gly-TCC-1-6|chr3.trna339-GlyTCC@36.75.40 tRNA-Gly-TCC-1-3|chr1.trna444-GlyTCC@36.75.40 tRNA-Gly-TCC-1-2|chr1.trna447-GlyTCC@36.75.40	22.0304	21.1312	6.96881	20.9814	4.64587	7.79307	7.04374	18.2088	-0.848875	0.0274435	0.90888
ACCGCCGCGGCCCGGGTTCGATTCCCGGTCAGGGAACCA	3-tRF	11	tRNA-Glu-CTC-1-7|chr10.trna38-GluCTC@37.75.39 tRNA-Glu-CTC-1-9|chr13.trna492-GluCTC@37.75.39 tRNA-Glu-CTC-1-3|chr1.trna442-GluCTC@37.75.39 tRNA-Glu-CTC-1-5|chr3.trna338-GluCTC@37.75.39 tRNA-Glu-CTC-1-2|chr1.trna445-GluCTC@37.75.39 tRNA-Glu-CTC-1-6|chr3.trna143-GluCTC@37.75.39 tRNA-Glu-CTC-1-1|chr1.trna448-GluCTC@37.75.39 tRNA-Glu-TTC-3-1|chr3.trna131-GluTTC@37.75.39 tRNA-Glu-CTC-1-8|chr11.trna846…	105.356	175.569	55.3009	160.058	35.6683	44.0608	83.0262	84.8246	-0.850341	0.0243053	0.866156
ACGCGGGAGACCGGGGTTCGATTCCCCGACGGGGAGCCA	3-tRF	13	tRNA-Asp-GTC-1-5|chr1.trna297-AspGTC@37.75.39 tRNA-Asp-GTC-1-10|chr11.trna189-AspGTC@37.75.39 tRNA-Asp-GTC-1-1|chr1.trna450-AspGTC@37.75.39 tRNA-Asp-GTC-1-4|chr1.trna440-AspGTC@37.75.39 tRNA-Asp-GTC-1-6|chr5.trna588-AspGTC@37.75.39 tRNA-Asp-GTC-1-9|chr11.trna29-AspGTC@37.75.39 tRNA-Asp-GTC-1-3|chr1.trna443-AspGTC@37.75.39 tRNA-Asp-GTC-1-2|chr1.trna446-AspGTC@37.75.39 tRNA-Asp-GTC-1-13|chr13.trna4…	77.7809	207.191	37.9163	80.8531	26.4515	42.4123	42.4123	89.0958	-0.858936	0.0409403	1
TCAAATCCCGGACGAGCCCCCA	3-tRF	14	tRNA-Pro-AGG-1-3|chr6.trna15-ProAGG@54.75.22 tRNA-Pro-CGG-1-2|chr11.trna188-ProCGG@54.75.22 tRNA-Pro-AGG-1-6|chr14.trna313-ProAGG@54.75.22 tRNA-Pro-AGG-1-1|chr1.trna281-ProAGG@54.75.22 tRNA-Pro-AGG-1-2|chr3.trna40-ProAGG@54.75.22 tRNA-Pro-TGG-2-1|chr3.trna39-ProTGG@54.75.22 tRNA-Pro-TGG-1-1|chr7.trna209-ProTGG@54.75.22 tRNA-Pro-CGG-1-1|chr1.trna460-ProCGG@54.75.22 tRNA-Pro-TGG-2-2|chr11.trna93-Pr…	45.1099	98.0129	27.5006	83.7756	24.5782	27.7254	20.307	50.5801	-0.862598	0.0337294	0.969481
CTGGTTCGATCCCGGGTTTCGGCACCA	3-tRF	5	tRNA-Phe-GAA-1-1|chr5.trna587-PheGAA@50.76.27 tRNA-Phe-GAA-1-4|chr14.trna204-PheGAA@50.76.27 tRNA-Phe-GAA-1-2|chr10.trna427-PheGAA@50.76.27 tRNA-Phe-GAA-1-3|chr13.trna25-PheGAA@50.76.27 tRNA-Phe-GAA-1-5|chr19.trna46-PheGAA@50.76.27	26.3766	79.4294	28.175	46.0091	14.2373	16.4104	17.3096	48.9315	-0.865245	0.0357858	0.987808
TCAATCCCCGGCACCTCCACCA	3-tRF	2	tRNA-Ala-AGC-2-2|chr13.trna32-AlaAGC@54.75.22 tRNA-Ala-AGC-2-1|chr13.trna31-AlaAGC@54.75.22	3.97147	5.91974	2.32294	4.94561	1.3488	2.09814	1.72347	3.52187	-0.865428	0.0250883	0.874946
TCCCGGGCGGCGCACCA	3-tRF	2	tRNA-Gly-CCC-1-2|chr17.trna43-GlyCCC@58.74.17 tRNA-Gly-CCC-1-1|chr6.trna135-GlyCCC@58.74.17	3.89654	8.01787	3.52187	3.372	1.19893	2.248	2.54774	3.74667	-0.873626	0.0361188	0.99181
TCTAGGTTCGACTCCTGGCTGGCTCGCCA	3-tRF	2	tRNA-Arg-ACG-3-2|chr13.trna467-ArgACG@48.76.29 tRNA-Arg-ACG-3-1|chr9.trna327-ArgACG@48.76.29	7.04374	8.46748	2.0232	8.39254	1.94827	2.77254	2.4728	5.39521	-0.89206	0.0309214	0.943684
CTGGGGATTGTGGGTTCGAGTCCCATCTGGGTCGCCA	3-tRF	1	tRNA-Arg-CCG-3-1|chr11.trna418-ArgCCG@40.76.37	6.89387	9.36668	4.34614	8.46748	2.9224	2.84747	2.17307	6.74401	-0.899271	0.0213088	0.841944
TGTCACGCGGGAGACCGGGGTTCGATTCCCCGACGGGGAGCCA	3-tRH	13	tRNA-Asp-GTC-1-13|chr13.trna472-AspGTC@33.75.43 tRNA-Asp-GTC-1-8|chr10.trna379-AspGTC@33.75.43 tRNA-Asp-GTC-1-7|chr5.trna586-AspGTC@33.75.43 tRNA-Asp-GTC-1-12|chr13.trna474-AspGTC@33.75.43 tRNA-Asp-GTC-1-11|chr13.trna48-AspGTC@33.75.43 tRNA-Asp-GTC-1-5|chr1.trna297-AspGTC@33.75.43 tRNA-Asp-GTC-1-10|chr11.trna189-AspGTC@33.75.43 tRNA-Asp-GTC-1-1|chr1.trna450-AspGTC@33.75.43 tRNA-Asp-GTC-1-4|chr1.t…	5.47014	9.66641	5.84481	8.54241	3.44694	3.22214	3.1472	4.34614	-0.900587	0.0312894	0.943684
GTTTCCGTAGTGTAGTG	5-tRF	14	tRNA-Val-CAC-2-3|chr11.trna90-ValCAC@1.17.17 tRNA-Val-CAC-2-5|chr13.trna448-ValCAC@1.17.17 tRNA-Val-CAC-2-4|chr13.trna55-ValCAC@1.17.17 tRNA-Val-AAC-2-2|chr13.trna456-ValAAC@1.17.17 tRNA-Val-AAC-2-1|chr13.trna57-ValAAC@1.17.17 tRNA-Val-AAC-3-1|chr13.trna459-ValAAC@1.17.17 tRNA-Val-CAC-3-1|chr13.trna61-ValCAC@1.17.17 tRNA-Gly-ACC-1-1|chr11.trna91-GlyACC@1.17.17 tRNA-Val-AAC-5-1|chr13.trna468-ValAA…	5.32027	3.97147	1.42373	4.42107	1.19893	1.3488	1.42373	3.67174	-0.902409	0.0353905	0.985056
ATGGATCGAAACCATCCTCTGCTACCA	3-tRF	8	tRNA-iMet-CAT-1-4|chr13.trna54-MetCAT@49.75.27 tRNA-iMet-CAT-1-1|chr3.trna363-MetCAT@49.75.27 tRNA-iMet-CAT-1-3|chr13.trna476-MetCAT@49.75.27 tRNA-iMet-CAT-1-6|chr13.trna75-MetCAT@49.75.27 tRNA-iMet-CAT-1-2|chr13.trna43-MetCAT@49.75.27 tRNA-iMet-CAT-1-7|chr13.trna441-MetCAT@49.75.27 tRNA-iMet-CAT-2-1|chr15.trna384-MetCAT@49.75.27 tRNA-iMet-CAT-1-5|chr13.trna72-MetCAT@49.75.27	15.736	15.2115	9.66641	21.2062	4.64587	3.8216	7.86801	17.8342	-0.903983	0.0243266	0.866156
CGCCGCGGCCCGGGTTCGATTCCCGGTCAGGGAACC	3-tRF	11	tRNA-Glu-CTC-1-2|chr1.trna445-GluCTC@39.74.36 tRNA-Glu-CTC-1-6|chr3.trna143-GluCTC@39.74.36 tRNA-Glu-CTC-1-1|chr1.trna448-GluCTC@39.74.36 tRNA-Glu-TTC-3-1|chr3.trna131-GluTTC@39.74.36 tRNA-Glu-CTC-1-8|chr11.trna846-GluCTC@39.74.36 tRNA-Glu-CTC-1-4|chr1.trna299-GluCTC@39.74.36 tRNA-Glu-TTC-3-2|chr3.trna347-GluTTC@39.74.36 tRNA-Glu-CTC-1-7|chr10.trna38-GluCTC@39.74.36 tRNA-Glu-CTC-1-9|chr13.trna492…	59.4971	58.5979	22.2552	81.3777	26.976	10.9403	30.8726	32.1464	-0.904708	0.0480655	1
TTGACTGCAGATCAAGAGGTCCCCGGT	i-tRF	6	tRNA-Cys-GCA-8-1|chr6.trna454-CysGCA@27.53.27 tRNA-Cys-GCA-3-1|chr6.trna65-CysGCA@27.53.27 tRNA-Cys-GCA-3-3|chr11.trna626-CysGCA@27.53.27 tRNA-Cys-GCA-3-2|chr11.trna345-CysGCA@27.53.27 tRNA-Cys-GCA-7-1|chr6.trna457-CysGCA@27.53.27 tRNA-Cys-GCA-3-4|chr11.trna625-CysGCA@27.53.27	30.4979	40.9886	20.9064	65.7915	13.7877	12.5139	15.8109	40.464	-0.905045	0.0268356	0.896246
CTCTTCGGGGGCGTGGGTTCGAATCCCACCACTGCCACCA	3-tRF	1	tRNA-Leu-AAG-3-1|chr13.trna28-LeuAAG@46.85.40	6.36934	6.14454	2.84747	5.54507	2.0232	2.0232	2.248	3.89654	-0.905452	0.017114	0.764181
GCACGCGTGGGTTCGAATCCCATCCTCGTCGCCA	3-tRF	4	tRNA-Ser-GCT-4-2|chr13.trna464-SerGCT@52.85.34 tRNA-Ser-GCT-3-1|chr19.trna279-SerGCT@52.85.34 tRNA-Ser-GCT-4-1|chr11.trna799-SerGCT@52.85.34 tRNA-Ser-GCT-4-3|chr13.trna79-SerGCT@52.85.34	34.3944	81.9772	9.96614	28.7744	12.5139	12.5888	16.1107	29.1491	-0.907555	0.0476657	1
AGGTCCTGAGTTCGAACCTCAGAGGGGGCACCA	3-tRF	2	tRNA-Met-CAT-2-1|chr13.trna26-MetCAT@44.76.33 tRNA-Met-CAT-2-2|chr13.trna490-MetCAT@44.76.33	1.7984	3.372	0.974134	2.09814	0.374667	0.749334	1.19893	1.7984	-0.9138	0.0465597	1
TCCCATATGGTCTAGCGGTTAGGATTCCTGGTTTTCACCCAGGCGGCCCGGGT	5-tRF	2	tRNA-Glu-TTC-2-2|chr14.trna159-GluTTC@1.53.53 tRNA-Glu-TTC-2-1|chr1.trna680-GluTTC@1.53.53	1.94827	5.17041	1.72347	2.9224	0.899201	1.27387	1.7984	1.49867	-0.913817	0.0469421	1
TGGGTTCGAGTCCCATCTGGGTCGCCA	3-tRF	1	tRNA-Arg-CCG-3-1|chr11.trna418-ArgCCG@50.76.27	31.7718	54.9262	21.5808	35.8182	9.06694	15.2115	15.1365	35.2936	-0.913834	0.0106502	0.607432
TCCTCGTTAGTATAGTGGTGAGTATCCCCGCCTGT	5-tRH	14	tRNA-Asp-GTC-1-11|chr13.trna48-AspGTC@1.35.35 tRNA-Asp-GTC-1-5|chr1.trna297-AspGTC@1.35.35 tRNA-Asp-GTC-1-10|chr11.trna189-AspGTC@1.35.35 tRNA-Asp-GTC-1-1|chr1.trna450-AspGTC@1.35.35 tRNA-Asp-GTC-1-4|chr1.trna440-AspGTC@1.35.35 tRNA-Asp-GTC-1-6|chr5.trna588-AspGTC@1.35.35 tRNA-Asp-GTC-1-9|chr11.trna29-AspGTC@1.35.35 tRNA-Asp-GTC-1-3|chr1.trna443-AspGTC@1.35.35 tRNA-Asp-GTC-1-2|chr1.trna446-AspGTC…	1006.28	1001.63	470.582	1431.98	290.966	462.864	432.815	689.912	-0.920515	0.0120195	0.652744
TGTCACGCGGGAGACCGGGGTTCGATTCCCCGACGGGGAG	i-tRF	13	tRNA-Asp-GTC-1-2|chr1.trna446-AspGTC@33.72.40 tRNA-Asp-GTC-1-13|chr13.trna472-AspGTC@33.72.40 tRNA-Asp-GTC-1-8|chr10.trna379-AspGTC@33.72.40 tRNA-Asp-GTC-1-7|chr5.trna586-AspGTC@33.72.40 tRNA-Asp-GTC-1-12|chr13.trna474-AspGTC@33.72.40 tRNA-Asp-GTC-1-11|chr13.trna48-AspGTC@33.72.40 tRNA-Asp-GTC-1-5|chr1.trna297-AspGTC@33.72.40 tRNA-Asp-GTC-1-10|chr11.trna189-AspGTC@33.72.40 tRNA-Asp-GTC-1-1|chr1.t…	8.24268	17.0848	3.8216	8.76721	2.54774	5.17041	4.12134	4.94561	-0.922979	0.0317611	0.946332
CATTGGACTTCTAATTCAAAGGTTGTGGGTTCGAGTCCCACCAGAGTCGCCA	3-tRF	1	tRNA-Arg-TCT-4-1|chr19.trna250-ArgTCT@25.76.52	2.32294	2.9224	1.64854	2.77254	0.524534	0.899201	1.64854	1.7984	-0.925895	0.0291003	0.933522
GTCCCACCAGAGTCGCCA	3-tRF	1	tRNA-Arg-TCT-4-1|chr19.trna250-ArgTCT@59.76.18	7.56827	14.9867	8.46748	15.5861	2.39787	3.44694	7.34347	12.2891	-0.929351	0.0302743	0.943684
ATTCTTGCGACCCGGGTTCGATTCCCGGGCGGCGCAC	3-tRF	2	tRNA-Gly-CCC-1-2|chr17.trna43-GlyCCC@36.72.37 tRNA-Gly-CCC-1-1|chr6.trna135-GlyCCC@36.72.37	8.39254	6.44427	1.64854	4.19627	1.04907	2.0232	3.22214	3.44694	-0.932837	0.0422613	1
CGATCCCCGTACGGGCCACCA	3-tRF	9	tRNA-Ile-AAT-1-7|chr13.trna462-IleAAT@57.77.21 tRNA-Ile-AAT-1-4|chr13.trna482-IleAAT@57.77.21 tRNA-Ile-AAT-1-6|chr13.trna56-IleAAT@57.77.21 tRNA-Ile-AAT-1-3|chr12.trna211-IleAAT@57.77.21 tRNA-Ile-AAT-1-2|chr11.trna801-IleAAT@57.77.21 tRNA-Ile-AAT-1-8|chr13.trna450-IleAAT@57.77.21 tRNA-Ile-AAT-1-1|chr11.trna185-IleAAT@57.77.21 tRNA-Ile-AAT-1-5|chr13.trna481-IleAAT@57.77.21 tRNA-Ile-AAT-3-1|chr13.t…	2.9224	4.64587	1.19893	2.0232	0.524534	0.674401	1.19893	3.22214	-0.93466	0.0418386	1
GGCCGGTTAGCTCAGTTGG	5-tRF	11	tRNA-Ile-AAT-4-1|chr16.trna118-IleAAT@1.19.19 tRNA-Ile-AAT-1-7|chr13.trna462-IleAAT@1.19.19 tRNA-Ile-AAT-1-4|chr13.trna482-IleAAT@1.19.19 tRNA-Ile-AAT-1-6|chr13.trna56-IleAAT@1.19.19 tRNA-Ile-AAT-1-3|chr12.trna211-IleAAT@1.19.19 tRNA-Ile-AAT-1-2|chr11.trna801-IleAAT@1.19.19 tRNA-Ile-AAT-1-8|chr13.trna450-IleAAT@1.19.19 tRNA-Ile-AAT-1-1|chr11.trna185-IleAAT@1.19.19 tRNA-Ile-AAT-1-5|chr13.trna481-I…	17.3846	26.1518	7.94294	21.9555	4.94561	5.17041	8.09281	19.0331	-0.941923	0.0139852	0.70485
TCAAAGGTTGTGGGTTCGAGTCCCACCAGAGTCGCCA	3-tRF	1	tRNA-Arg-TCT-4-1|chr19.trna250-ArgTCT@40.76.37	42.1875	36.6424	15.4363	44.2856	14.1624	11.0152	11.6147	29.224	-0.942003	0.0162166	0.734682
CCTGGTTCGATCCCGGGTTTCGGCACCA	3-tRF	5	tRNA-Phe-GAA-1-4|chr14.trna204-PheGAA@49.76.28 tRNA-Phe-GAA-1-2|chr10.trna427-PheGAA@49.76.28 tRNA-Phe-GAA-1-3|chr13.trna25-PheGAA@49.76.28 tRNA-Phe-GAA-1-5|chr19.trna46-PheGAA@49.76.28 tRNA-Phe-GAA-1-1|chr5.trna587-PheGAA@49.76.28	47.283	116.447	39.415	70.1377	18.4336	25.1027	27.3507	67.0654	-0.943712	0.0137419	0.702882
CATTCTTGCGACCCGGGTTCGATTCCCGGGCGGCGCACCA	3-tRH	2	tRNA-Gly-CCC-1-2|chr17.trna43-GlyCCC@35.74.40 tRNA-Gly-CCC-1-1|chr6.trna135-GlyCCC@35.74.40	21.0563	17.6843	5.99467	23.0046	4.57094	5.39521	6.06961	18.4336	-0.946224	0.0235033	0.866156
TCAAATCTCGCTGGGGCCTCCA	3-tRF	3	tRNA-Thr-TGT-3-1|chr11.trna92-ThrTGT@55.76.22 tRNA-Thr-TGT-3-2|chr14.trna312-ThrTGT@55.76.22 tRNA-Thr-TGT-2-1|chr14.trna79-ThrTGT@55.76.22	10.0411	25.5523	11.3149	14.0875	4.79574	5.09547	8.16774	12.0643	-0.950491	0.0161892	0.734682
TAGGTTCGACTCCTGGCTGGCTCGCCA	3-tRF	2	tRNA-Arg-ACG-3-2|chr13.trna467-ArgACG@50.76.27 tRNA-Arg-ACG-3-1|chr9.trna327-ArgACG@50.76.27	32.0715	26.6014	10.9403	42.2624	7.79307	9.06694	13.6379	24.2035	-0.953743	0.0159388	0.730403
CATTTGACTGCAGATCAAGAGGTCCCTGGT	i-tRF	41	tRNA-Cys-GCA-4-13|chr6.trna449-CysGCA@24.53.30 tRNA-Cys-GCA-1-1|chr9.trna257-CysGCA@24.53.30 tRNA-Cys-GCA-4-5|chr6.trna71-CysGCA@24.53.30 tRNA-Cys-GCA-4-10|chr6.trna453-CysGCA@24.53.30 tRNA-Cys-GCA-21-1|chr6.trna80-CysGCA@24.53.30 tRNA-Cys-GCA-4-20|chr6.trna440-CysGCA@24.53.30 tRNA-Cys-GCA-4-6|chr6.trna73-CysGCA@24.53.30 tRNA-Cys-GCA-4-9|chr6.trna455-CysGCA@24.53.30 tRNA-Cys-GCA-16-1|chr6.trna462…	14.3123	11.1651	13.9376	21.356	6.66907	4.12134	7.64321	12.9635	-0.956467	0.0301821	0.943684
TCAGTCGGTAGAGCATGAGACTCTTAATCTC	i-tRF	8	tRNA-Lys-CTT-3-3|chr11.trna895-LysCTT@12.42.31 tRNA-Lys-CTT-3-1|chr3.trna136-LysCTT@12.42.31 tRNA-Lys-CTT-3-6|chr17.trna437-LysCTT@12.42.31 tRNA-Lys-CTT-3-7|chr17.trna29-LysCTT@12.42.31 tRNA-Lys-CTT-3-5|chr17.trna27-LysCTT@12.42.31 tRNA-Lys-CTT-3-2|chr3.trna341-LysCTT@12.42.31 tRNA-Lys-CTT-3-4|chr13.trna67-LysCTT@12.42.31 tRNA-Lys-CTT-13-1|chr2.trna691-LysCTT@12.42.31	5.47014	25.2526	5.99467	11.9144	3.1472	6.74401	3.97147	7.71814	-0.960983	0.0479015	1
GCCCGGCTAGCTCAGTCGGTAGAGCATGAGACTCT	5-tRH	7	tRNA-Lys-CTT-3-5|chr17.trna27-LysCTT@1.35.35 tRNA-Lys-CTT-3-2|chr3.trna341-LysCTT@1.35.35 tRNA-Lys-CTT-3-4|chr13.trna67-LysCTT@1.35.35 tRNA-Lys-CTT-3-3|chr11.trna895-LysCTT@1.35.35 tRNA-Lys-CTT-3-1|chr3.trna136-LysCTT@1.35.35 tRNA-Lys-CTT-3-6|chr17.trna437-LysCTT@1.35.35 tRNA-Lys-CTT-3-7|chr17.trna29-LysCTT@1.35.35	90.9692	78.2305	17.5344	91.8684	19.7824	27.5006	25.0278	55.7505	-0.964264	0.0243614	0.866156
GCATGGGTGGTTCAGTGGTAGAATTCTCGCCTGCCAC	5-tRF	3	tRNA-Gly-GCC-1-2|chr1.trna294-GlyGCC@1.37.37 tRNA-Gly-GCC-1-3|chr1.trna296-GlyGCC@1.37.37 tRNA-Gly-GCC-1-1|chr1.trna292-GlyGCC@1.37.37	2.17307	1.5736	0.674401	1.5736	0.599467	0.4496	0.524534	1.27387	-0.966339	0.0457642	1
TGACTGCAGATCAAGAGGTCCCCGGT	i-tRF	6	tRNA-Cys-GCA-7-1|chr6.trna457-CysGCA@28.53.26 tRNA-Cys-GCA-3-1|chr6.trna65-CysGCA@28.53.26 tRNA-Cys-GCA-3-3|chr11.trna626-CysGCA@28.53.26 tRNA-Cys-GCA-3-2|chr11.trna345-CysGCA@28.53.26 tRNA-Cys-GCA-3-4|chr11.trna625-CysGCA@28.53.26 tRNA-Cys-GCA-8-1|chr6.trna454-CysGCA@28.53.26	16.4854	26.3766	22.48	34.5443	8.16774	6.21947	14.0125	24.728	-0.977082	0.023946	0.866156
ATTCAAAGGTTGCGGGTTCGAGTCCCGCCAGAGTCGCCA	3-tRF	1	tRNA-Arg-TCT-3-1|chr13.trna478-ArgTCT@38.76.39	3.89654	1.72347	1.72347	4.34614	1.3488	0.749334	1.124	2.39787	-0.977937	0.0498268	1
TCCCATATGGTCTAGCGGTTAGG	5-tRF	2	tRNA-Glu-TTC-2-1|chr1.trna680-GluTTC@1.23.23 tRNA-Glu-TTC-2-2|chr14.trna159-GluTTC@1.23.23	3.67174	11.24	3.74667	4.42107	1.72347	1.64854	1.49867	6.96881	-0.980939	0.0424025	1
CCCTGGTTCAATCCCGGGTTTCGGCACCA	3-tRF	1	tRNA-Phe-GAA-3-1|chr13.trna480-PheGAA@48.76.29	4.34614	2.39787	2.0232	4.496	1.27387	0.824268	1.7984	2.4728	-0.982322	0.0309549	0.943684
AGATCAAGAGGTCCCCGGT	i-tRF	6	tRNA-Cys-GCA-3-2|chr11.trna345-CysGCA@35.53.19 tRNA-Cys-GCA-3-4|chr11.trna625-CysGCA@35.53.19 tRNA-Cys-GCA-8-1|chr6.trna454-CysGCA@35.53.19 tRNA-Cys-GCA-3-1|chr6.trna65-CysGCA@35.53.19 tRNA-Cys-GCA-3-3|chr11.trna626-CysGCA@35.53.19 tRNA-Cys-GCA-7-1|chr6.trna457-CysGCA@35.53.19	67.515	46.159	19.5576	72.6105	15.2864	14.2373	22.3302	48.0323	-0.986845	0.0158066	0.730403
CACGCGGGAGGCCCGGGTTCGATTCCCGGCCAATGCACCA	3-tRH	8	tRNA-Gly-GCC-2-8|chr13.trna74-GlyGCC@35.74.40 tRNA-Gly-GCC-2-3|chr3.trna408-GlyGCC@35.74.40 tRNA-Gly-GCC-2-5|chr8.trna383-GlyGCC@35.74.40 tRNA-Gly-GCC-2-1|chr1.trna290-GlyGCC@35.74.40 tRNA-Gly-GCC-2-4|chr8.trna384-GlyGCC@35.74.40 tRNA-Gly-GCC-2-6|chr11.trna797-GlyGCC@35.74.40 tRNA-Gly-GCC-2-2|chr2.trna742-GlyGCC@35.74.40 tRNA-Gly-GCC-2-7|chr13.trna42-GlyGCC@35.74.40	672.153	309.55	131.208	773.313	102.809	164.479	180.065	492.163	-0.988866	0.0424939	1
GGGGATTGTGGGTTCGAGTCCCATCTGGGTCGCCA	3-tRF	1	tRNA-Arg-CCG-3-1|chr11.trna418-ArgCCG@42.76.35	17.3846	25.852	7.04374	19.3328	4.57094	8.31761	5.76987	12.6637	-0.990944	0.0102791	0.599741
GAGCATTTGACTGCAGATCAAGAGGTCCCTGGTTCAAATCCGGGTGCCCCCTCCA	3-tRF	2	tRNA-Cys-GCA-2-1|chr11.trna629-CysGCA@21.75.55 tRNA-Cys-GCA-5-1|chr11.trna631-CysGCA@21.75.55	3.67174	11.6147	4.87067	6.36934	1.27387	2.09814	3.8216	6.21947	-0.992268	0.0267585	0.894793
CTAATTCAAAGGTTGTGGGTTCGAGTCCCACCAGAGTCGCCA	3-tRH	1	tRNA-Arg-TCT-4-1|chr19.trna250-ArgTCT@35.76.42	17.0848	13.5629	6.36934	20.307	4.19627	4.12134	6.14454	13.488	-0.993746	0.0116198	0.640933
GGGGGTATAGCTCAGG	5-tRF	39	tRNA-Cys-GCA-9-1|chr6.trna81-CysGCA@1.16.16 tRNA-Cys-GCA-11-1|chr6.trna446-CysGCA@1.16.16 tRNA-Cys-GCA-25-1|chr6.trna76-CysGCA@1.16.16 tRNA-Cys-GCA-7-1|chr6.trna457-CysGCA@1.16.16 tRNA-Cys-GCA-14-1|chr6.trna69-CysGCA@1.16.16 tRNA-Cys-GCA-10-1|chr6.trna85-CysGCA@1.16.16 tRNA-Cys-GCA-6-1|chr6.trna445-CysGCA@1.16.16 tRNA-Cys-GCA-4-21|chr6.trna84-CysGCA@1.16.16 tRNA-Cys-GCA-4-14|chr6.trna77-CysGCA@1.…	4.2712	3.1472	1.19893	2.248	1.19893	0.524534	1.3488	1.7984	-0.994628	0.0395142	1
ATCGAAACCATCCTCTGCTACCA	3-tRF	9	tRNA-iMet-CAT-1-1|chr3.trna363-MetCAT@53.75.23 tRNA-iMet-CAT-1-3|chr13.trna476-MetCAT@53.75.23 tRNA-iMet-CAT-1-6|chr13.trna75-MetCAT@53.75.23 tRNA-iMet-CAT-1-2|chr13.trna43-MetCAT@53.75.23 tRNA-iMet-CAT-1-7|chr13.trna441-MetCAT@53.75.23 tRNA-iMet-CAT-2-1|chr15.trna384-MetCAT@53.75.23 tRNA-iMet-CAT-3-1|chr13.trna46-MetCAT@53.75.23 tRNA-iMet-CAT-1-5|chr13.trna72-MetCAT@53.75.23 tRNA-iMet-CAT-1-4|ch…	30.1982	41.0635	19.4827	60.6961	10.2659	8.99201	17.6094	39.7896	-1.00016	0.0168153	0.754091
CCCCGGGTTCAATCCCCGGCATCTCCACCA	3-tRF	1	tRNA-Ala-TGC-4-1|chr5.trna304-AlaTGC@46.75.30	1.87334	4.19627	1.7984	2.62267	0.524534	1.04907	1.19893	2.32294	-1.00081	0.0206776	0.830154
ACACGCGAGAGGTCCCCGGTTCGAAACCGGGCGGGAACACCA	3-tRH	2	tRNA-Val-CAC-3-1|chr13.trna61-ValCAC@35.76.42 tRNA-Val-AAC-3-1|chr13.trna459-ValAAC@35.76.42	2.4728	3.67174	2.17307	3.29707	0.824268	0.374667	2.39787	2.0232	-1.00621	0.044353	1
TCAAAGGTTGTGGGTTCGAATCCCACCAGAGTCGCCA	3-tRF	1	tRNA-Arg-TCT-1-1|chr11.trna796-ArgTCT@40.76.37	11.9144	7.19361	2.77254	11.7645	2.62267	3.1472	2.84747	6.74401	-1.00626	0.0221052	0.8572
TTCAAAGGTTGTGGGTTCGAGTCCCACCAGAGTCGCCA	3-tRF	1	tRNA-Arg-TCT-4-1|chr19.trna250-ArgTCT@39.76.38	50.3553	50.1305	17.7592	55.2259	15.5861	12.8885	14.9867	35.8182	-1.00759	0.0083688	0.547432
AGAAGATTCTAGGTTCGACTCCTGGCTGGCTCGCCA	3-tRF	2	tRNA-Arg-ACG-3-2|chr13.trna467-ArgACG@41.76.36 tRNA-Arg-ACG-3-1|chr9.trna327-ArgACG@41.76.36	8.84214	12.8885	2.248	7.64321	2.248	3.5968	2.09814	5.69494	-1.00916	0.0243669	0.866156
TCCCACATGGTCTAGCGGTTAGGATTCCTGGTTTTCACCCAGGCGGCCCGGGT	5-tRF	4	tRNA-Glu-TTC-1-1|chr7.trna160-GluTTC@1.53.53 tRNA-Glu-TTC-1-2|chr9.trna408-GluTTC@1.53.53 tRNA-Glu-TTC-1-4|chr14.trna154-GluTTC@1.53.53 tRNA-Glu-TTC-1-3|chr13.trna69-GluTTC@1.53.53	1.5736	5.69494	1.64854	2.39787	0.674401	1.3488	0.899201	2.248	-1.01195	0.0390517	1
GGCTCGTTGGTCTAGGGGTATGAT	5-tRF	15	tRNA-Pro-AGG-1-2|chr3.trna40-ProAGG@1.24.24 tRNA-Pro-AGG-1-5|chr13.trna451-ProAGG@1.24.24 tRNA-Pro-AGG-1-4|chr7.trna454-ProAGG@1.24.24 tRNA-Pro-AGG-1-3|chr6.trna15-ProAGG@1.24.24 tRNA-Pro-AGG-1-6|chr14.trna313-ProAGG@1.24.24 tRNA-Pro-AGG-1-1|chr1.trna281-ProAGG@1.24.24 tRNA-Pro-CGG-1-2|chr11.trna188-ProCGG@1.24.24 tRNA-Pro-CGG-1-1|chr1.trna460-ProCGG@1.24.24 tRNA-Pro-CGG-1-3|chr17.trna28-ProCGG@1…	30.4979	20.7566	5.09547	24.728	4.496	6.81894	8.39254	18.2088	-1.01201	0.0236436	0.866156
CTGCAGATCAAGAGGTCCCCGGT	i-tRF	6	tRNA-Cys-GCA-8-1|chr6.trna454-CysGCA@31.53.23 tRNA-Cys-GCA-3-1|chr6.trna65-CysGCA@31.53.23 tRNA-Cys-GCA-3-3|chr11.trna626-CysGCA@31.53.23 tRNA-Cys-GCA-3-2|chr11.trna345-CysGCA@31.53.23 tRNA-Cys-GCA-7-1|chr6.trna457-CysGCA@31.53.23 tRNA-Cys-GCA-3-4|chr11.trna625-CysGCA@31.53.23	10.4157	13.7128	7.49334	17.5344	4.12134	2.6976	6.06961	10.8653	-1.01758	0.0112477	0.626918
ATTTGACTGCAGATCAAGAGGTCCCTGGT	i-tRF	41	tRNA-Cys-GCA-4-14|chr6.trna77-CysGCA@25.53.29 tRNA-Cys-GCA-4-3|chr6.trna70-CysGCA@25.53.29 tRNA-Cys-GCA-4-1|chr6.trna68-CysGCA@25.53.29 tRNA-Cys-GCA-4-17|chr6.trna79-CysGCA@25.53.29 tRNA-Cys-GCA-4-13|chr6.trna449-CysGCA@25.53.29 tRNA-Cys-GCA-4-5|chr6.trna71-CysGCA@25.53.29 tRNA-Cys-GCA-4-10|chr6.trna453-CysGCA@25.53.29 tRNA-Cys-GCA-4-20|chr6.trna440-CysGCA@25.53.29 tRNA-Cys-GCA-4-6|chr6.trna73-Cy…	1.5736	1.19893	0.824268	1.7984	0.374667	0.374667	0.749334	1.04907	-1.01783	0.0342531	0.972733
TGGATCGAAACCATCCTCTGCTACCA	3-tRF	8	tRNA-iMet-CAT-1-1|chr3.trna363-MetCAT@50.75.26 tRNA-iMet-CAT-1-3|chr13.trna476-MetCAT@50.75.26 tRNA-iMet-CAT-1-6|chr13.trna75-MetCAT@50.75.26 tRNA-iMet-CAT-1-2|chr13.trna43-MetCAT@50.75.26 tRNA-iMet-CAT-1-7|chr13.trna441-MetCAT@50.75.26 tRNA-iMet-CAT-1-5|chr13.trna72-MetCAT@50.75.26 tRNA-iMet-CAT-1-4|chr13.trna54-MetCAT@50.75.26 tRNA-iMet-CAT-2-1|chr15.trna384-MetCAT@50.75.26	9.06694	16.6352	7.86801	16.1107	2.54774	2.6976	5.47014	15.8109	-1.01875	0.0219862	0.855168
TAGGTTCGACTCCTACCTGGCTCGCCA	3-tRF	1	tRNA-Arg-ACG-2-1|chr3.trna477-ArgACG@50.76.27	19.183	24.0536	11.7645	27.051	3.44694	7.86801	9.81628	19.7824	-1.02167	0.00902103	0.560473
GGGATTGTGGGTTCGAGTCCCATCTGGGTCGCCA	3-tRF	1	tRNA-Arg-CCG-3-1|chr11.trna418-ArgCCG@43.76.34	9.29174	10.5656	3.1472	8.24268	1.64854	3.07227	2.4728	7.64321	-1.02427	0.0116597	0.642015
GCACGCATGGGTTCGAATCCCATCCTCGTCGCCA	3-tRF	1	tRNA-Ser-GCT-2-1|chr2.trna639-SerGCT@52.85.34	16.3355	47.6576	9.29174	15.5861	6.59414	7.41841	7.86801	16.7102	-1.02724	0.0185908	0.795801
TCCCACATGGTCTAGCGGTTAGGATTCCTGGTTTTCA	5-tRF	4	tRNA-Glu-TTC-1-4|chr14.trna154-GluTTC@1.37.37 tRNA-Glu-TTC-1-3|chr13.trna69-GluTTC@1.37.37 tRNA-Glu-TTC-1-1|chr7.trna160-GluTTC@1.37.37 tRNA-Glu-TTC-1-2|chr9.trna408-GluTTC@1.37.37	3.44694	7.26854	1.49867	7.86801	1.7984	1.42373	1.19893	4.57094	-1.02779	0.0402442	1
GGATTGTGGGTTCGAGTCCCATCTGGGTCGCCA	3-tRF	1	tRNA-Arg-CCG-3-1|chr11.trna418-ArgCCG@44.76.33	11.0901	11.4648	4.496	11.0901	1.94827	3.372	3.07227	10.4907	-1.02997	0.0104966	0.604242
CAAAGGTTGTGGGTTCGAGTCCCACCAGAGTCGCCA	3-tRF	1	tRNA-Arg-TCT-4-1|chr19.trna250-ArgTCT@41.76.36	67.2902	36.7923	18.4336	70.0627	20.5318	10.3408	14.9117	41.5131	-1.03096	0.0285161	0.929813
AGATCAGAAGGCTGCGTGTTCGAATCACGTCGGGGTCACC	3-tRH	1	tRNA-Trp-CCA-2-1|chr10.trna384-TrpCCA@35.74.40	3.74667	13.0384	1.94827	11.1651	2.6976	1.49867	2.99734	5.54507	-1.03359	0.0481019	1
TCACGCGGGAGACCGGGGTTCAATTCCCCGACGGGGA	i-tRF	1	tRNA-Asp-GTC-2-1|chr10.trna383-AspGTC@35.71.37	1.7984	4.0464	1.27387	2.39787	1.04907	0.899201	0.974134	0.974134	-1.03465	0.0357789	0.987808
CCTTCGATAGCTCAGCTGG	5-tRF	3	tRNA-Tyr-GTA-4-1|chr3.trna9-TyrGTA@1.19.19 tRNA-Tyr-GTA-3-2|chr14.trna80-TyrGTA@1.19.19 tRNA-Tyr-GTA-3-1|chr3.trna10-TyrGTA@1.19.19	2.32294	1.49867	1.3488	3.52187	0.599467	0.974134	0.524534	2.09814	-1.03568	0.0362989	0.992385
TCCCACCAGAGTCGCCA	3-tRF	2	tRNA-Arg-TCT-4-1|chr19.trna250-ArgTCT@60.76.17 tRNA-Arg-TCT-1-1|chr11.trna796-ArgTCT@60.76.17	6.96881	14.9867	6.59414	15.2115	2.0232	3.44694	4.7208	11.9144	-1.03579	0.0158023	0.730403
TCGATTCCCGGGCGGCGCACCA	3-tRF	2	tRNA-Gly-CCC-1-2|chr17.trna43-GlyCCC@53.74.22 tRNA-Gly-CCC-1-1|chr6.trna135-GlyCCC@53.74.22	4.496	8.16774	4.0464	6.96881	1.64854	2.0232	2.9224	4.42107	-1.03609	0.00668279	0.479782
TAGTGGTTAGGATTCGGCGCTCTCACCGCCGCGGCCC	i-tRF	9	tRNA-Glu-CTC-1-3|chr1.trna442-GluCTC@13.49.37 tRNA-Glu-CTC-1-5|chr3.trna338-GluCTC@13.49.37 tRNA-Glu-CTC-1-2|chr1.trna445-GluCTC@13.49.37 tRNA-Glu-CTC-1-6|chr3.trna143-GluCTC@13.49.37 tRNA-Glu-CTC-1-1|chr1.trna448-GluCTC@13.49.37 tRNA-Glu-CTC-1-8|chr11.trna846-GluCTC@13.49.37 tRNA-Glu-CTC-1-4|chr1.trna299-GluCTC@13.49.37 tRNA-Glu-CTC-1-7|chr10.trna38-GluCTC@13.49.37 tRNA-Glu-CTC-1-9|chr13.trna492…	7.79307	11.6896	1.42373	5.62001	1.72347	2.6976	2.248	4.34614	-1.03708	0.0287374	0.933522
TTCAAAGGTTGCGGGTTCGAGTCCCGCCAGAGTCGCCA	3-tRF	1	tRNA-Arg-TCT-3-1|chr13.trna478-ArgTCT@39.76.38	3.8216	3.29707	3.52187	3.22214	2.0232	0.824268	0.974134	2.6976	-1.03708	0.0444256	1
GGCTCGTTGGTCTAGGG	5-tRF	15	tRNA-Pro-TGG-4-1|chrX.trna381-ProTGG@1.17.17 tRNA-Pro-AGG-1-3|chr6.trna15-ProAGG@1.17.17 tRNA-Pro-AGG-1-6|chr14.trna313-ProAGG@1.17.17 tRNA-Pro-AGG-1-1|chr1.trna281-ProAGG@1.17.17 tRNA-Pro-AGG-1-2|chr3.trna40-ProAGG@1.17.17 tRNA-Pro-AGG-1-5|chr13.trna451-ProAGG@1.17.17 tRNA-Pro-AGG-1-4|chr7.trna454-ProAGG@1.17.17 tRNA-Pro-CGG-1-2|chr11.trna188-ProCGG@1.17.17 tRNA-Pro-CGG-1-1|chr1.trna460-ProCGG@1…	53.7273	28.4747	5.91974	21.2062	4.79574	8.99201	11.5397	25.7771	-1.03804	0.0421965	1
TGAATCCAGCGATCCGAGTTCAAATCTCGGTGGAACCTCCA	3-tRH	4	tRNA-Gln-CTG-2-1|chr9.trna147-GlnCTG@35.75.41 tRNA-Gln-CTG-2-3|chr13.trna29-GlnCTG@35.75.41 tRNA-Gln-CTG-2-4|chr13.trna475-GlnCTG@35.75.41 tRNA-Gln-CTG-2-2|chr11.trna795-GlnCTG@35.75.41	7.49334	18.1339	2.32294	6.51921	1.42373	3.29707	2.62267	8.24268	-1.04112	0.0357721	0.987808
AGGTTGTGGGTTCGAGTCCCACCAGAGTCGCCA	3-tRF	1	tRNA-Arg-TCT-4-1|chr19.trna250-ArgTCT@44.76.33	26.1518	19.6326	2.77254	17.2347	2.09814	5.47014	7.41841	15.736	-1.04299	0.0482429	1
TCCCATATGGTCTAGCGGTTAGGATTCCTGGTTTTCA	5-tRF	2	tRNA-Glu-TTC-2-1|chr1.trna680-GluTTC@1.37.37 tRNA-Glu-TTC-2-2|chr14.trna159-GluTTC@1.37.37	2.62267	4.496	1.04907	4.34614	0.749334	1.19893	0.974134	2.6976	-1.04512	0.0215537	0.843125
GGTTCCATAGTGTAGCGGT	5-tRF	3	tRNA-Val-TAC-1-3|chrX.trna189-ValTAC@1.19.19 tRNA-Val-TAC-1-1|chr19.trna49-ValTAC@1.19.19 tRNA-Val-TAC-1-2|chr19.trna50-ValTAC@1.19.19	2.9224	2.99734	1.42373	2.77254	0.524534	0.4496	1.04907	3.07227	-1.04655	0.0236445	0.866156
ATCAGAAGATTCTAGGTTCGACTCCTGGCTGGCTCGCCA	3-tRF	2	tRNA-Arg-ACG-3-1|chr9.trna327-ArgACG@38.76.39 tRNA-Arg-ACG-3-2|chr13.trna467-ArgACG@38.76.39	26.1518	24.5782	7.94294	29.6736	7.26854	9.29174	6.96881	13.488	-1.04721	0.00985092	0.582972
TGGGTTCGAGTCCCACCAGAGTCGCCA	3-tRF	1	tRNA-Arg-TCT-4-1|chr19.trna250-ArgTCT@50.76.27	23.0046	52.6033	38.4408	60.6211	6.74401	15.4363	27.4256	40.539	-1.04857	0.025704	0.880341
AGATTCTAGGTTCGACTCCTGGCTGGCTCGCCA	3-tRF	2	tRNA-Arg-ACG-3-2|chr13.trna467-ArgACG@44.76.33 tRNA-Arg-ACG-3-1|chr9.trna327-ArgACG@44.76.33	10.4907	9.89121	1.94827	8.69228	1.72347	3.67174	2.0232	6.06961	-1.04881	0.0252995	0.878991
GTCAGGATGGCCGAGTGG	5-tRF	5	tRNA-Leu-CAA-4-1|chr13.trna49-LeuCAA@1.18.18 tRNA-Leu-CAG-3-1|chr8.trna77-LeuCAG@1.18.18 tRNA-Leu-CAA-1-1|chr13.trna489-LeuCAA@1.18.18 tRNA-Leu-CAA-3-1|chr11.trna845-LeuCAA@1.18.18 tRNA-Leu-CAA-2-1|chr13.trna30-LeuCAA@1.18.18	3.1472	4.12134	0.974134	2.39787	0.599467	0.4496	1.124	2.84747	-1.05468	0.0259443	0.881355
ACACGCGAAAGGTCCCCGGTTCGAAACCGGGCGGAAACACCA	3-tRH	8	tRNA-Val-CAC-2-3|chr11.trna90-ValCAC@35.76.42 tRNA-Val-CAC-2-5|chr13.trna448-ValCAC@35.76.42 tRNA-Val-CAC-2-4|chr13.trna55-ValCAC@35.76.42 tRNA-Val-AAC-5-1|chr13.trna468-ValAAC@35.76.42 tRNA-Val-AAC-1-1|chr3.trna17-ValAAC@35.76.42 tRNA-Val-AAC-1-2|chr11.trna94-ValAAC@35.76.42 tRNA-Val-CAC-2-1|chr1.trna300-ValCAC@35.76.42 tRNA-Val-CAC-2-2|chr3.trna129-ValCAC@35.76.42	142.523	158.259	17.3096	127.836	16.3355	33.4952	42.6371	115.772	-1.05559	0.0425589	1
TTCTAATTCAAAGGTTGTGGGTTCGAGTCCCACCAGAGTCGCCA	3-tRH	1	tRNA-Arg-TCT-4-1|chr19.trna250-ArgTCT@33.76.44	2.4728	2.6976	0.674401	4.42107	0.599467	0.674401	0.974134	2.4728	-1.05713	0.0378882	1
GGCTCCGTGGCTTAGC	5-tRF	2	tRNA-Thr-AGT-4-1|chr13.trna45-ThrAGT@1.16.16 tRNA-Thr-AGT-2-1|chr13.trna68-ThrAGT@1.16.16	1.42373	1.27387	0.824268	1.124	0.0749334	0.299734	0.599467	1.3488	-1.05769	0.0385716	1
AGGTCGCAGTCTCCCCTGGAGGCGTGGGTTCGAATCCCACTTCTGACACCA	3-tRH	3	tRNA-Leu-CAG-2-2|chr8.trna190-LeuCAG@36.86.51 tRNA-Leu-CAG-2-3|chr8.trna437-LeuCAG@36.86.51 tRNA-Leu-CAG-2-1|chr1.trna289-LeuCAG@36.86.51	7.94294	35.4435	4.2712	21.7307	2.99734	8.46748	6.74401	9.81628	-1.0578	0.0454664	1
GCGCCGCTGGTGTAGTGGTATCATGCAAGATTCC	5-tRH	2	tRNA-Gly-CCC-1-2|chr17.trna43-GlyCCC@1.34.34 tRNA-Gly-CCC-1-1|chr6.trna135-GlyCCC@1.34.34	2.32294	5.99467	1.72347	3.67174	0.749334	0.899201	1.19893	3.67174	-1.0584	0.0182716	0.792464
GCATGGGTGGTTCAGTGGTAGAATTCTCGCCTGCCACGCGGGAGGCCCGGGT	5-tRF	3	tRNA-Gly-GCC-1-2|chr1.trna294-GlyGCC@1.52.52 tRNA-Gly-GCC-1-3|chr1.trna296-GlyGCC@1.52.52 tRNA-Gly-GCC-1-1|chr1.trna292-GlyGCC@1.52.52	5.17041	8.54241	4.94561	8.99201	2.17307	2.9224	2.9224	4.2712	-1.0585	0.0070625	0.49912
GCCCGGCTAGCTCAGTC	5-tRF	9	tRNA-Lys-CTT-3-6|chr17.trna437-LysCTT@1.17.17 tRNA-Lys-CTT-3-7|chr17.trna29-LysCTT@1.17.17 tRNA-Lys-CTT-3-5|chr17.trna27-LysCTT@1.17.17 tRNA-Lys-CTT-3-2|chr3.trna341-LysCTT@1.17.17 tRNA-Lys-CTT-3-4|chr13.trna67-LysCTT@1.17.17 tRNA-Lys-CTT-3-3|chr11.trna895-LysCTT@1.17.17 tRNA-Lys-CTT-3-1|chr3.trna136-LysCTT@1.17.17 tRNA-Lys-CTT-2-1|chr9.trna442-LysCTT@1.17.17 tRNA-Lys-CTT-2-2|chr12.trna372-LysCTT…	1.7984	2.6976	0.674401	0.899201	0.2248	0.374667	0.824268	1.3488	-1.05962	0.0427099	1
AAGAAAGATTGCAAGAACTGCTAATTCATGCTTCCATGTTTAAAA	5-tRF	1	trnaMT-Ser-GCT-MT18|chrMT.18-SerGCT@1.45.45	2.09814	4.57094	0.824268	1.7984	0.824268	0.674401	0.599467	1.87334	-1.05963	0.037875	1
GAGCTGGGGATTGTGGGTTCGAGTCCCATCTGGGTCGCCA	3-tRF	1	tRNA-Arg-CCG-3-1|chr11.trna418-ArgCCG@37.76.40	14.0125	34.2446	12.8136	25.5523	5.62001	12.364	6.81894	11.4648	-1.05994	0.0144771	0.716188
GGAGGCGTGGGTTCGAATCCCACTTCTGACACCA	3-tRF	7	tRNA-Leu-CAA-2-1|chr13.trna30-LeuCAA@54.87.34 tRNA-Leu-CAG-2-3|chr8.trna437-LeuCAG@53.86.34 tRNA-Leu-CAG-2-1|chr1.trna289-LeuCAG@53.86.34 tRNA-Leu-CAG-2-2|chr8.trna190-LeuCAG@53.86.34 tRNA-Leu-CAA-1-1|chr13.trna489-LeuCAA@53.86.34 tRNA-Leu-CAA-3-1|chr11.trna845-LeuCAA@54.87.34 tRNA-Leu-CAA-4-1|chr13.trna49-LeuCAA@54.87.34	3.29707	9.29174	1.19893	2.99734	1.04907	1.04907	1.72347	3.372	-1.06132	0.0327832	0.959049
AAGATTCTAGGTTCGACTCCTGGCTGGCTCGCCA	3-tRF	2	tRNA-Arg-ACG-3-1|chr9.trna327-ArgACG@43.76.34 tRNA-Arg-ACG-3-2|chr13.trna467-ArgACG@43.76.34	7.64321	6.44427	1.04907	6.66907	1.19893	2.77254	1.49867	3.5968	-1.06252	0.0358928	0.988889
GCTGGGGATTGTGGGTTCGAGTCCCATCTGGGTCGCCA	3-tRF	1	tRNA-Arg-CCG-3-1|chr11.trna418-ArgCCG@39.76.38	13.488	28.2499	7.86801	22.48	5.62001	7.34347	6.66907	9.89121	-1.0662	0.00720511	0.503578
AAGGTCCTGGGTTCGAGCCCCAGTGGAACCACCA	3-tRF	3	tRNA-Val-TAC-1-3|chrX.trna189-ValTAC@43.76.34 tRNA-Val-TAC-1-1|chr19.trna49-ValTAC@43.76.34 tRNA-Val-TAC-1-2|chr19.trna50-ValTAC@43.76.34	3.8216	4.64587	0.899201	2.4728	0.524534	1.124	0.899201	2.77254	-1.06876	0.0256852	0.880341
GAGCATTTGACTGCAGATCAAGAGGTCCCTGGTTCAAATCCAGGTGCCCCCTCCA	3-tRF	34	tRNA-Cys-GCA-4-8|chr6.trna458-CysGCA@21.75.55 tRNA-Cys-GCA-4-7|chr6.trna75-CysGCA@21.75.55 tRNA-Cys-GCA-4-22|chr6.trna439-CysGCA@21.75.55 tRNA-Cys-GCA-4-12|chr6.trna450-CysGCA@21.75.55 tRNA-Cys-GCA-4-27|chr6.trna87-CysGCA@21.75.55 tRNA-Cys-GCA-4-15|chr6.trna78-CysGCA@21.75.55 tRNA-Cys-GCA-4-23|chr6.trna438-CysGCA@21.75.55 tRNA-Cys-GCA-4-16|chr6.trna447-CysGCA@21.75.55 tRNA-Cys-GCA-4-25|chr6.trna4…	2.62267	3.372	3.89654	4.0464	0.524534	0.974134	1.87334	4.2712	-1.07025	0.031962	0.946332
GCCCGGCTAGCTCAGTCGGTAGAGCATGAGACTCTT	5-tRF	7	tRNA-Lys-CTT-3-5|chr17.trna27-LysCTT@1.36.36 tRNA-Lys-CTT-3-2|chr3.trna341-LysCTT@1.36.36 tRNA-Lys-CTT-3-4|chr13.trna67-LysCTT@1.36.36 tRNA-Lys-CTT-3-3|chr11.trna895-LysCTT@1.36.36 tRNA-Lys-CTT-3-1|chr3.trna136-LysCTT@1.36.36 tRNA-Lys-CTT-3-6|chr17.trna437-LysCTT@1.36.36 tRNA-Lys-CTT-3-7|chr17.trna29-LysCTT@1.36.36	52.4534	26.0019	10.0411	62.4195	11.5397	10.4907	13.1883	31.6219	-1.07403	0.0258538	0.880341
TCCGGAGCTGGGGATTGTGGGTTCGAGTCCCATCTGGGTCGCCA	3-tRH	1	tRNA-Arg-CCG-3-1|chr11.trna418-ArgCCG@33.76.44	3.8216	6.21947	5.02054	10.5656	2.84747	2.32294	2.32294	3.52187	-1.07634	0.0233316	0.866156
CACGCGGGAGGCCCGGGTTCGATTCCCGGCCCATGCACCA	3-tRH	3	tRNA-Gly-GCC-1-2|chr1.trna294-GlyGCC@35.74.40 tRNA-Gly-GCC-1-3|chr1.trna296-GlyGCC@35.74.40 tRNA-Gly-GCC-1-1|chr1.trna292-GlyGCC@35.74.40	20.0072	8.91708	5.91974	21.2811	3.22214	3.44694	7.49334	12.1392	-1.0769	0.0196348	0.815821
CACGCGGGAGACCGGGGTTCGATTCCCCGACGGGGAGCCA	3-tRH	13	tRNA-Asp-GTC-1-12|chr13.trna474-AspGTC@36.75.40 tRNA-Asp-GTC-1-11|chr13.trna48-AspGTC@36.75.40 tRNA-Asp-GTC-1-5|chr1.trna297-AspGTC@36.75.40 tRNA-Asp-GTC-1-10|chr11.trna189-AspGTC@36.75.40 tRNA-Asp-GTC-1-1|chr1.trna450-AspGTC@36.75.40 tRNA-Asp-GTC-1-4|chr1.trna440-AspGTC@36.75.40 tRNA-Asp-GTC-1-6|chr5.trna588-AspGTC@36.75.40 tRNA-Asp-GTC-1-9|chr11.trna29-AspGTC@36.75.40 tRNA-Asp-GTC-1-3|chr1.trna…	560.052	546.639	799.39	1157.12	369.122	321.464	302.356	326.635	-1.0776	0.0303826	0.943684
CACGCAGAAGGTCCTGGGTTCGAGCCCCAGTGGAACCACCA	3-tRH	3	tRNA-Val-TAC-1-2|chr19.trna50-ValTAC@36.76.41 tRNA-Val-TAC-1-3|chrX.trna189-ValTAC@36.76.41 tRNA-Val-TAC-1-1|chr19.trna49-ValTAC@36.76.41	14.4621	18.6584	9.06694	21.6558	5.39521	6.21947	5.32027	10.5656	-1.07899	0.00370091	0.333336
TGTAGATCCTTAGGTCGCTGGTTCGATTCCGGCTCGAAGGACCA	3-tRH	3	tRNA-Tyr-GTA-3-1|chr3.trna10-TyrGTA@33.76.44 tRNA-Tyr-GTA-2-1|chr5.trna45-TyrGTA@33.76.44 tRNA-Tyr-GTA-3-2|chr14.trna80-TyrGTA@33.76.44	1.72347	3.22214	0.899201	1.42373	0.4496	0.674401	0.674401	1.3488	-1.08256	0.0213537	0.841944
GCATCAGCCTCCGGAGCTGGGGATTGTGGGTTCGAGTCCCATCTGGGTCGCCA	3-tRF	1	tRNA-Arg-CCG-3-1|chr11.trna418-ArgCCG@24.76.53	0.749334	1.94827	1.64854	2.09814	0.299734	0.599467	1.124	0.974134	-1.08439	0.0481766	1
GGATCAGAAGATTCCAGGTTCGACTCCTGGCTGGCTCGCC	3-tRH	3	tRNA-Arg-ACG-1-3|chr14.trna89-ArgACG@36.75.40 tRNA-Arg-ACG-1-1|chr13.trna447-ArgACG@36.75.40 tRNA-Arg-ACG-1-2|chr13.trna445-ArgACG@36.75.40	1.94827	5.24534	1.27387	3.22214	0.674401	0.4496	1.124	3.22214	-1.08626	0.0288628	0.933522
TCTAATTCAAAGGTTGTGGGTTCGAATCCCACCAGAGTCGCCA	3-tRH	1	tRNA-Arg-TCT-1-1|chr11.trna796-ArgTCT@34.76.43	2.39787	1.5736	0.599467	3.372	0.4496	0.4496	0.899201	1.7984	-1.08906	0.0363592	0.992385
GTGGGTTCGAGTCCCACCAGAGTCGCCA	3-tRF	1	tRNA-Arg-TCT-4-1|chr19.trna250-ArgTCT@49.76.28	2.99734	7.19361	3.22214	4.19627	0.4496	0.974134	2.39787	5.17041	-1.09028	0.0306645	0.943684
CCATCCTCTGCTACCA	3-tRF	9	tRNA-iMet-CAT-1-4|chr13.trna54-MetCAT@60.75.16 tRNA-iMet-CAT-1-1|chr3.trna363-MetCAT@60.75.16 tRNA-iMet-CAT-1-3|chr13.trna476-MetCAT@60.75.16 tRNA-iMet-CAT-1-6|chr13.trna75-MetCAT@60.75.16 tRNA-iMet-CAT-1-2|chr13.trna43-MetCAT@60.75.16 tRNA-iMet-CAT-1-7|chr13.trna441-MetCAT@60.75.16 tRNA-iMet-CAT-2-1|chr15.trna384-MetCAT@60.75.16 tRNA-iMet-CAT-3-1|chr13.trna46-MetCAT@60.75.16 tRNA-iMet-CAT-1-5|ch…	4.0464	4.79574	2.99734	3.74667	0.824268	0.374667	2.248	4.496	-1.0919	0.0289385	0.933522
TCGACTCCCGGTGTGGGAACCA	3-tRF	4	tRNA-Glu-TTC-1-2|chr9.trna408-GluTTC@54.75.22 tRNA-Glu-TTC-1-4|chr14.trna154-GluTTC@54.75.22 tRNA-Glu-TTC-1-3|chr13.trna69-GluTTC@54.75.22 tRNA-Glu-TTC-1-1|chr7.trna160-GluTTC@54.75.22	4.34614	5.54507	2.77254	5.02054	1.27387	1.49867	1.5736	3.5968	-1.09573	0.00379704	0.335502
GTTCGACTCCGGCTCGAAGGACCA	3-tRF	1	tRNA-Tyr-GTA-4-1|chr3.trna9-TyrGTA@53.76.24	0.974134	1.64854	0.899201	1.42373	0.374667	0.149867	0.299734	1.5736	-1.09795	0.0428749	1
CGCGGCCCGGGTTCGATTCCC	i-tRF	11	tRNA-Glu-CTC-1-4|chr1.trna299-GluCTC@42.62.21 tRNA-Glu-CTC-1-7|chr10.trna38-GluCTC@42.62.21 tRNA-Glu-CTC-1-9|chr13.trna492-GluCTC@42.62.21 tRNA-Glu-CTC-1-3|chr1.trna442-GluCTC@42.62.21 tRNA-Glu-CTC-1-5|chr3.trna338-GluCTC@42.62.21 tRNA-Glu-CTC-1-2|chr1.trna445-GluCTC@42.62.21 tRNA-Glu-CTC-1-6|chr3.trna143-GluCTC@42.62.21 tRNA-Glu-TTC-3-1|chr3.trna131-GluTTC@42.62.21 tRNA-Glu-TTC-3-2|chr3.trna347-…	3.5968	10.8653	2.62267	5.47014	2.32294	1.72347	1.19893	3.89654	-1.098	0.0242791	0.866156
TCCCATCTGGGTCGCCA	3-tRF	1	tRNA-Arg-CCG-3-1|chr11.trna418-ArgCCG@60.76.17	4.34614	7.19361	3.372	6.29441	1.27387	1.49867	1.94827	5.24534	-1.09936	0.00561444	0.421229
GCAGATCAAGAGGTCCCCGGT	i-tRF	6	tRNA-Cys-GCA-3-3|chr11.trna626-CysGCA@33.53.21 tRNA-Cys-GCA-3-2|chr11.trna345-CysGCA@33.53.21 tRNA-Cys-GCA-7-1|chr6.trna457-CysGCA@33.53.21 tRNA-Cys-GCA-3-4|chr11.trna625-CysGCA@33.53.21 tRNA-Cys-GCA-3-1|chr6.trna65-CysGCA@33.53.21 tRNA-Cys-GCA-8-1|chr6.trna454-CysGCA@33.53.21	8.76721	7.79307	4.496	10.6405	2.32294	2.17307	3.22214	6.66907	-1.10131	0.00389464	0.338759
ATGGTCTAGCGGTTAGGATTCCTGGTTTT	i-tRF	6	tRNA-Glu-TTC-1-3|chr13.trna69-GluTTC@7.35.29 tRNA-Glu-TTC-1-1|chr7.trna160-GluTTC@7.35.29 tRNA-Glu-TTC-1-2|chr9.trna408-GluTTC@7.35.29 tRNA-Glu-TTC-1-4|chr14.trna154-GluTTC@7.35.29 tRNA-Glu-TTC-2-2|chr14.trna159-GluTTC@7.35.29 tRNA-Glu-TTC-2-1|chr1.trna680-GluTTC@7.35.29	1.87334	2.9224	1.5736	1.3488	0.824268	0.299734	1.124	1.04907	-1.10423	0.0363206	0.992385
TGTCACGCGGGAGACCGGGGTTCAATTCCCCGACGGGGA	i-tRF	1	tRNA-Asp-GTC-2-1|chr10.trna383-AspGTC@33.71.39	1.19893	2.99734	0.524534	1.3488	0.374667	0.524534	0.824268	0.674401	-1.10927	0.0421594	1
CACGCGGGAGACCGGGGTTCAATTCCCCGACGGGGAGCCA	3-tRH	1	tRNA-Asp-GTC-2-1|chr10.trna383-AspGTC@36.75.40	69.763	74.4838	88.0468	166.802	45.1848	41.8128	34.5443	42.787	-1.10969	0.0234455	0.866156
AGATCAGAAGGTTGCGTGTTCAAGTCACGTCGGGGTCAC	3-tRH	1	tRNA-Trp-CCA-5-1|chr11.trna832-TrpCCA@35.73.39	4.0464	7.04374	1.7984	6.96881	2.0232	0.974134	2.54774	2.09814	-1.11136	0.023796	0.866156
GCATGGGTGGTTCAGTGGTAGAATTCTCGCCT	5-tRH	3	tRNA-Gly-GCC-1-1|chr1.trna292-GlyGCC@1.32.32 tRNA-Gly-GCC-1-2|chr1.trna294-GlyGCC@1.32.32 tRNA-Gly-GCC-1-3|chr1.trna296-GlyGCC@1.32.32	163.505	126.712	28.9992	142.523	39.4899	20.7566	39.5648	95.2404	-1.11533	0.0178691	0.783594
CACGCGAAAGGTCCCCGGTTCG	i-tRF	9	tRNA-Val-AAC-1-1|chr3.trna17-ValAAC@36.57.22 tRNA-Val-AAC-1-2|chr11.trna94-ValAAC@36.57.22 tRNA-Val-CAC-2-1|chr1.trna300-ValCAC@36.57.22 tRNA-Val-CAC-2-2|chr3.trna129-ValCAC@36.57.22 tRNA-Val-CAC-2-3|chr11.trna90-ValCAC@36.57.22 tRNA-Val-CAC-2-5|chr13.trna448-ValCAC@36.57.22 tRNA-Val-CAC-2-4|chr13.trna55-ValCAC@36.57.22 tRNA-Val-AAC-5-1|chr13.trna468-ValAAC@36.57.22 tRNA-Val-CAC-4-1|chr6.trna4-Va…	2.39787	4.34614	0.599467	2.0232	0.824268	0.899201	0.374667	1.5736	-1.11855	0.0410232	1
CAAAGGTTGTGGGTTCGAATCCCACCAGAGTCGCCA	3-tRF	1	tRNA-Arg-TCT-1-1|chr11.trna796-ArgTCT@41.76.36	17.3846	6.59414	2.4728	17.5344	2.99734	3.22214	4.12134	8.31761	-1.11862	0.0305308	0.943684
GAAGATTCTAGGTTCGACTCCTGGCTGGCTCGCCA	3-tRF	2	tRNA-Arg-ACG-3-2|chr13.trna467-ArgACG@42.76.35 tRNA-Arg-ACG-3-1|chr9.trna327-ArgACG@42.76.35	6.89387	10.6405	2.54774	8.84214	1.87334	3.07227	1.7984	5.17041	-1.11924	0.00851135	0.550439
GTTTCCGTAGTGTAGTGGTTATCACATTCGCCT	5-tRH	1	tRNA-Val-AAC-5-1|chr13.trna468-ValAAC@1.33.33	8.01787	6.81894	1.49867	5.32027	1.3488	0.524534	3.22214	4.2712	-1.11924	0.033078	0.959049
TGGTCTAGCGGTTAGGATTCCTGGTTTTCACC	i-tRF	6	tRNA-Glu-TTC-2-2|chr14.trna159-GluTTC@8.39.32 tRNA-Glu-TTC-2-1|chr1.trna680-GluTTC@8.39.32 tRNA-Glu-TTC-1-4|chr14.trna154-GluTTC@8.39.32 tRNA-Glu-TTC-1-3|chr13.trna69-GluTTC@8.39.32 tRNA-Glu-TTC-1-1|chr7.trna160-GluTTC@8.39.32 tRNA-Glu-TTC-1-2|chr9.trna408-GluTTC@8.39.32	1.5736	1.42373	0.824268	1.19893	0.2248	0.149867	0.374667	1.72347	-1.11929	0.0325818	0.956123
GCCCGGATAGCTCAGTCGGTAGAGCATCAGACTTT	5-tRH	6	tRNA-Lys-TTT-1-2|chr1.trna518-LysTTT@1.35.35 tRNA-Lys-TTT-1-4|chr13.trna491-LysTTT@1.35.35 tRNA-Lys-TTT-1-5|chr19.trna47-LysTTT@1.35.35 tRNA-Lys-TTT-1-1|chr1.trna197-LysTTT@1.35.35 tRNA-Lys-TTT-1-3|chr11.trna794-LysTTT@1.35.35 tRNA-Lys-TTT-1-6|chr19.trna252-LysTTT@1.35.35	1.3488	2.248	0.4496	0.974134	0.374667	0.599467	0.2248	0.824268	-1.12043	0.0423201	1
GCATTGGTAGTTCAATGGTAGAATTCTCGCCTCC	5-tRH	2	tRNA-Gly-CCC-2-1|chr3.trna348-GlyCCC@1.34.34 tRNA-Gly-CCC-2-2|chr3.trna132-GlyCCC@1.34.34	6.21947	4.34614	1.87334	6.74401	2.4728	0.524534	1.49867	3.29707	-1.12082	0.0393991	1
CTTAATCTCAGGGTCGTGGGTTCGAGCCCCACGTTGGGCGCCA	3-tRH	7	tRNA-Lys-CTT-3-4|chr13.trna67-LysCTT@34.76.43 tRNA-Lys-CTT-3-3|chr11.trna895-LysCTT@34.76.43 tRNA-Lys-CTT-3-1|chr3.trna136-LysCTT@34.76.43 tRNA-Lys-CTT-3-6|chr17.trna437-LysCTT@34.76.43 tRNA-Lys-CTT-3-7|chr17.trna29-LysCTT@34.76.43 tRNA-Lys-CTT-3-5|chr17.trna27-LysCTT@34.76.43 tRNA-Lys-CTT-3-2|chr3.trna341-LysCTT@34.76.43	5.62001	4.7208	1.42373	6.29441	0.674401	1.3488	1.42373	4.94561	-1.12338	0.0192812	0.807491
TCATGTCGAATTGCAAATTCGAAGGTGTAGAGAAATCTCTACTAAGACTTCCA	3-tRF	1	trnaMT-Cys-GCA-MT10|chrMT.10-CysGCA@17.69.53	2.77254	2.4728	0.899201	4.0464	0.599467	0.749334	0.524534	2.77254	-1.12388	0.0255916	0.880341
AGCCTCCGGAGCTGGGGATTGTGGGTTCGAGTCCCATCTGGGTCGCCA	3-tRF	1	tRNA-Arg-CCG-3-1|chr11.trna418-ArgCCG@29.76.48	1.124	0.974134	1.04907	2.248	0.4496	0.374667	0.974134	0.4496	-1.12701	0.0484292	1
CTGGTTCAATCCCGGGTTTCGGCACCA	3-tRF	1	tRNA-Phe-GAA-3-1|chr13.trna480-PheGAA@50.76.27	1.64854	1.3488	1.5736	3.07227	0.749334	0.524534	0.4496	1.7984	-1.12864	0.0319377	0.946332
GTTAACCGAAAGGTTGGTGGTTCGAGCCCACCCAGGGACGCCA	3-tRH	9	tRNA-Asn-GTT-3-4|chr3.trna138-AsnGTT@35.77.43 tRNA-Asn-GTT-3-3|chr3.trna134-AsnGTT@35.77.43 tRNA-Asn-GTT-3-9|chr11.trna632-AsnGTT@35.77.43 tRNA-Asn-GTT-3-7|chr5.trna472-AsnGTT@35.77.43 tRNA-Asn-GTT-3-1|chr1.trna451-AsnGTT@35.77.43 tRNA-Asn-GTT-3-5|chr3.trna343-AsnGTT@35.77.43 tRNA-Asn-GTT-3-2|chr2.trna819-AsnGTT@35.77.43 tRNA-Asn-GTT-3-8|chr10.trna167-AsnGTT@35.77.43 tRNA-Asn-GTT-3-6|chr3.trna141…	5.91974	9.44161	1.49867	6.29441	1.04907	1.124	1.49867	7.11867	-1.1289	0.0291211	0.933522
ACACGCGAGAGGTCCCCGGTTCGAAACCGGGCGGAAACACCA	3-tRH	3	tRNA-Val-AAC-2-1|chr13.trna57-ValAAC@35.76.42 tRNA-Val-CAC-1-1|chr13.trna62-ValCAC@35.76.42 tRNA-Val-AAC-2-2|chr13.trna456-ValAAC@35.76.42	2.248	2.4728	0.4496	2.54774	0.299734	0.374667	1.124	1.49867	-1.12934	0.0291064	0.933522
AGGTTGTGGGTTCGAATCCCACCAGAGTCGCCA	3-tRF	1	tRNA-Arg-TCT-1-1|chr11.trna796-ArgTCT@44.76.33	5.09547	3.67174	0.899201	2.09814	0.149867	0.899201	1.27387	3.1472	-1.12996	0.0437469	1
CGAAACCATCCTCTGCTACCA	3-tRF	9	tRNA-iMet-CAT-1-6|chr13.trna75-MetCAT@55.75.21 tRNA-iMet-CAT-1-2|chr13.trna43-MetCAT@55.75.21 tRNA-iMet-CAT-1-7|chr13.trna441-MetCAT@55.75.21 tRNA-iMet-CAT-1-5|chr13.trna72-MetCAT@55.75.21 tRNA-iMet-CAT-1-4|chr13.trna54-MetCAT@55.75.21 tRNA-iMet-CAT-1-1|chr3.trna363-MetCAT@55.75.21 tRNA-iMet-CAT-1-3|chr13.trna476-MetCAT@55.75.21 tRNA-iMet-CAT-2-1|chr15.trna384-MetCAT@55.75.21 tRNA-iMet-CAT-3-1|ch…	9.81628	18.5086	10.9403	14.8368	3.74667	3.44694	4.7208	14.0125	-1.12998	0.00622671	0.455297
GTGAGTATCCCCGCCTGTC	i-tRF	14	tRNA-Asp-GTC-4-1|chr5.trna719-AspGTC@18.36.19 tRNA-Asp-GTC-1-9|chr11.trna29-AspGTC@18.36.19 tRNA-Asp-GTC-1-3|chr1.trna443-AspGTC@18.36.19 tRNA-Asp-GTC-1-2|chr1.trna446-AspGTC@18.36.19 tRNA-Asp-GTC-1-13|chr13.trna472-AspGTC@18.36.19 tRNA-Asp-GTC-1-8|chr10.trna379-AspGTC@18.36.19 tRNA-Asp-GTC-1-7|chr5.trna586-AspGTC@18.36.19 tRNA-Asp-GTC-1-12|chr13.trna474-AspGTC@18.36.19 tRNA-Asp-GTC-1-11|chr13.tr…	0.899201	2.0232	0.599467	1.27387	0.2248	0.299734	0.4496	1.124	-1.13131	0.0227218	0.86362
TCGAGCCCCAGTGGAACCACCA	3-tRF	3	tRNA-Val-TAC-1-2|chr19.trna50-ValTAC@55.76.22 tRNA-Val-TAC-1-3|chrX.trna189-ValTAC@55.76.22 tRNA-Val-TAC-1-1|chr19.trna49-ValTAC@55.76.22	16.1856	21.5059	11.7645	20.307	6.44427	4.12134	7.34347	11.9144	-1.13288	0.00274083	0.278269
ACCCAGGCGGCCCGGGTTCGACTCCCGGTGTGGGAACC	3-tRF	4	tRNA-Glu-TTC-1-3|chr13.trna69-GluTTC@37.74.38 tRNA-Glu-TTC-1-1|chr7.trna160-GluTTC@37.74.38 tRNA-Glu-TTC-1-2|chr9.trna408-GluTTC@37.74.38 tRNA-Glu-TTC-1-4|chr14.trna154-GluTTC@37.74.38	10.7155	18.059	2.17307	14.0875	1.94827	2.9224	3.89654	10.8653	-1.13335	0.0221739	0.8572
ATGGTCTAGCGGTTAGGATTCCTGGTTTTC	i-tRF	6	tRNA-Glu-TTC-1-2|chr9.trna408-GluTTC@7.36.30 tRNA-Glu-TTC-1-4|chr14.trna154-GluTTC@7.36.30 tRNA-Glu-TTC-1-3|chr13.trna69-GluTTC@7.36.30 tRNA-Glu-TTC-1-1|chr7.trna160-GluTTC@7.36.30 tRNA-Glu-TTC-2-2|chr14.trna159-GluTTC@7.36.30 tRNA-Glu-TTC-2-1|chr1.trna680-GluTTC@7.36.30	38.5158	37.6166	17.7592	41.8878	18.5086	3.07227	9.36668	23.7539	-1.13603	0.0363498	0.992385
GATCGAAACCATCCTCTGCTACCA	3-tRF	9	tRNA-iMet-CAT-1-2|chr13.trna43-MetCAT@52.75.24 tRNA-iMet-CAT-1-7|chr13.trna441-MetCAT@52.75.24 tRNA-iMet-CAT-2-1|chr15.trna384-MetCAT@52.75.24 tRNA-iMet-CAT-3-1|chr13.trna46-MetCAT@52.75.24 tRNA-iMet-CAT-1-5|chr13.trna72-MetCAT@52.75.24 tRNA-iMet-CAT-1-4|chr13.trna54-MetCAT@52.75.24 tRNA-iMet-CAT-1-1|chr3.trna363-MetCAT@52.75.24 tRNA-iMet-CAT-1-3|chr13.trna476-MetCAT@52.75.24 tRNA-iMet-CAT-1-6|ch…	10.6405	18.1339	10.2659	13.7877	3.1472	3.22214	5.84481	12.8136	-1.13609	0.00406521	0.345521
GGCTCGTTGGTCTAGGGGTATGATTCTCGGTTTGGGTCCGAGAGGTCCCGGGT	5-tRF	1	tRNA-Pro-TGG-1-1|chr7.trna209-ProTGG@1.53.53	11.1651	19.108	7.11867	30.9475	3.97147	7.41841	8.31761	6.96881	-1.13621	0.0151083	0.730403
ACCGCCGCGGCCCGGGTTCGATTCCCGGTCAGGGAAC	3-tRF	11	tRNA-Glu-CTC-1-7|chr10.trna38-GluCTC@37.73.37 tRNA-Glu-CTC-1-9|chr13.trna492-GluCTC@37.73.37 tRNA-Glu-CTC-1-3|chr1.trna442-GluCTC@37.73.37 tRNA-Glu-CTC-1-5|chr3.trna338-GluCTC@37.73.37 tRNA-Glu-CTC-1-2|chr1.trna445-GluCTC@37.73.37 tRNA-Glu-CTC-1-6|chr3.trna143-GluCTC@37.73.37 tRNA-Glu-TTC-3-1|chr3.trna131-GluTTC@37.73.37 tRNA-Glu-TTC-3-2|chr3.trna347-GluTTC@37.73.37 tRNA-Glu-CTC-1-1|chr1.trna448-…	94.7908	87.2974	16.86	124.09	23.9787	11.1651	43.9859	51.0297	-1.13883	0.0270295	0.900821
GCATGGGTGGTTCAGTGGTAGAATTC	5-tRF	4	tRNA-Gly-GCC-1-1|chr1.trna292-GlyGCC@1.26.26 tRNA-Gly-GCC-1-2|chr1.trna294-GlyGCC@1.26.26 tRNA-Gly-GCC-1-3|chr1.trna296-GlyGCC@1.26.26 tRNA-Gly-GCC-6-1|chr7.trna592-GlyGCC@1.26.26	3.29707	4.19627	1.87334	1.64854	1.04907	0.974134	1.19893	1.124	-1.13961	0.0182711	0.792464
GCCCGGCTAGCTCAGTCGGTAGAGCATGGGACTCT	5-tRH	2	tRNA-Lys-CTT-2-1|chr9.trna442-LysCTT@1.35.35 tRNA-Lys-CTT-2-2|chr12.trna372-LysCTT@1.35.35	19.0331	23.3043	6.44427	28.2499	5.17041	7.26854	6.89387	11.24	-1.14025	0.00472836	0.383858
GTGGGTTCGAGTCCCATCTGGGTCGCCA	3-tRF	1	tRNA-Arg-CCG-3-1|chr11.trna418-ArgCCG@49.76.28	17.6094	33.3454	9.96614	20.1571	3.44694	7.86801	6.89387	17.3846	-1.14034	0.00408151	0.345521
CACGCGGGAGGCCCGGGTTCGATTCCCGGCCAATGCACC	3-tRH	8	tRNA-Gly-GCC-2-2|chr2.trna742-GlyGCC@35.73.39 tRNA-Gly-GCC-2-7|chr13.trna42-GlyGCC@35.73.39 tRNA-Gly-GCC-2-8|chr13.trna74-GlyGCC@35.73.39 tRNA-Gly-GCC-2-3|chr3.trna408-GlyGCC@35.73.39 tRNA-Gly-GCC-2-5|chr8.trna383-GlyGCC@35.73.39 tRNA-Gly-GCC-2-1|chr1.trna290-GlyGCC@35.73.39 tRNA-Gly-GCC-2-4|chr8.trna384-GlyGCC@35.73.39 tRNA-Gly-GCC-2-6|chr11.trna797-GlyGCC@35.73.39	10.4157	4.87067	2.77254	7.71814	1.42373	2.248	2.0232	5.76987	-1.14286	0.0109653	0.614466
TGGGTTCGAATCCCACCAGAGTCGCCA	3-tRF	1	tRNA-Arg-TCT-1-1|chr11.trna796-ArgTCT@50.76.27	8.39254	14.6869	9.51654	18.2088	1.64854	3.22214	7.94294	11.6896	-1.14367	0.0153613	0.730403
TGGGGATTGTGGGTTCGAGTCCCATCTGGGTCGCCA	3-tRF	1	tRNA-Arg-CCG-3-1|chr11.trna418-ArgCCG@41.76.36	16.86	23.3043	6.21947	19.3328	4.0464	5.32027	5.54507	12.4389	-1.14931	0.0022541	0.253179
CATAATCTGAAGGTCCTGAGTTCGAACCTCAGAGAGGGCACCA	3-tRH	1	tRNA-Met-CAT-3-1|chr13.trna485-MetCAT@34.76.43	2.77254	1.3488	0.824268	2.17307	0.524534	0.4496	0.824268	1.19893	-1.14954	0.0182164	0.792242
TCCCACATGGTCTAGCGGTTAGGA	5-tRF	4	tRNA-Glu-TTC-1-4|chr14.trna154-GluTTC@1.24.24 tRNA-Glu-TTC-1-3|chr13.trna69-GluTTC@1.24.24 tRNA-Glu-TTC-1-1|chr7.trna160-GluTTC@1.24.24 tRNA-Glu-TTC-1-2|chr9.trna408-GluTTC@1.24.24	1.5736	11.1651	2.54774	2.9224	1.27387	1.7984	1.5736	2.32294	-1.15236	0.0384831	1
AGCTGGGGATTGTGGGTTCGAGTCCCATCTGGGTCGCCA	3-tRF	1	tRNA-Arg-CCG-3-1|chr11.trna418-ArgCCG@38.76.39	22.48	16.3355	7.04374	32.4462	5.84481	6.81894	6.51921	12.2891	-1.15592	0.00738812	0.512972
TCCTAAGCCAGGGATTGTGGGTTCGAGTCCCATCTGGGGTGCCA	3-tRH	1	tRNA-Arg-CCT-4-1|chr6.trna49-ArgCCT@33.76.44	0.974134	1.64854	2.39787	2.54774	0.374667	0.674401	1.42373	0.974134	-1.16441	0.0406081	1
TCGATCCCCGTACGGGCCACCA	3-tRF	9	tRNA-Ile-AAT-1-3|chr12.trna211-IleAAT@56.77.22 tRNA-Ile-AAT-1-2|chr11.trna801-IleAAT@56.77.22 tRNA-Ile-AAT-1-8|chr13.trna450-IleAAT@56.77.22 tRNA-Ile-AAT-1-1|chr11.trna185-IleAAT@56.77.22 tRNA-Ile-AAT-1-5|chr13.trna481-IleAAT@56.77.22 tRNA-Ile-AAT-3-1|chr13.trna64-IleAAT@56.77.22 tRNA-Ile-AAT-1-7|chr13.trna462-IleAAT@56.77.22 tRNA-Ile-AAT-1-4|chr13.trna482-IleAAT@56.77.22 tRNA-Ile-AAT-1-6|chr13.t…	4.42107	5.91974	2.248	4.42107	1.3488	1.42373	0.899201	3.44694	-1.16557	0.00567399	0.424691
TCAGAAGATTCTAGGTTCGACTCCTGGCTGGCTCGCCA	3-tRF	2	tRNA-Arg-ACG-3-2|chr13.trna467-ArgACG@39.76.38 tRNA-Arg-ACG-3-1|chr9.trna327-ArgACG@39.76.38	13.5629	21.5059	4.12134	14.3872	3.44694	6.06961	2.99734	7.79307	-1.16716	0.00904589	0.560473
GCCGTGATCGTATAGTGGTTAGTACTCTGCGTTG	5-tRH	8	tRNA-His-GTG-2-3|chr2.trna237-HisGTG@1.34.34 tRNA-His-GTG-2-4|chr3.trna135-HisGTG@1.34.34 tRNA-His-GTG-2-7|chr3.trna340-HisGTG@1.34.34 tRNA-His-GTG-2-6|chr3.trna344-HisGTG@1.34.34 tRNA-His-GTG-2-2|chr2.trna600-HisGTG@1.34.34 tRNA-His-GTG-2-1|chr2.trna601-HisGTG@1.34.34 tRNA-His-GTG-2-5|chr3.trna139-HisGTG@1.34.34 tRNA-His-GTG-2-8|chr4.trna704-HisGTG@1.34.34	7.71814	8.61734	1.04907	2.54774	0.749334	2.84747	1.19893	2.62267	-1.16764	0.0445856	1
CCTGTCACGCGGGAGA	i-tRF	14	tRNA-Asp-GTC-1-3|chr1.trna443-AspGTC@31.46.16 tRNA-Asp-GTC-1-2|chr1.trna446-AspGTC@31.46.16 tRNA-Asp-GTC-1-13|chr13.trna472-AspGTC@31.46.16 tRNA-Asp-GTC-1-8|chr10.trna379-AspGTC@31.46.16 tRNA-Asp-GTC-1-7|chr5.trna586-AspGTC@31.46.16 tRNA-Asp-GTC-1-12|chr13.trna474-AspGTC@31.46.16 tRNA-Asp-GTC-1-11|chr13.trna48-AspGTC@31.46.16 tRNA-Asp-GTC-1-5|chr1.trna297-AspGTC@31.46.16 tRNA-Asp-GTC-1-10|chr11.t…	2.99734	2.32294	1.87334	1.19893	0.899201	0.2248	0.599467	2.09814	-1.17204	0.0367034	0.996628
TACACCCAGAAGATTTCATGACCAATGAACACTCTGACCA	3-tRH	1	trnaMT-Val-TAC-MT2|chrMT.2-ValTAC@33.72.40	1.27387	1.7984	0.674401	1.64854	0.2248	0.0749334	0.749334	1.3488	-1.17384	0.0317425	0.946332
TCGAGTCCCATCTGGGTCGCCA	3-tRF	1	tRNA-Arg-CCG-3-1|chr11.trna418-ArgCCG@55.76.22	3.07227	6.89387	1.27387	3.8216	1.04907	0.899201	1.19893	2.9224	-1.17414	0.0103498	0.601258
AGATCAGAAGGTTGCGTGTTCAAGTCACGTCGGGGTCACCA	3-tRH	1	tRNA-Trp-CCA-5-1|chr11.trna832-TrpCCA@35.75.41	6.06961	15.5861	3.44694	10.7155	2.9224	2.248	3.22214	5.39521	-1.17687	0.00681298	0.484732
TCGAATCCTGCTCACAGCGCCA	3-tRF	1	tRNA-Ser-CGA-1-1|chr11.trna192-SerCGA@64.85.22	5.62001	9.14188	1.87334	5.17041	0.599467	1.5736	1.64854	5.91974	-1.18032	0.0151953	0.730403
ACGCGAAAGGTCCCCGGTTCGAAACCGGGCGGAAACAC	3-tRF	8	tRNA-Val-CAC-2-5|chr13.trna448-ValCAC@37.74.38 tRNA-Val-CAC-2-4|chr13.trna55-ValCAC@37.74.38 tRNA-Val-CAC-2-1|chr1.trna300-ValCAC@37.74.38 tRNA-Val-CAC-2-2|chr3.trna129-ValCAC@37.74.38 tRNA-Val-AAC-1-1|chr3.trna17-ValAAC@37.74.38 tRNA-Val-AAC-1-2|chr11.trna94-ValAAC@37.74.38 tRNA-Val-CAC-2-3|chr11.trna90-ValCAC@37.74.38 tRNA-Val-AAC-5-1|chr13.trna468-ValAAC@37.74.38	64.8923	64.8923	7.26854	42.712	5.76987	8.09281	24.4283	37.6166	-1.18257	0.0306307	0.943684
CATAATCTGAAGGTCCTGAGTTCGAACCTCAGAGGGGGCACC	3-tRH	2	tRNA-Met-CAT-2-2|chr13.trna490-MetCAT@34.75.42 tRNA-Met-CAT-2-1|chr13.trna26-MetCAT@34.75.42	11.3899	13.2632	1.49867	16.935	2.62267	2.09814	3.97147	8.76721	-1.18381	0.0265391	0.890101
TCGATGGATCGAAACCATCCTCTGCTACCA	3-tRF	8	tRNA-iMet-CAT-2-1|chr15.trna384-MetCAT@46.75.30 tRNA-iMet-CAT-1-5|chr13.trna72-MetCAT@46.75.30 tRNA-iMet-CAT-1-4|chr13.trna54-MetCAT@46.75.30 tRNA-iMet-CAT-1-1|chr3.trna363-MetCAT@46.75.30 tRNA-iMet-CAT-1-3|chr13.trna476-MetCAT@46.75.30 tRNA-iMet-CAT-1-6|chr13.trna75-MetCAT@46.75.30 tRNA-iMet-CAT-1-2|chr13.trna43-MetCAT@46.75.30 tRNA-iMet-CAT-1-7|chr13.trna441-MetCAT@46.75.30	1.27387	1.64854	0.674401	1.124	0.2248	0.149867	0.374667	1.3488	-1.18684	0.0209743	0.835973
CATTCAATAGATGTAGGATGAAGTCTTACAGTCCTTACCA	3-tRH	1	trnaMT-Ala-TGC-MT8|chrMT.8-AlaTGC@33.72.40	4.42107	4.12134	5.54507	13.4131	1.87334	2.09814	2.09814	6.74401	-1.18715	0.0205504	0.829599
ACGCGAGAGGTCCCCGGTTCGAAACCGGGCGGAAACACCA	3-tRF	3	tRNA-Val-CAC-1-1|chr13.trna62-ValCAC@37.76.40 tRNA-Val-AAC-2-2|chr13.trna456-ValAAC@37.76.40 tRNA-Val-AAC-2-1|chr13.trna57-ValAAC@37.76.40	2.39787	2.84747	0.374667	1.64854	0.2248	0.4496	0.749334	1.5736	-1.1893	0.0288354	0.933522
GCCGAAATAGCTCAGTTGG	5-tRF	6	tRNA-Phe-GAA-1-5|chr19.trna46-PheGAA@1.19.19 tRNA-Phe-GAA-3-1|chr13.trna480-PheGAA@1.19.19 tRNA-Phe-GAA-1-1|chr5.trna587-PheGAA@1.19.19 tRNA-Phe-GAA-1-4|chr14.trna204-PheGAA@1.19.19 tRNA-Phe-GAA-1-2|chr10.trna427-PheGAA@1.19.19 tRNA-Phe-GAA-1-3|chr13.trna25-PheGAA@1.19.19	2.84747	5.24534	0.899201	0.749334	0.299734	0.824268	1.49867	1.04907	-1.18936	0.0495092	1
AGGGATTGTGGGTTCGAGTCCCATCTGGGGTGCCA	3-tRF	1	tRNA-Arg-CCT-4-1|chr6.trna49-ArgCCT@42.76.35	13.1133	10.0411	15.736	22.6299	6.66907	3.52187	8.54241	6.66907	-1.18989	0.0193378	0.808792
GCACTCTGGACTTTGAATCCAGCGATCCGAGTTCAAATCTCGGTGGGACCTCCA	3-tRF	3	tRNA-Gln-TTG-1-1|chr11.trna652-GlnTTG@22.75.54 tRNA-Gln-TTG-3-2|chr13.trna78-GlnTTG@22.75.54 tRNA-Gln-TTG-3-1|chr13.trna77-GlnTTG@22.75.54	1.3488	1.27387	0.4496	1.04907	0.0749334	0.524534	0.2248	0.899201	-1.19101	0.0314717	0.943684
TTGACTGCAGATCAAGAGGTCCCTGGT	i-tRF	42	tRNA-Cys-GCA-4-29|chr9.trna256-CysGCA@27.53.27 tRNA-Cys-GCA-4-11|chr6.trna452-CysGCA@27.53.27 tRNA-Cys-GCA-4-28|chr6.trna433-CysGCA@27.53.27 tRNA-Cys-GCA-4-19|chr6.trna441-CysGCA@27.53.27 tRNA-Cys-GCA-1-1|chr9.trna257-CysGCA@27.53.27 tRNA-Cys-GCA-1-2|chr17.trna185-CysGCA@27.53.27 tRNA-Cys-GCA-21-1|chr6.trna80-CysGCA@27.53.27 tRNA-Cys-GCA-17-1|chr6.trna82-CysGCA@27.53.27 tRNA-Cys-GCA-23-1|chr6.trn…	4.42107	5.24534	6.14454	8.61734	2.39787	1.04907	2.84747	4.57094	-1.19206	0.0149433	0.730403
GAAACCATCCTCTGCTACCA	3-tRF	9	tRNA-iMet-CAT-1-3|chr13.trna476-MetCAT@56.75.20 tRNA-iMet-CAT-1-6|chr13.trna75-MetCAT@56.75.20 tRNA-iMet-CAT-1-2|chr13.trna43-MetCAT@56.75.20 tRNA-iMet-CAT-1-7|chr13.trna441-MetCAT@56.75.20 tRNA-iMet-CAT-2-1|chr15.trna384-MetCAT@56.75.20 tRNA-iMet-CAT-3-1|chr13.trna46-MetCAT@56.75.20 tRNA-iMet-CAT-1-5|chr13.trna72-MetCAT@56.75.20 tRNA-iMet-CAT-1-4|chr13.trna54-MetCAT@56.75.20 tRNA-iMet-CAT-1-1|ch…	0.824268	2.77254	1.04907	1.72347	0.4496	0.299734	0.374667	1.64854	-1.19248	0.0241733	0.866156
AGGGTCGTGGGTTCGAGCCCCACGTTGGGCGCCA	3-tRF	9	tRNA-Lys-CTT-3-4|chr13.trna67-LysCTT@43.76.34 tRNA-Lys-CTT-2-1|chr9.trna442-LysCTT@43.76.34 tRNA-Lys-CTT-2-2|chr12.trna372-LysCTT@43.76.34 tRNA-Lys-CTT-3-3|chr11.trna895-LysCTT@43.76.34 tRNA-Lys-CTT-3-1|chr3.trna136-LysCTT@43.76.34 tRNA-Lys-CTT-3-6|chr17.trna437-LysCTT@43.76.34 tRNA-Lys-CTT-3-7|chr17.trna29-LysCTT@43.76.34 tRNA-Lys-CTT-3-5|chr17.trna27-LysCTT@43.76.34 tRNA-Lys-CTT-3-2|chr3.trna34…	2.54774	5.91974	1.42373	2.0232	0.149867	2.0232	0.899201	1.49867	-1.19413	0.0458258	1
CACAGAGGTTTAAATCCTCTTTTTACCACCA	3-tRF	2	tRNA-Tyr-GTA-6-1|chr2.trna37-TyrGTA@40.70.31 trnaMT-Tyr-GTA-MT11|chrMT.11-TyrGTA@40.70.31	1.04907	1.94827	0.674401	0.749334	0.2248	0.4496	0.299734	0.824268	-1.19588	0.0243233	0.866156
CAGTCGGTAGAGCATGAGACTCTTAATCTCAGGGTCGTGGGT	i-tRF	7	tRNA-Lys-CTT-3-6|chr17.trna437-LysCTT@13.54.42 tRNA-Lys-CTT-3-7|chr17.trna29-LysCTT@13.54.42 tRNA-Lys-CTT-3-5|chr17.trna27-LysCTT@13.54.42 tRNA-Lys-CTT-3-2|chr3.trna341-LysCTT@13.54.42 tRNA-Lys-CTT-3-4|chr13.trna67-LysCTT@13.54.42 tRNA-Lys-CTT-3-3|chr11.trna895-LysCTT@13.54.42 tRNA-Lys-CTT-3-1|chr3.trna136-LysCTT@13.54.42	0.749334	0.524534	0.524534	0.899201	0	0.374667	0.374667	0.374667	-1.19639	0.049126	1
CTAGGTTCGACTCCTGGCTGGCTCGCCA	3-tRF	2	tRNA-Arg-ACG-3-2|chr13.trna467-ArgACG@49.76.28 tRNA-Arg-ACG-3-1|chr9.trna327-ArgACG@49.76.28	15.5112	23.5291	7.49334	17.3096	3.44694	4.94561	5.69494	12.364	-1.19844	0.00090086	0.139743
CGGAGCTGGGGATTGTGGGTTCGAGTCCCATCTGGGTCGCCA	3-tRH	1	tRNA-Arg-CCG-3-1|chr11.trna418-ArgCCG@35.76.42	20.1571	39.1902	26.7512	68.9387	14.3123	12.2141	14.5371	19.6326	-1.19989	0.00955793	0.575311
GGATCAGAAGATTGCAGGTTCGAGTCCTGCCGCGGTCGCCA	3-tRH	1	tRNA-Arg-TCG-1-1|chr7.trna182-ArgTCG@36.76.41	2.09814	2.248	0.674401	2.0232	0.4496	0.524534	0.524534	1.3488	-1.20028	0.0124691	0.665741
GGTTGCGGGTTCGAGTCCCGCCAGAGTCGCCA	3-tRF	1	tRNA-Arg-TCT-3-1|chr13.trna478-ArgTCT@45.76.32	0.899201	1.04907	0.4496	0.899201	0.299734	0.0749334	0.299734	0.674401	-1.2027	0.0368886	0.998232
GAAGATTGAGGGTTCGAATCCCTTCGTGGTTGCCA	3-tRF	2	tRNA-Arg-TCG-3-2|chr13.trna443-ArgTCG@42.76.35 tRNA-Arg-TCG-3-1|chr13.trna39-ArgTCG@42.76.35	0.674401	0.899201	1.04907	1.124	0.299734	0.299734	0.4496	0.524534	-1.20482	0.0402731	1
GTAGTCGTGGCCGAGTG	5-tRF	9	tRNA-Ser-AGA-2-6|chr13.trna444-SerAGA@1.17.17 tRNA-Ser-AGA-2-3|chr13.trna50-SerAGA@1.17.17 tRNA-Ser-AGA-1-1|chr13.trna473-SerAGA@1.17.17 tRNA-Ser-TGA-2-2|chr13.trna76-SerTGA@1.17.17 tRNA-Ser-TGA-2-1|chr13.trna477-SerTGA@1.17.17 tRNA-Ser-AGA-2-1|chr4.trna8-SerAGA@1.17.17 tRNA-Ser-AGA-2-2|chr11.trna186-SerAGA@1.17.17 tRNA-Ser-AGA-2-4|chr13.trna52-SerAGA@1.17.17 tRNA-Ser-AGA-2-5|chr13.trna471-SerAGA…	4.12134	3.52187	1.42373	3.29707	0.674401	0.824268	1.124	2.54774	-1.20518	0.00389129	0.338759
CCGGAGCTGGGGATTGTGGGTTCGAGTCCCATCTGGGTCGCCA	3-tRH	1	tRNA-Arg-CCG-3-1|chr11.trna418-ArgCCG@34.76.43	9.51654	14.9117	16.3355	32.8958	7.94294	6.89387	7.04374	5.91974	-1.20749	0.0238196	0.866156
CTAAGCCAGGGATTGTGGGT	i-tRF	5	tRNA-Arg-CCT-3-1|chr17.trna432-ArgCCT@35.54.20 tRNA-Arg-CCT-1-1|chr11.trna452-ArgCCT@35.54.20 tRNA-Arg-CCT-2-2|chrX.trna120-ArgCCT@35.54.20 tRNA-Arg-CCT-2-1|chr11.trna527-ArgCCT@35.54.20 tRNA-Arg-CCT-4-1|chr6.trna49-ArgCCT@35.54.20	3.07227	1.5736	1.3488	2.4728	0.899201	0.599467	0.599467	1.27387	-1.20912	0.0158812	0.730403
GCCCGGCTAGCTCAGTCGGTAGAGCATGAGACTCTTAATC	5-tRF	7	tRNA-Lys-CTT-3-4|chr13.trna67-LysCTT@1.40.40 tRNA-Lys-CTT-3-3|chr11.trna895-LysCTT@1.40.40 tRNA-Lys-CTT-3-1|chr3.trna136-LysCTT@1.40.40 tRNA-Lys-CTT-3-6|chr17.trna437-LysCTT@1.40.40 tRNA-Lys-CTT-3-7|chr17.trna29-LysCTT@1.40.40 tRNA-Lys-CTT-3-5|chr17.trna27-LysCTT@1.40.40 tRNA-Lys-CTT-3-2|chr3.trna341-LysCTT@1.40.40	2.39787	2.39787	0.299734	2.54774	0.149867	0.899201	0.4496	1.5736	-1.20945	0.0388846	1
GTGGTAGAATTCTCGCCTGC	i-tRF	13	tRNA-Gly-GCC-2-4|chr8.trna384-GlyGCC@15.34.20 tRNA-Gly-GCC-2-6|chr11.trna797-GlyGCC@15.34.20 tRNA-Gly-GCC-2-2|chr2.trna742-GlyGCC@15.34.20 tRNA-Gly-GCC-2-7|chr13.trna42-GlyGCC@15.34.20 tRNA-Gly-GCC-2-8|chr13.trna74-GlyGCC@15.34.20 tRNA-Gly-GCC-2-3|chr3.trna408-GlyGCC@15.34.20 tRNA-Gly-GCC-2-5|chr8.trna383-GlyGCC@15.34.20 tRNA-Gly-GCC-2-1|chr1.trna290-GlyGCC@15.34.20 tRNA-Gly-GCC-1-1|chr1.trna292-…	0.599467	1.5736	0.599467	1.94827	0.299734	0.374667	0.2248	1.04907	-1.21206	0.0316749	0.946332
GCTCGTTGGTCTAGGGGTATGATTCTCGCT	i-tRF	13	tRNA-Pro-AGG-1-4|chr7.trna454-ProAGG@2.31.30 tRNA-Pro-CGG-1-2|chr11.trna188-ProCGG@2.31.30 tRNA-Pro-CGG-1-1|chr1.trna460-ProCGG@2.31.30 tRNA-Pro-CGG-1-3|chr17.trna28-ProCGG@2.31.30 tRNA-Pro-TGG-2-1|chr3.trna39-ProTGG@2.31.30 tRNA-Pro-TGG-2-2|chr11.trna93-ProTGG@2.31.30 tRNA-Pro-TGG-2-4|chr17.trna433-ProTGG@2.31.30 tRNA-Pro-TGG-2-3|chr14.trna81-ProTGG@2.31.30 tRNA-Pro-AGG-1-3|chr6.trna15-ProAGG@2.…	1.19893	3.52187	0.2248	1.64854	0.2248	0.524534	0.824268	0.824268	-1.21632	0.0448538	1
TCCCTGGTGGTCTAGTGGTTAGG	5-tRF	12	tRNA-Glu-CTC-1-1|chr1.trna448-GluCTC@1.23.23 tRNA-Glu-CTC-1-8|chr11.trna846-GluCTC@1.23.23 tRNA-Glu-CTC-1-4|chr1.trna299-GluCTC@1.23.23 tRNA-Glu-CTC-1-7|chr10.trna38-GluCTC@1.23.23 tRNA-Glu-CTC-1-9|chr13.trna492-GluCTC@1.23.23 tRNA-Glu-CTC-1-3|chr1.trna442-GluCTC@1.23.23 tRNA-Glu-CTC-1-5|chr3.trna338-GluCTC@1.23.23 tRNA-Glu-CTC-1-2|chr1.trna445-GluCTC@1.23.23 tRNA-Glu-CTC-1-6|chr3.trna143-GluCTC@…	11.7645	25.4024	3.22214	7.04374	1.42373	4.79574	3.29707	8.91708	-1.22557	0.0186039	0.795801
GGTCTAGTGGTTAGGATTCGGCGCTCT	i-tRF	9	tRNA-Glu-CTC-1-5|chr3.trna338-GluCTC@9.35.27 tRNA-Glu-CTC-1-2|chr1.trna445-GluCTC@9.35.27 tRNA-Glu-CTC-1-6|chr3.trna143-GluCTC@9.35.27 tRNA-Glu-CTC-1-1|chr1.trna448-GluCTC@9.35.27 tRNA-Glu-CTC-1-8|chr11.trna846-GluCTC@9.35.27 tRNA-Glu-CTC-1-4|chr1.trna299-GluCTC@9.35.27 tRNA-Glu-CTC-1-7|chr10.trna38-GluCTC@9.35.27 tRNA-Glu-CTC-1-9|chr13.trna492-GluCTC@9.35.27 tRNA-Glu-CTC-1-3|chr1.trna442-GluCTC@…	1.19893	1.3488	0.674401	2.62267	0.599467	0.149867	0.524534	1.04907	-1.22672	0.0329439	0.959049
AAGGTCCCTGGTTCAATCCCGGGTTTCGGCACCA	3-tRF	1	tRNA-Phe-GAA-3-1|chr13.trna480-PheGAA@43.76.34	3.5968	2.6976	0.599467	2.39787	0.4496	0.824268	1.27387	0.824268	-1.22837	0.0205938	0.829599
GCACGCGTGGGTTCGAATCCCACCTTCGTCGCCA	3-tRF	1	tRNA-Ser-GCT-1-1|chr13.trna470-SerGCT@52.85.34	1.19893	1.19893	0.2248	0.4496	0.0749334	0.0749334	0.299734	0.824268	-1.23451	0.0495337	1
GGGGAATTAGCTCAAATGGT	5-tRF	2	tRNA-Ala-AGC-6-1|chr13.trna66-AlaAGC@1.20.20 tRNA-Ala-AGC-7-1|chr19.trna4-AlaAGC@1.20.20	4.496	4.496	1.94827	2.4728	0.899201	0.824268	0.824268	3.07227	-1.23508	0.00551897	0.417814
CATAATCTGAAGGTCCTGAGTTCGAACCTCAGAGGGGGCAC	3-tRH	2	tRNA-Met-CAT-2-1|chr13.trna26-MetCAT@34.74.41 tRNA-Met-CAT-2-2|chr13.trna490-MetCAT@34.74.41	11.8395	7.64321	1.19893	5.69494	1.49867	0.674401	4.12134	3.67174	-1.23631	0.0344295	0.974149
TCGATTCCCGGCCAATGCACCA	3-tRF	12	tRNA-Gly-GCC-2-6|chr11.trna797-GlyGCC@53.74.22 tRNA-Gly-CCC-3-1|chr3.trna345-GlyCCC@53.74.22 tRNA-Gly-GCC-2-2|chr2.trna742-GlyGCC@53.74.22 tRNA-Gly-GCC-2-7|chr13.trna42-GlyGCC@53.74.22 tRNA-Gly-GCC-2-8|chr13.trna74-GlyGCC@53.74.22 tRNA-Gly-GCC-2-3|chr3.trna408-GlyGCC@53.74.22 tRNA-Gly-GCC-2-5|chr8.trna383-GlyGCC@53.74.22 tRNA-Gly-CCC-2-2|chr3.trna132-GlyCCC@53.74.22 tRNA-Gly-GCC-2-1|chr1.trna290-…	41.3632	81.5276	31.547	54.7014	12.2141	12.9635	20.1571	41.7379	-1.23742	0.000771785	0.125956
GTTCGAGTCCCATCTGGGGTGCCA	3-tRF	1	tRNA-Arg-CCT-4-1|chr6.trna49-ArgCCT@53.76.24	5.32027	12.9635	4.64587	5.24534	1.72347	1.72347	2.4728	5.69494	-1.24023	0.00363418	0.330637
TGGTTCAGTGGTAGAATTCTCGCCTGCCAC	i-tRF	13	tRNA-Gly-GCC-4-1|chr8.trna247-GlyGCC@8.37.30 tRNA-Gly-GCC-3-1|chr1.trna612-GlyGCC@8.37.30 tRNA-Gly-GCC-2-6|chr11.trna797-GlyGCC@8.37.30 tRNA-Gly-GCC-2-2|chr2.trna742-GlyGCC@8.37.30 tRNA-Gly-GCC-2-7|chr13.trna42-GlyGCC@8.37.30 tRNA-Gly-GCC-2-8|chr13.trna74-GlyGCC@8.37.30 tRNA-Gly-GCC-2-3|chr3.trna408-GlyGCC@8.37.30 tRNA-Gly-GCC-2-5|chr8.trna383-GlyGCC@8.37.30 tRNA-Gly-GCC-2-1|chr1.trna290-GlyGCC@8…	1.42373	0.899201	1.27387	1.49867	0.524534	0.2248	0.374667	1.04907	-1.24043	0.0223416	0.859487
GGTAGCGTGGCCGAGTGGTCTAAGGCGCTGGATTTAG	5-tRF	1	tRNA-Leu-TAG-3-1|chr7.trna407-LeuTAG@1.37.37	0.899201	0.674401	0.299734	1.3488	0.0749334	0.2248	0.4496	0.524534	-1.24421	0.0419326	1
GCATTGGACTTCTAATTCAAAGGTTGTGGGTTCGAGTCCCACCAGAGTCGCCA	3-tRF	1	tRNA-Arg-TCT-4-1|chr19.trna250-ArgTCT@24.76.53	0.899201	1.27387	1.42373	2.0232	0.149867	0.599467	0.524534	1.19893	-1.24555	0.0209879	0.835973
TCCCATATGGTCTAGCGGTTAGGA	5-tRF	2	tRNA-Glu-TTC-2-2|chr14.trna159-GluTTC@1.24.24 tRNA-Glu-TTC-2-1|chr1.trna680-GluTTC@1.24.24	1.19893	6.44427	1.87334	1.94827	0.599467	1.19893	0.4496	2.32294	-1.24773	0.0306064	0.943684
AGCAGAGTGGCGCAGCGGA	5-tRF	9	tRNA-iMet-CAT-1-4|chr13.trna54-MetCAT@1.19.19 tRNA-iMet-CAT-1-1|chr3.trna363-MetCAT@1.19.19 tRNA-iMet-CAT-1-3|chr13.trna476-MetCAT@1.19.19 tRNA-iMet-CAT-1-6|chr13.trna75-MetCAT@1.19.19 tRNA-iMet-CAT-1-2|chr13.trna43-MetCAT@1.19.19 tRNA-iMet-CAT-1-7|chr13.trna441-MetCAT@1.19.19 tRNA-iMet-CAT-1-5|chr13.trna72-MetCAT@1.19.19 tRNA-iMet-CAT-2-1|chr15.trna384-MetCAT@1.19.19 tRNA-iMet-CAT-3-1|chr13.trna…	2.6976	3.74667	0.749334	2.0232	0.299734	0.299734	1.19893	1.94827	-1.24856	0.0158952	0.730403
GTAAACCAGGGGTCGCGAGTTCAAATCTCGCTGGGGCCTCCA	3-tRH	3	tRNA-Thr-TGT-3-2|chr14.trna312-ThrTGT@35.76.42 tRNA-Thr-TGT-2-1|chr14.trna79-ThrTGT@35.76.42 tRNA-Thr-TGT-3-1|chr11.trna92-ThrTGT@35.76.42	4.94561	6.51921	2.0232	7.19361	1.3488	0.749334	1.49867	5.02054	-1.25319	0.00730744	0.508485
CAGGGGTTAGAGCACTGGTCTTGTAAACC	i-tRF	3	tRNA-Thr-TGT-2-1|chr14.trna79-ThrTGT@13.41.29 tRNA-Thr-TGT-3-1|chr11.trna92-ThrTGT@13.41.29 tRNA-Thr-TGT-3-2|chr14.trna312-ThrTGT@13.41.29	0.299734	1.124	0.674401	0.599467	0.149867	0.2248	0.374667	0.299734	-1.25327	0.0467008	1
TCGAAACCATCCTCTGCTACCA	3-tRF	9	tRNA-iMet-CAT-1-4|chr13.trna54-MetCAT@54.75.22 tRNA-iMet-CAT-1-1|chr3.trna363-MetCAT@54.75.22 tRNA-iMet-CAT-1-3|chr13.trna476-MetCAT@54.75.22 tRNA-iMet-CAT-1-6|chr13.trna75-MetCAT@54.75.22 tRNA-iMet-CAT-1-2|chr13.trna43-MetCAT@54.75.22 tRNA-iMet-CAT-1-7|chr13.trna441-MetCAT@54.75.22 tRNA-iMet-CAT-2-1|chr15.trna384-MetCAT@54.75.22 tRNA-iMet-CAT-3-1|chr13.trna46-MetCAT@54.75.22 tRNA-iMet-CAT-1-5|ch…	27.051	44.96	25.4024	47.3579	8.61734	9.44161	11.9144	32.2214	-1.25835	0.00123816	0.170441
CTTCTAATTCAAAGGTTGTGGGTTCGAGTCCCACCAGAGTCGCCA	3-tRF	1	tRNA-Arg-TCT-4-1|chr19.trna250-ArgTCT@32.76.45	1.87334	1.7984	1.72347	2.39787	0.374667	0.599467	0.599467	1.7984	-1.26192	0.00719244	0.503578
GTAGTCGTGGCCGAGTGGTT	5-tRF	9	tRNA-Ser-TGA-2-2|chr13.trna76-SerTGA@1.20.20 tRNA-Ser-TGA-2-1|chr13.trna477-SerTGA@1.20.20 tRNA-Ser-AGA-2-1|chr4.trna8-SerAGA@1.20.20 tRNA-Ser-AGA-2-2|chr11.trna186-SerAGA@1.20.20 tRNA-Ser-AGA-2-4|chr13.trna52-SerAGA@1.20.20 tRNA-Ser-AGA-2-5|chr13.trna471-SerAGA@1.20.20 tRNA-Ser-AGA-2-6|chr13.trna444-SerAGA@1.20.20 tRNA-Ser-AGA-2-3|chr13.trna50-SerAGA@1.20.20 tRNA-Ser-AGA-1-1|chr13.trna473-SerAGA…	7.64321	13.7128	2.54774	9.21681	1.49867	1.5736	3.22214	6.89387	-1.26626	0.0048005	0.386739
TGACTGCAGATCAAGAGGTCCCTGGT	i-tRF	42	tRNA-Cys-GCA-4-22|chr6.trna439-CysGCA@28.53.26 tRNA-Cys-GCA-4-12|chr6.trna450-CysGCA@28.53.26 tRNA-Cys-GCA-4-27|chr6.trna87-CysGCA@28.53.26 tRNA-Cys-GCA-4-15|chr6.trna78-CysGCA@28.53.26 tRNA-Cys-GCA-4-23|chr6.trna438-CysGCA@28.53.26 tRNA-Cys-GCA-4-16|chr6.trna447-CysGCA@28.53.26 tRNA-Cys-GCA-4-25|chr6.trna436-CysGCA@28.53.26 tRNA-Cys-GCA-4-18|chr6.trna444-CysGCA@28.53.26 tRNA-Cys-GCA-4-29|chr9.tr…	3.89654	3.22214	6.44427	7.94294	1.64854	1.5736	3.1472	2.62267	-1.27065	0.0159724	0.730403
TGAGGGTTCGAATCCCTTCGTGGTTGCCA	3-tRF	2	tRNA-Arg-TCG-3-2|chr13.trna443-ArgTCG@48.76.29 tRNA-Arg-TCG-3-1|chr13.trna39-ArgTCG@48.76.29	0.749334	0.749334	1.49867	1.5736	0.374667	0.149867	0.749334	0.674401	-1.27171	0.040835	1
TCGGATCAGAAGATTGAGGGTTCGAGTCCCTTCGTGGTCGCCA	3-tRH	1	tRNA-Arg-TCG-2-1|chr11.trna453-ArgTCG@34.76.43	4.42107	6.74401	3.372	5.91974	1.27387	1.7984	1.49867	3.44694	-1.27745	0.00102824	0.153562
TTAGGTCGCTGGTTCGACTCCGGCTCGAAGGACCA	3-tRF	1	tRNA-Tyr-GTA-4-1|chr3.trna9-TyrGTA@42.76.35	5.99467	4.57094	1.49867	4.496	0.824268	1.42373	1.19893	2.9224	-1.27797	0.00333042	0.314759
GCATGGGTGGTTCAGTGGTAGAATTCTCGCCTG	5-tRH	3	tRNA-Gly-GCC-1-1|chr1.trna292-GlyGCC@1.33.33 tRNA-Gly-GCC-1-2|chr1.trna294-GlyGCC@1.33.33 tRNA-Gly-GCC-1-3|chr1.trna296-GlyGCC@1.33.33	8.69228	5.69494	8.16774	6.29441	2.77254	1.7984	2.9224	4.42107	-1.28012	0.00670389	0.480208
TTCGAGTCCCATCTGGGGTGCCA	3-tRF	1	tRNA-Arg-CCT-4-1|chr6.trna49-ArgCCT@54.76.23	0.299734	0.974134	0.374667	0.599467	0	0.149867	0.2248	0.524534	-1.28074	0.0412421	1
GCCAGGGATTGTGGGTTCGAGTCCCATCTGGGGTGCCA	3-tRF	1	tRNA-Arg-CCT-4-1|chr6.trna49-ArgCCT@39.76.38	0.4496	1.49867	1.64854	1.3488	0.149867	0.599467	0.749334	0.524534	-1.28604	0.0471895	1
GCATTGGCCTCCTAAGCCAGGGATTGTGG	i-tRF	2	tRNA-Arg-CCT-3-1|chr17.trna432-ArgCCT@24.52.29 tRNA-Arg-CCT-4-1|chr6.trna49-ArgCCT@24.52.29	0.674401	1.3488	1.5736	1.27387	0.4496	0.524534	0.299734	0.674401	-1.28733	0.0368037	0.997416
GCGCATTGGACTTCTAATTCAAAGGTTGTGGGTTCGAGTCCCACCAGAGTCGCCA	3-tRF	1	tRNA-Arg-TCT-4-1|chr19.trna250-ArgTCT@22.76.55	0.749334	1.04907	0.299734	0.524534	0.0749334	0.149867	0.0749334	0.749334	-1.29086	0.0458399	1
TCTAATTCAAAGGTTGTGGGTTCGAGTCCCACCAGAGTCGCCA	3-tRH	1	tRNA-Arg-TCT-4-1|chr19.trna250-ArgTCT@34.76.43	7.56827	12.5139	4.2712	11.3899	2.0232	2.84747	2.248	6.74401	-1.29185	0.00110532	0.16053
CTGACTTCGGATCAGAAGATTGAGGGTTCGAGTCCCTTCGTGGTCGCCA	3-tRF	1	tRNA-Arg-TCG-2-1|chr11.trna453-ArgTCG@28.76.49	3.74667	4.7208	4.19627	9.96614	1.3488	0.899201	2.6976	4.64587	-1.29206	0.00886567	0.554735
GAGGTCGATGGATCGAAACC	i-tRF	8	tRNA-iMet-CAT-1-5|chr13.trna72-MetCAT@42.61.20 tRNA-iMet-CAT-1-4|chr13.trna54-MetCAT@42.61.20 tRNA-iMet-CAT-1-1|chr3.trna363-MetCAT@42.61.20 tRNA-iMet-CAT-1-3|chr13.trna476-MetCAT@42.61.20 tRNA-iMet-CAT-1-6|chr13.trna75-MetCAT@42.61.20 tRNA-iMet-CAT-1-2|chr13.trna43-MetCAT@42.61.20 tRNA-iMet-CAT-1-7|chr13.trna441-MetCAT@42.61.20 tRNA-iMet-CAT-2-1|chr15.trna384-MetCAT@42.61.20	0.899201	3.07227	1.5736	1.19893	0.374667	0.674401	0.899201	0.524534	-1.29409	0.0225157	0.859979
TCAGTCGGTAGAGCATGGGACTCTTAATCCCAGGGTCGTGGGTTCGAGCCCC	i-tRF	2	tRNA-Lys-CTT-2-2|chr12.trna372-LysCTT@12.63.52 tRNA-Lys-CTT-2-1|chr9.trna442-LysCTT@12.63.52	0.899201	0.899201	0.824268	1.04907	0.4496	0.149867	0.4496	0.299734	-1.29581	0.0342631	0.972733
GGCTCCGTGGCTTAGCTGG	5-tRF	2	tRNA-Thr-AGT-4-1|chr13.trna45-ThrAGT@1.19.19 tRNA-Thr-AGT-2-1|chr13.trna68-ThrAGT@1.19.19	9.89121	7.26854	3.89654	8.46748	0.899201	1.19893	4.19627	6.14454	-1.29745	0.0058884	0.438665
CGAGTCCCATCTGGGTCGCCA	3-tRF	1	tRNA-Arg-CCG-3-1|chr11.trna418-ArgCCG@56.76.21	1.7984	2.6976	0.299734	1.27387	0.2248	0.749334	0.374667	0.749334	-1.2977	0.0264213	0.888031
TGTCACGCGGGAGACCGGGGTTCGATTCCCCGACGGGGA	i-tRF	13	tRNA-Asp-GTC-1-9|chr11.trna29-AspGTC@33.71.39 tRNA-Asp-GTC-1-3|chr1.trna443-AspGTC@33.71.39 tRNA-Asp-GTC-1-2|chr1.trna446-AspGTC@33.71.39 tRNA-Asp-GTC-1-13|chr13.trna472-AspGTC@33.71.39 tRNA-Asp-GTC-1-8|chr10.trna379-AspGTC@33.71.39 tRNA-Asp-GTC-1-7|chr5.trna586-AspGTC@33.71.39 tRNA-Asp-GTC-1-12|chr13.trna474-AspGTC@33.71.39 tRNA-Asp-GTC-1-11|chr13.trna48-AspGTC@33.71.39 tRNA-Asp-GTC-1-5|chr1.trn…	2.62267	8.16774	0.749334	3.07227	0.899201	1.3488	1.04907	1.42373	-1.29803	0.0204429	0.829599
ATTCAAAGGTTGTGGGTTCGAGTCCCACCAGAGTCGCCA	3-tRF	1	tRNA-Arg-TCT-4-1|chr19.trna250-ArgTCT@38.76.39	67.0654	43.6112	20.6816	84.5249	15.1365	13.5629	17.7592	33.4952	-1.30781	0.00186392	0.225795
GAGTTCAAATCTCGGTGGGACCTCCA	3-tRF	10	tRNA-Gln-TTG-2-1|chr13.trna486-GlnTTG@50.75.26 tRNA-Gln-TTG-1-1|chr11.trna652-GlnTTG@50.75.26 tRNA-Gln-CTG-4-1|chr3.trna146-GlnCTG@50.75.26 tRNA-Gln-CTG-1-1|chr13.trna51-GlnCTG@50.75.26 tRNA-Gln-CTG-3-2|chr3.trna346-GlnCTG@50.75.26 tRNA-Gln-CTG-3-3|chr3.trna140-GlnCTG@50.75.26 tRNA-Gln-CTG-3-1|chr3.trna349-GlnCTG@50.75.26 tRNA-Gln-TTG-3-2|chr13.trna78-GlnTTG@50.75.26 tRNA-Gln-TTG-3-1|chr13.trna77…	0.824268	1.42373	1.04907	1.42373	0.374667	0.374667	0.149867	0.974134	-1.31024	0.0163855	0.739003
CGGGTTCGATCCCCGTACGGGCCACCA	3-tRF	9	tRNA-Ile-AAT-1-2|chr11.trna801-IleAAT@51.77.27 tRNA-Ile-AAT-1-8|chr13.trna450-IleAAT@51.77.27 tRNA-Ile-AAT-1-1|chr11.trna185-IleAAT@51.77.27 tRNA-Ile-AAT-1-5|chr13.trna481-IleAAT@51.77.27 tRNA-Ile-AAT-3-1|chr13.trna64-IleAAT@51.77.27 tRNA-Ile-AAT-1-7|chr13.trna462-IleAAT@51.77.27 tRNA-Ile-AAT-1-4|chr13.trna482-IleAAT@51.77.27 tRNA-Ile-AAT-1-6|chr13.trna56-IleAAT@51.77.27 tRNA-Ile-AAT-1-3|chr12.tr…	1.04907	7.19361	4.94561	4.64587	0.524534	1.5736	1.94827	3.74667	-1.31223	0.0258004	0.880341
TCCCCGCACAGGTTCGAATCCTGTTCGTGACGCCA	3-tRF	1	tRNA-Ser-CGA-2-1|chr10.trna301-SerCGA@51.85.35	1.87334	1.3488	0.0749334	1.64854	0.149867	0.2248	0.4496	1.04907	-1.31499	0.046677	1
TCAATCCCCGGCATCTCCACCA	3-tRF	2	tRNA-Ala-TGC-4-1|chr5.trna304-AlaTGC@54.75.22 tRNA-Ala-CGC-2-1|chr2.trna98-AlaCGC@54.75.22	15.8109	25.5523	7.56827	19.9323	2.77254	6.14454	4.496	13.0384	-1.31958	0.00104844	0.154999
GCCCGGCTAGCTCAGTCGGTAGAGCATGAGACT	5-tRH	7	tRNA-Lys-CTT-3-1|chr3.trna136-LysCTT@1.33.33 tRNA-Lys-CTT-3-6|chr17.trna437-LysCTT@1.33.33 tRNA-Lys-CTT-3-7|chr17.trna29-LysCTT@1.33.33 tRNA-Lys-CTT-3-5|chr17.trna27-LysCTT@1.33.33 tRNA-Lys-CTT-3-2|chr3.trna341-LysCTT@1.33.33 tRNA-Lys-CTT-3-4|chr13.trna67-LysCTT@1.33.33 tRNA-Lys-CTT-3-3|chr11.trna895-LysCTT@1.33.33	1.124	2.248	0.4496	1.7984	0.2248	0.0749334	1.04907	0.674401	-1.32058	0.0308658	0.943684
GGCTCGTTGGTCTAGGGGTATGATTCTCGG	5-tRF	1	tRNA-Pro-TGG-1-1|chr7.trna209-ProTGG@1.30.30	32.2963	34.1696	6.14454	37.3168	6.66907	7.41841	8.46748	16.0357	-1.32106	0.00292155	0.291796
TCGATTCCCGGCCCATGCACCA	3-tRF	3	tRNA-Gly-GCC-1-3|chr1.trna296-GlyGCC@53.74.22 tRNA-Gly-GCC-1-1|chr1.trna292-GlyGCC@53.74.22 tRNA-Gly-GCC-1-2|chr1.trna294-GlyGCC@53.74.22	8.09281	12.364	8.09281	13.2632	2.9224	2.39787	3.67174	7.64321	-1.32217	0.000813705	0.129568
TCGGTAGAGCATGAGACT	i-tRF	10	tRNA-Lys-CTT-3-1|chr3.trna136-LysCTT@16.33.18 tRNA-Lys-CTT-3-6|chr17.trna437-LysCTT@16.33.18 tRNA-Lys-CTT-3-7|chr17.trna29-LysCTT@16.33.18 tRNA-Lys-CTT-3-5|chr17.trna27-LysCTT@16.33.18 tRNA-Lys-CTT-3-2|chr3.trna341-LysCTT@16.33.18 tRNA-Lys-CTT-3-4|chr13.trna67-LysCTT@16.33.18 tRNA-Lys-CTT-3-3|chr11.trna895-LysCTT@16.33.18 tRNA-Lys-CTT-13-1|chr2.trna691-LysCTT@16.33.18 tRNA-Lys-CTT-18-1|chr11.trna…	0.524534	0.524534	0.299734	1.19893	0.0749334	0.2248	0.149867	0.524534	-1.32219	0.0476332	1
GATTCTAGGTTCGACTCCTGGCTGGCTCGCCA	3-tRF	2	tRNA-Arg-ACG-3-2|chr13.trna467-ArgACG@45.76.32 tRNA-Arg-ACG-3-1|chr9.trna327-ArgACG@45.76.32	6.89387	5.91974	1.5736	6.59414	1.04907	1.94827	1.19893	3.44694	-1.32387	0.00379403	0.335502
TTCGGAGGCGTGGGTTCGAATCCCACCACTGCCACCA	3-tRF	1	tRNA-Leu-TAG-2-1|chr14.trna311-LeuTAG@49.85.37	3.74667	1.19893	0.299734	1.42373	0.2248	0.524534	0.749334	0.899201	-1.32452	0.0363079	0.992385
TACACGCAGAAGGTCCTGGGTTCGAGCCCCAGTGGAACCACCA	3-tRH	3	tRNA-Val-TAC-1-1|chr19.trna49-ValTAC@34.76.43 tRNA-Val-TAC-1-2|chr19.trna50-ValTAC@34.76.43 tRNA-Val-TAC-1-3|chrX.trna189-ValTAC@34.76.43	1.04907	1.42373	0.4496	1.27387	0.2248	0.2248	0.299734	0.824268	-1.32731	0.0133585	0.689429
GCCCGGCTAGCTCAGT	5-tRF	9	tRNA-Lys-CTT-3-4|chr13.trna67-LysCTT@1.16.16 tRNA-Lys-CTT-3-3|chr11.trna895-LysCTT@1.16.16 tRNA-Lys-CTT-3-1|chr3.trna136-LysCTT@1.16.16 tRNA-Lys-CTT-3-6|chr17.trna437-LysCTT@1.16.16 tRNA-Lys-CTT-3-7|chr17.trna29-LysCTT@1.16.16 tRNA-Lys-CTT-3-5|chr17.trna27-LysCTT@1.16.16 tRNA-Lys-CTT-3-2|chr3.trna341-LysCTT@1.16.16 tRNA-Lys-CTT-2-1|chr9.trna442-LysCTT@1.16.16 tRNA-Lys-CTT-2-2|chr12.trna372-LysCTT…	6.81894	5.17041	1.04907	5.32027	0.599467	0.974134	2.0232	3.372	-1.3277	0.00793219	0.533208
TTCGATGGCGTGGGTTCGAATCCCACCGCTGCCACCA	3-tRF	1	tRNA-Leu-TAG-3-1|chr7.trna407-LeuTAG@49.85.37	2.54774	1.7984	0.4496	0.599467	0.524534	0.2248	0.374667	0.749334	-1.32926	0.0351436	0.985056
AGATCAGAAGGTTGCGTGTTCAAATCACGTCGGGGTCACCA	3-tRH	6	tRNA-Trp-CCA-1-1|chr11.trna817-TrpCCA@35.75.41 tRNA-Trp-CCA-3-2|chr11.trna798-TrpCCA@35.75.41 tRNA-Trp-CCA-3-1|chr11.trna190-TrpCCA@35.75.41 tRNA-Trp-CCA-6-1|chr10.trna567-TrpCCA@35.75.41 tRNA-Trp-CCA-4-1|chr13.trna71-TrpCCA@35.75.41 tRNA-Trp-CCA-4-2|chr13.trna73-TrpCCA@35.75.41	3.5968	10.7155	1.64854	7.41841	1.3488	1.3488	1.87334	3.67174	-1.33327	0.00535709	0.410183
CCTAAGCCAGGGATTGTGGGTTCGAGTCCCATCTGGGGTGCCA	3-tRH	1	tRNA-Arg-CCT-4-1|chr6.trna49-ArgCCT@34.76.43	3.07227	3.67174	9.14188	7.56827	2.09814	1.27387	3.97147	2.32294	-1.33331	0.0297156	0.938948
TTCAAAGGTTGTGGGTTCGAATCCCACCAGAGTCGCCA	3-tRF	1	tRNA-Arg-TCT-1-1|chr11.trna796-ArgTCT@39.76.38	15.2115	11.3149	3.74667	13.7128	2.9224	2.39787	2.77254	8.39254	-1.33539	0.00225503	0.253179
CATCAGCCTCCGGAGCTGGGGATTGTGGGTTCGAGTCCCATCTGGGTCGCCA	3-tRF	1	tRNA-Arg-CCG-3-1|chr11.trna418-ArgCCG@25.76.52	1.3488	2.62267	2.84747	5.62001	0.674401	1.42373	1.27387	1.27387	-1.33733	0.0159629	0.730403
ATTCAAAGGTTGTGGGTTCGAATCCCACCAGAGTCGCCA	3-tRF	1	tRNA-Arg-TCT-1-1|chr11.trna796-ArgTCT@38.76.39	17.984	7.26854	2.99734	18.3587	1.94827	2.84747	4.2712	8.84214	-1.34	0.00886363	0.554735
TAGAATTCTCGCCTGCCACG	i-tRF	13	tRNA-Gly-GCC-2-2|chr2.trna742-GlyGCC@19.38.20 tRNA-Gly-GCC-2-7|chr13.trna42-GlyGCC@19.38.20 tRNA-Gly-GCC-2-8|chr13.trna74-GlyGCC@19.38.20 tRNA-Gly-GCC-2-3|chr3.trna408-GlyGCC@19.38.20 tRNA-Gly-GCC-2-5|chr8.trna383-GlyGCC@19.38.20 tRNA-Gly-GCC-2-1|chr1.trna290-GlyGCC@19.38.20 tRNA-Gly-GCC-2-4|chr8.trna384-GlyGCC@19.38.20 tRNA-Gly-GCC-1-1|chr1.trna292-GlyGCC@19.38.20 tRNA-Gly-GCC-1-2|chr1.trna294-G…	9.74134	7.79307	2.99734	7.79307	2.248	1.7984	2.0232	3.89654	-1.3404	0.00118933	0.16708
CATGTCGAATTGCAAATTCGAAGGTGTAGAGAAATCTCTACTAAGACTTCCA	3-tRF	1	trnaMT-Cys-GCA-MT10|chrMT.10-CysGCA@18.69.52	1.64854	1.42373	0.524534	3.07227	0.374667	0.524534	0.299734	1.27387	-1.34418	0.0152377	0.730403
CGGAGCTGGGGATTGTGGGTT	i-tRF	1	tRNA-Arg-CCG-3-1|chr11.trna418-ArgCCG@35.55.21	0.2248	1.124	0.299734	0.824268	0.0749334	0.149867	0.2248	0.4496	-1.34816	0.0412151	1
TAGCTGCCTTCCAAGCAGTTGACCCGGG	i-tRF	7	tRNA-Gly-TCC-1-2|chr1.trna447-GlyTCC@25.52.28 tRNA-Gly-TCC-1-5|chr1.trna298-GlyTCC@25.52.28 tRNA-Gly-TCC-1-1|chr1.trna449-GlyTCC@25.52.28 tRNA-Gly-TCC-1-4|chr1.trna441-GlyTCC@25.52.28 tRNA-Gly-TCC-1-7|chr11.trna802-GlyTCC@25.52.28 tRNA-Gly-TCC-1-6|chr3.trna339-GlyTCC@25.52.28 tRNA-Gly-TCC-1-3|chr1.trna444-GlyTCC@25.52.28	0.899201	2.248	0.374667	1.87334	0.299734	0.4496	0.299734	0.824268	-1.35272	0.0182165	0.792242
AATCCAGCGATCCGAGTTCAAATCTCGGTGGGACCTCCA	3-tRF	7	tRNA-Gln-TTG-1-1|chr11.trna652-GlnTTG@37.75.39 tRNA-Gln-TTG-3-2|chr13.trna78-GlnTTG@37.75.39 tRNA-Gln-CTG-3-2|chr3.trna346-GlnCTG@37.75.39 tRNA-Gln-CTG-3-3|chr3.trna140-GlnCTG@37.75.39 tRNA-Gln-CTG-3-1|chr3.trna349-GlnCTG@37.75.39 tRNA-Gln-TTG-3-1|chr13.trna77-GlnTTG@37.75.39 tRNA-Gln-CTG-4-1|chr3.trna146-GlnCTG@37.75.39	1.3488	0.899201	0.149867	0.974134	0.0749334	0.2248	0.374667	0.524534	-1.35841	0.0355306	0.985056
ATTTGACTGCAGATCAAGAGGTCCCCGGT	i-tRF	6	tRNA-Cys-GCA-8-1|chr6.trna454-CysGCA@25.53.29 tRNA-Cys-GCA-3-1|chr6.trna65-CysGCA@25.53.29 tRNA-Cys-GCA-3-3|chr11.trna626-CysGCA@25.53.29 tRNA-Cys-GCA-3-2|chr11.trna345-CysGCA@25.53.29 tRNA-Cys-GCA-7-1|chr6.trna457-CysGCA@25.53.29 tRNA-Cys-GCA-3-4|chr11.trna625-CysGCA@25.53.29	3.22214	2.9224	1.04907	4.57094	0.299734	0.899201	0.749334	2.62267	-1.36605	0.00593239	0.440904
GGCTCGTTGGTCTAGGGGTATGATTCTCGCTTTGGGTGCGAGAGGTCCCGGGT	5-tRF	4	tRNA-Pro-TGG-2-4|chr17.trna433-ProTGG@1.53.53 tRNA-Pro-TGG-2-3|chr14.trna81-ProTGG@1.53.53 tRNA-Pro-TGG-2-1|chr3.trna39-ProTGG@1.53.53 tRNA-Pro-TGG-2-2|chr11.trna93-ProTGG@1.53.53	63.9182	73.3598	47.9574	158.859	20.307	29.8235	36.7174	30.5728	-1.36814	0.00250529	0.26451
CTTCGGATCAGAAGATTGAGGGTTCGAGTCCCTTCGTGGTCGCCA	3-tRF	1	tRNA-Arg-TCG-2-1|chr11.trna453-ArgTCG@32.76.45	2.6976	2.84747	1.49867	5.76987	0.524534	0.4496	0.899201	3.372	-1.37783	0.00895636	0.558203
TGTCTGCGTGGGTTCGAACCCCACTCCTGGTACCA	3-tRF	1	tRNA-Leu-TAA-2-1|chr10.trna582-LeuTAA@52.86.35	1.49867	4.7208	0.899201	1.64854	0.299734	0.299734	0.899201	1.72347	-1.3783	0.010251	0.599741
ACCCAGAAGATTTCATGACCAATGAACACTCTGACCA	3-tRF	1	trnaMT-Val-TAC-MT2|chrMT.2-ValTAC@36.72.37	1.124	2.09814	0.299734	1.64854	0.374667	0.299734	0.374667	0.674401	-1.37958	0.0142081	0.71065
CAAGAAGTAGTTTAATTAGAATACCAGCTTTGG	5-tRF	1	trnaMT-Pro-TGG-MT22|chrMT.22-ProTGG@1.33.33	10.1909	3.97147	1.72347	2.32294	0.899201	1.87334	0.899201	2.6976	-1.38265	0.0142802	0.712008
AGCAGAGTGGCGCAGCGGAAGCGTGCTGGGCCCATAACCCAGAGG	5-tRF	8	tRNA-iMet-CAT-1-2|chr13.trna43-MetCAT@1.45.45 tRNA-iMet-CAT-1-7|chr13.trna441-MetCAT@1.45.45 tRNA-iMet-CAT-1-5|chr13.trna72-MetCAT@1.45.45 tRNA-iMet-CAT-1-4|chr13.trna54-MetCAT@1.45.45 tRNA-iMet-CAT-1-1|chr3.trna363-MetCAT@1.45.45 tRNA-iMet-CAT-1-3|chr13.trna476-MetCAT@1.45.45 tRNA-iMet-CAT-1-6|chr13.trna75-MetCAT@1.45.45 tRNA-iMet-CAT-3-1|chr13.trna46-MetCAT@1.45.45	1.124	2.32294	0.149867	2.77254	0	0.524534	0.674401	1.04907	-1.38424	0.0461155	1
GGGGGTGTAGCTCAGTGGT	5-tRF	4	tRNA-Ala-AGC-2-1|chr13.trna31-AlaAGC@1.19.19 tRNA-Ala-AGC-2-2|chr13.trna32-AlaAGC@1.19.19 tRNA-Ala-AGC-1-1|chr13.trna34-AlaAGC@1.19.19 tRNA-Ala-TGC-1-1|chr13.trna33-AlaTGC@1.19.19	1.7984	1.64854	0.374667	1.87334	0.2248	0.0749334	0.674401	1.124	-1.38424	0.016984	0.759504
CCGGGTTCAAATCCCGGACGAGCCCCCA	3-tRF	14	tRNA-Pro-TGG-2-1|chr3.trna39-ProTGG@48.75.28 tRNA-Pro-TGG-2-2|chr11.trna93-ProTGG@48.75.28 tRNA-Pro-TGG-2-4|chr17.trna433-ProTGG@48.75.28 tRNA-Pro-TGG-2-3|chr14.trna81-ProTGG@48.75.28 tRNA-Pro-TGG-1-1|chr7.trna209-ProTGG@48.75.28 tRNA-Pro-AGG-1-3|chr6.trna15-ProAGG@48.75.28 tRNA-Pro-CGG-1-2|chr11.trna188-ProCGG@48.75.28 tRNA-Pro-AGG-1-6|chr14.trna313-ProAGG@48.75.28 tRNA-Pro-AGG-1-1|chr1.trna281-…	0.374667	0.899201	0.524534	0.4496	0	0.149867	0.0749334	0.674401	-1.38637	0.0292546	0.935584
GCCGAAATAGCTCAGTTGGGAGA	5-tRF	6	tRNA-Phe-GAA-1-4|chr14.trna204-PheGAA@1.23.23 tRNA-Phe-GAA-1-2|chr10.trna427-PheGAA@1.23.23 tRNA-Phe-GAA-1-3|chr13.trna25-PheGAA@1.23.23 tRNA-Phe-GAA-1-5|chr19.trna46-PheGAA@1.23.23 tRNA-Phe-GAA-1-1|chr5.trna587-PheGAA@1.23.23 tRNA-Phe-GAA-3-1|chr13.trna480-PheGAA@1.23.23	0.299734	3.29707	0.599467	0.599467	0.0749334	0.299734	0.4496	0.899201	-1.38689	0.0471584	1
TGAAATCCAATGGGGTCTCCCCGCGCAGGTTCGAACCCTGCTCGCTGCGCCA	3-tRH	1	tRNA-Ser-TGA-1-1|chr10.trna488-SerTGA@34.85.52	0.2248	1.04907	0.374667	0.749334	0.149867	0.149867	0.2248	0.299734	-1.38725	0.0452449	1
TCGAGTCCCACCTGGGGTGCCA	3-tRF	2	tRNA-Arg-CCT-2-1|chr11.trna527-ArgCCT@55.76.22 tRNA-Arg-CCT-2-2|chrX.trna120-ArgCCT@55.76.22	1.5736	1.27387	0.674401	1.3488	0.2248	0.149867	0.524534	0.899201	-1.39156	0.00683258	0.485037
GGCTAGCTCAGTCGGTAGAGCATGGGACTCTTAATCC	i-tRF	2	tRNA-Lys-CTT-2-1|chr9.trna442-LysCTT@5.41.37 tRNA-Lys-CTT-2-2|chr12.trna372-LysCTT@5.41.37	0.4496	1.04907	0.2248	0.524534	0.0749334	0.149867	0.299734	0.2248	-1.39655	0.0414327	1
AGAAGATTGAGGGTTCGAGTCCCTTCGTGGTCGCCA	3-tRF	2	tRNA-Arg-TCG-2-1|chr11.trna453-ArgTCG@41.76.36 tRNA-Arg-CCG-1-1|chr13.trna488-ArgCCG@41.76.36	3.89654	4.12134	3.1472	4.34614	1.7984	0.599467	0.824268	2.248	-1.39816	0.00614841	0.45086
TCCCTGGTGGTCTAGTGG	5-tRF	14	tRNA-Glu-TTC-3-2|chr3.trna347-GluTTC@1.18.18 tRNA-Glu-TTC-3-1|chr3.trna131-GluTTC@1.18.18 tRNA-Glu-CTC-4-1|chr12.trna408-GluCTC@1.18.18 tRNA-Glu-CTC-1-1|chr1.trna448-GluCTC@1.18.18 tRNA-Glu-CTC-1-8|chr11.trna846-GluCTC@1.18.18 tRNA-Glu-CTC-1-4|chr1.trna299-GluCTC@1.18.18 tRNA-Glu-CTC-1-7|chr10.trna38-GluCTC@1.18.18 tRNA-Glu-CTC-1-9|chr13.trna492-GluCTC@1.18.18 tRNA-Glu-CTC-1-3|chr1.trna442-GluCTC…	5.39521	6.06961	1.19893	4.42107	0.524534	0.599467	2.0232	3.07227	-1.40044	0.00495229	0.395427
GTTCGAGTCCCATCTGGGTCGCCA	3-tRF	1	tRNA-Arg-CCG-3-1|chr11.trna418-ArgCCG@53.76.24	2.17307	6.21947	1.72347	2.248	0.599467	0.824268	1.124	1.72347	-1.40174	0.00318796	0.307726
CCTGGGTTCGATCCCCAGCATCTCCACCA	3-tRF	1	tRNA-Ala-AGC-3-1|chr13.trna36-AlaAGC@47.75.29	0.899201	1.27387	0.599467	0.749334	0.299734	0.149867	0.0749334	0.749334	-1.40638	0.0162782	0.735213
TTCGACTCCTACCTGGCTCGCCA	3-tRF	1	tRNA-Arg-ACG-2-1|chr3.trna477-ArgACG@54.76.23	0.674401	0.674401	0.4496	0.674401	0	0.2248	0.2248	0.4496	-1.40641	0.0257255	0.880341
GCATTGGTGGTTCAGTGGTAGAATTC	5-tRF	12	tRNA-Gly-GCC-2-6|chr11.trna797-GlyGCC@1.26.26 tRNA-Gly-GCC-2-2|chr2.trna742-GlyGCC@1.26.26 tRNA-Gly-GCC-2-7|chr13.trna42-GlyGCC@1.26.26 tRNA-Gly-GCC-2-8|chr13.trna74-GlyGCC@1.26.26 tRNA-Gly-GCC-2-3|chr3.trna408-GlyGCC@1.26.26 tRNA-Gly-GCC-2-5|chr8.trna383-GlyGCC@1.26.26 tRNA-Gly-GCC-2-1|chr1.trna290-GlyGCC@1.26.26 tRNA-Gly-GCC-2-4|chr8.trna384-GlyGCC@1.26.26 tRNA-Gly-GCC-4-1|chr8.trna247-GlyGCC@1…	3.67174	11.8395	2.6976	4.7208	1.7984	1.64854	1.3488	2.39787	-1.40851	0.003694	0.333336
TGGTGGTTCAGTGGTAGAATTCTCGCCTGC	i-tRF	10	tRNA-Gly-GCC-2-1|chr1.trna290-GlyGCC@5.34.30 tRNA-Gly-GCC-2-4|chr8.trna384-GlyGCC@5.34.30 tRNA-Gly-GCC-4-1|chr8.trna247-GlyGCC@5.34.30 tRNA-Gly-GCC-3-1|chr1.trna612-GlyGCC@5.34.30 tRNA-Gly-GCC-2-6|chr11.trna797-GlyGCC@5.34.30 tRNA-Gly-GCC-2-2|chr2.trna742-GlyGCC@5.34.30 tRNA-Gly-GCC-2-7|chr13.trna42-GlyGCC@5.34.30 tRNA-Gly-GCC-2-8|chr13.trna74-GlyGCC@5.34.30 tRNA-Gly-GCC-2-3|chr3.trna408-GlyGCC@5…	0.599467	1.124	0.974134	1.94827	0.4496	0.299734	0.4496	0.374667	-1.40869	0.0208555	0.83372
GTGGTTCAGTGGTAGAATTCTCGCCT	i-tRF	14	tRNA-Gly-GCC-1-3|chr1.trna296-GlyGCC@7.32.26 tRNA-Gly-GCC-1-1|chr1.trna292-GlyGCC@7.32.26 tRNA-Gly-GCC-1-2|chr1.trna294-GlyGCC@7.32.26 tRNA-Gly-GCC-4-1|chr8.trna247-GlyGCC@7.32.26 tRNA-Gly-GCC-3-1|chr1.trna612-GlyGCC@7.32.26 tRNA-Gly-CCC-5-1|chr3.trna127-GlyCCC@7.32.26 tRNA-Gly-GCC-2-6|chr11.trna797-GlyGCC@7.32.26 tRNA-Gly-GCC-2-2|chr2.trna742-GlyGCC@7.32.26 tRNA-Gly-GCC-2-7|chr13.trna42-GlyGCC@7…	1.3488	1.42373	0.149867	1.42373	0.374667	0.299734	0.299734	0.374667	-1.40876	0.0339205	0.971906
TCGACTCCTACCTGGCTCGCCA	3-tRF	1	tRNA-Arg-ACG-2-1|chr3.trna477-ArgACG@55.76.22	1.27387	1.49867	0.4496	0.899201	0.149867	0.2248	0.4496	0.599467	-1.41385	0.00829143	0.545718
ACACGCAGAAGGTCCTGGGTTCGAGCCCCAGTGGAACCACCA	3-tRH	3	tRNA-Val-TAC-1-1|chr19.trna49-ValTAC@35.76.42 tRNA-Val-TAC-1-2|chr19.trna50-ValTAC@35.76.42 tRNA-Val-TAC-1-3|chrX.trna189-ValTAC@35.76.42	4.87067	8.99201	1.94827	7.34347	1.124	1.04907	1.27387	5.02054	-1.4217	0.0025547	0.26451
TCCCTGGTGGTCTAGTGGTTAGGATTC	5-tRF	9	tRNA-Glu-CTC-1-4|chr1.trna299-GluCTC@1.27.27 tRNA-Glu-CTC-1-7|chr10.trna38-GluCTC@1.27.27 tRNA-Glu-CTC-1-9|chr13.trna492-GluCTC@1.27.27 tRNA-Glu-CTC-1-3|chr1.trna442-GluCTC@1.27.27 tRNA-Glu-CTC-1-5|chr3.trna338-GluCTC@1.27.27 tRNA-Glu-CTC-1-2|chr1.trna445-GluCTC@1.27.27 tRNA-Glu-CTC-1-6|chr3.trna143-GluCTC@1.27.27 tRNA-Glu-CTC-1-1|chr1.trna448-GluCTC@1.27.27 tRNA-Glu-CTC-1-8|chr11.trna846-GluCTC@…	4.79574	11.9144	1.19893	3.89654	0.524534	2.32294	0.899201	3.44694	-1.42186	0.0144111	0.715784
ATTCATGTCGAATTGCAAATTCGAAGGTGTAGAGAAATCTCTACTAAGACTTCCA	3-tRF	1	trnaMT-Cys-GCA-MT10|chrMT.10-CysGCA@15.69.55	4.94561	3.29707	0.524534	4.87067	0.4496	0.599467	1.124	2.77254	-1.42406	0.0121326	0.655512
GGATCGAAACCATCCTCTGCTACCA	3-tRF	8	tRNA-iMet-CAT-1-5|chr13.trna72-MetCAT@51.75.25 tRNA-iMet-CAT-1-4|chr13.trna54-MetCAT@51.75.25 tRNA-iMet-CAT-1-1|chr3.trna363-MetCAT@51.75.25 tRNA-iMet-CAT-1-3|chr13.trna476-MetCAT@51.75.25 tRNA-iMet-CAT-1-6|chr13.trna75-MetCAT@51.75.25 tRNA-iMet-CAT-1-2|chr13.trna43-MetCAT@51.75.25 tRNA-iMet-CAT-1-7|chr13.trna441-MetCAT@51.75.25 tRNA-iMet-CAT-2-1|chr15.trna384-MetCAT@51.75.25	0.974134	1.64854	0.974134	0.899201	0.149867	0.149867	0.374667	1.04907	-1.42417	0.00854236	0.550439
TCCCTGGTGGTCTAGTGGTTAGGA	5-tRF	11	tRNA-Glu-CTC-1-8|chr11.trna846-GluCTC@1.24.24 tRNA-Glu-CTC-1-4|chr1.trna299-GluCTC@1.24.24 tRNA-Glu-CTC-1-7|chr10.trna38-GluCTC@1.24.24 tRNA-Glu-CTC-1-9|chr13.trna492-GluCTC@1.24.24 tRNA-Glu-CTC-1-3|chr1.trna442-GluCTC@1.24.24 tRNA-Glu-CTC-1-5|chr3.trna338-GluCTC@1.24.24 tRNA-Glu-CTC-1-2|chr1.trna445-GluCTC@1.24.24 tRNA-Glu-CTC-1-6|chr3.trna143-GluCTC@1.24.24 tRNA-Glu-CTC-2-1|chr17.trna299-GluCTC…	1.27387	3.97147	0.299734	0.524534	0.0749334	0.4496	0.4496	1.04907	-1.42843	0.0372739	1
CGGCTAGCTCAGTCGGTAGAGCATGAGACTCTTAATCTC	i-tRF	7	tRNA-Lys-CTT-3-1|chr3.trna136-LysCTT@4.42.39 tRNA-Lys-CTT-3-6|chr17.trna437-LysCTT@4.42.39 tRNA-Lys-CTT-3-7|chr17.trna29-LysCTT@4.42.39 tRNA-Lys-CTT-3-5|chr17.trna27-LysCTT@4.42.39 tRNA-Lys-CTT-3-2|chr3.trna341-LysCTT@4.42.39 tRNA-Lys-CTT-3-4|chr13.trna67-LysCTT@4.42.39 tRNA-Lys-CTT-3-3|chr11.trna895-LysCTT@4.42.39	3.44694	6.74401	0.524534	2.09814	0.674401	1.124	0.4496	1.72347	-1.43009	0.0159871	0.730403
CATTCTTGCGACCCGGGTTCGATTCCCGGGCGGCGCACC	3-tRH	2	tRNA-Gly-CCC-1-2|chr17.trna43-GlyCCC@35.73.39 tRNA-Gly-CCC-1-1|chr6.trna135-GlyCCC@35.73.39	3.44694	2.9224	1.124	3.22214	0.4496	0.4496	0.599467	2.54774	-1.43036	0.00331151	0.31391
TTTGACTGCAGATCAAGAGGTCCCTGGT	i-tRF	41	tRNA-Cys-GCA-4-17|chr6.trna79-CysGCA@26.53.28 tRNA-Cys-GCA-4-13|chr6.trna449-CysGCA@26.53.28 tRNA-Cys-GCA-4-5|chr6.trna71-CysGCA@26.53.28 tRNA-Cys-GCA-4-10|chr6.trna453-CysGCA@26.53.28 tRNA-Cys-GCA-4-20|chr6.trna440-CysGCA@26.53.28 tRNA-Cys-GCA-4-6|chr6.trna73-CysGCA@26.53.28 tRNA-Cys-GCA-4-9|chr6.trna455-CysGCA@26.53.28 tRNA-Cys-GCA-4-2|chr6.trna460-CysGCA@26.53.28 tRNA-Cys-GCA-4-4|chr6.trna459-…	1.42373	1.19893	0.149867	1.3488	0.149867	0.0749334	0.4496	0.749334	-1.43301	0.0226974	0.86362
GACTTCGGATCAGAAGATTGAGGGTTCGAATCCCTTCGTGGTTACCA	3-tRF	1	tRNA-Arg-TCG-4-1|chr13.trna442-ArgTCG@30.76.47	0.674401	0.599467	0.2248	0.4496	0	0.149867	0.149867	0.374667	-1.43327	0.031994	0.946332
CTCCTACCTGGCTCGCCA	3-tRF	1	tRNA-Arg-ACG-2-1|chr3.trna477-ArgACG@59.76.18	1.124	1.3488	0.749334	1.27387	0.2248	0.149867	0.299734	0.974134	-1.43353	0.00647935	0.467295
GAATCCAGCGATCCGAGTTCAAATCTCGGTGGGACCTCCA	3-tRH	7	tRNA-Gln-TTG-3-2|chr13.trna78-GlnTTG@36.75.40 tRNA-Gln-TTG-3-1|chr13.trna77-GlnTTG@36.75.40 tRNA-Gln-TTG-1-1|chr11.trna652-GlnTTG@36.75.40 tRNA-Gln-CTG-4-1|chr3.trna146-GlnCTG@36.75.40 tRNA-Gln-CTG-3-2|chr3.trna346-GlnCTG@36.75.40 tRNA-Gln-CTG-3-3|chr3.trna140-GlnCTG@36.75.40 tRNA-Gln-CTG-3-1|chr3.trna349-GlnCTG@36.75.40	0.524534	1.7984	0.374667	0.824268	0.0749334	0.2248	0.0749334	0.899201	-1.43424	0.024231	0.866156
TAGTGGTGAGTATCCCCGCCTGTCACGCGGGAGACC	i-tRF	13	tRNA-Asp-GTC-1-2|chr1.trna446-AspGTC@13.48.36 tRNA-Asp-GTC-1-13|chr13.trna472-AspGTC@13.48.36 tRNA-Asp-GTC-1-8|chr10.trna379-AspGTC@13.48.36 tRNA-Asp-GTC-1-7|chr5.trna586-AspGTC@13.48.36 tRNA-Asp-GTC-1-12|chr13.trna474-AspGTC@13.48.36 tRNA-Asp-GTC-1-11|chr13.trna48-AspGTC@13.48.36 tRNA-Asp-GTC-1-5|chr1.trna297-AspGTC@13.48.36 tRNA-Asp-GTC-1-10|chr11.trna189-AspGTC@13.48.36 tRNA-Asp-GTC-1-1|chr1.t…	0.824268	0.674401	0.4496	0.674401	0.0749334	0.374667	0.0749334	0.374667	-1.43717	0.0274028	0.90888
CTAAGCCAGGGATTGTGGGTTCGAGTCCCATCTGGGGTGCCA	3-tRH	1	tRNA-Arg-CCT-4-1|chr6.trna49-ArgCCT@35.76.42	5.99467	12.2891	16.6352	18.2088	5.39521	2.09814	6.21947	5.32027	-1.43759	0.0118881	0.650068
GCCGAAATAGCTCAGTTGGGAGAGCGTTAGACTGA	5-tRH	6	tRNA-Phe-GAA-1-5|chr19.trna46-PheGAA@1.35.35 tRNA-Phe-GAA-3-1|chr13.trna480-PheGAA@1.35.35 tRNA-Phe-GAA-1-1|chr5.trna587-PheGAA@1.35.35 tRNA-Phe-GAA-1-4|chr14.trna204-PheGAA@1.35.35 tRNA-Phe-GAA-1-2|chr10.trna427-PheGAA@1.35.35 tRNA-Phe-GAA-1-3|chr13.trna25-PheGAA@1.35.35	7.26854	36.2678	1.19893	10.2659	0.824268	4.34614	4.12134	8.39254	-1.44012	0.0353917	0.985056
AGGGGTTAGAGCACTGGTCT	i-tRF	3	tRNA-Thr-TGT-2-1|chr14.trna79-ThrTGT@14.33.20 tRNA-Thr-TGT-3-1|chr11.trna92-ThrTGT@14.33.20 tRNA-Thr-TGT-3-2|chr14.trna312-ThrTGT@14.33.20	0.299734	0.599467	0.374667	0.4496	0	0.149867	0.149867	0.299734	-1.44108	0.0331499	0.959379
GCATGGGTGGTTCAGTGGTAGAATTCTCGCCTGCCACGCGGGA	5-tRF	3	tRNA-Gly-GCC-1-3|chr1.trna296-GlyGCC@1.43.43 tRNA-Gly-GCC-1-1|chr1.trna292-GlyGCC@1.43.43 tRNA-Gly-GCC-1-2|chr1.trna294-GlyGCC@1.43.43	0.749334	0.4496	0.2248	0.749334	0	0.2248	0.149867	0.374667	-1.44139	0.0308571	0.943684
GGTCCCATGGTGTAATGGTTAGCACTCTGGACTTTGAATCCAGCGATCCGAGTT	5-tRF	1	tRNA-Gln-TTG-1-1|chr11.trna652-GlnTTG@1.54.54	1.27387	1.5736	0.299734	1.27387	0	0.2248	0.4496	0.899201	-1.44287	0.0158346	0.730403
GCAGATCAAGAGGTCCCTGGTTCAAATCCAGGTGCCCCCTCCA	3-tRH	35	tRNA-Cys-GCA-16-1|chr6.trna462-CysGCA@33.75.43 tRNA-Cys-GCA-4-21|chr6.trna84-CysGCA@33.75.43 tRNA-Cys-GCA-4-14|chr6.trna77-CysGCA@33.75.43 tRNA-Cys-GCA-4-3|chr6.trna70-CysGCA@33.75.43 tRNA-Cys-GCA-4-1|chr6.trna68-CysGCA@33.75.43 tRNA-Cys-GCA-4-17|chr6.trna79-CysGCA@33.75.43 tRNA-Cys-GCA-4-13|chr6.trna449-CysGCA@33.75.43 tRNA-Cys-GCA-4-5|chr6.trna71-CysGCA@33.75.43 tRNA-Cys-GCA-4-10|chr6.trna453-C…	1.04907	1.7984	0.749334	0.749334	0.4496	0.2248	0.2248	0.524534	-1.44803	0.0123606	0.663302
GGTAGAGCATGGGACTCTTAATCCCAGGGTCGTGGGT	i-tRF	2	tRNA-Lys-CTT-2-1|chr9.trna442-LysCTT@18.54.37 tRNA-Lys-CTT-2-2|chr12.trna372-LysCTT@18.54.37	1.64854	1.19893	0.374667	1.64854	0.149867	0.2248	0.599467	0.674401	-1.44976	0.010442	0.602273
GTGGTTAGGATTCGGCGCTCTCACCGC	i-tRF	9	tRNA-Glu-CTC-1-9|chr13.trna492-GluCTC@15.41.27 tRNA-Glu-CTC-1-3|chr1.trna442-GluCTC@15.41.27 tRNA-Glu-CTC-1-5|chr3.trna338-GluCTC@15.41.27 tRNA-Glu-CTC-1-2|chr1.trna445-GluCTC@15.41.27 tRNA-Glu-CTC-1-6|chr3.trna143-GluCTC@15.41.27 tRNA-Glu-CTC-1-1|chr1.trna448-GluCTC@15.41.27 tRNA-Glu-CTC-1-8|chr11.trna846-GluCTC@15.41.27 tRNA-Glu-CTC-1-4|chr1.trna299-GluCTC@15.41.27 tRNA-Glu-CTC-1-7|chr10.trna38…	1.04907	6.44427	0.4496	2.6976	0.599467	0.824268	0.674401	0.974134	-1.45116	0.0231435	0.866156
CCTGGTTCAATCCCGGGTTTCGGCACCA	3-tRF	1	tRNA-Phe-GAA-3-1|chr13.trna480-PheGAA@49.76.28	2.39787	2.99734	2.54774	3.22214	0.599467	0.599467	0.899201	2.09814	-1.45173	0.0011737	0.166669
TCGAGTCCCATCTGGGGTGCCA	3-tRF	1	tRNA-Arg-CCT-4-1|chr6.trna49-ArgCCT@55.76.22	0.974134	1.94827	0.2248	0.974134	0	0.2248	0.599467	0.524534	-1.4533	0.0231885	0.866156
GGACTGTAGATCCTTAGGTCGCTGGTTCGACTCCGGCTCGAAGGACCA	3-tRF	1	tRNA-Tyr-GTA-4-1|chr3.trna9-TyrGTA@29.76.48	0.374667	1.04907	0.2248	0.599467	0	0.299734	0	0.4496	-1.47279	0.048505	1
GACTCTGAATCCAGCGACCCGAGTTCAAATCTCGGTGGGACCTCCA	3-tRF	1	tRNA-Gln-CTG-1-1|chr13.trna51-GlnCTG@30.75.46	0.749334	0.374667	0.299734	0.749334	0.0749334	0.149867	0.0749334	0.4496	-1.47472	0.0281715	0.924288
CAGATCAAGAGGTCCCCGGT	i-tRF	6	tRNA-Cys-GCA-8-1|chr6.trna454-CysGCA@34.53.20 tRNA-Cys-GCA-3-1|chr6.trna65-CysGCA@34.53.20 tRNA-Cys-GCA-3-3|chr11.trna626-CysGCA@34.53.20 tRNA-Cys-GCA-3-2|chr11.trna345-CysGCA@34.53.20 tRNA-Cys-GCA-7-1|chr6.trna457-CysGCA@34.53.20 tRNA-Cys-GCA-3-4|chr11.trna625-CysGCA@34.53.20	17.3096	15.8859	9.29174	22.7048	3.52187	3.89654	4.64587	10.9403	-1.47549	9.25479e-05	0.0314828
GCATTGGTGGTTCAGTGGTAGAATTCTCGCCTGC	5-tRH	10	tRNA-Gly-GCC-2-5|chr8.trna383-GlyGCC@1.34.34 tRNA-Gly-GCC-2-1|chr1.trna290-GlyGCC@1.34.34 tRNA-Gly-GCC-2-4|chr8.trna384-GlyGCC@1.34.34 tRNA-Gly-GCC-2-6|chr11.trna797-GlyGCC@1.34.34 tRNA-Gly-GCC-2-2|chr2.trna742-GlyGCC@1.34.34 tRNA-Gly-GCC-2-7|chr13.trna42-GlyGCC@1.34.34 tRNA-Gly-GCC-2-8|chr13.trna74-GlyGCC@1.34.34 tRNA-Gly-GCC-2-3|chr3.trna408-GlyGCC@1.34.34 tRNA-Gly-GCC-4-1|chr8.trna247-GlyGCC@1…	603.738	736.52	821.645	1509.98	283.623	197.375	310.224	493.137	-1.48293	0.00117391	0.166669
GGCTCGTTGGTCTAGGGGTATGATTCTCGC	5-tRF	13	tRNA-Pro-CGG-1-1|chr1.trna460-ProCGG@1.30.30 tRNA-Pro-CGG-1-3|chr17.trna28-ProCGG@1.30.30 tRNA-Pro-CGG-1-2|chr11.trna188-ProCGG@1.30.30 tRNA-Pro-TGG-2-1|chr3.trna39-ProTGG@1.30.30 tRNA-Pro-TGG-2-2|chr11.trna93-ProTGG@1.30.30 tRNA-Pro-TGG-2-4|chr17.trna433-ProTGG@1.30.30 tRNA-Pro-TGG-2-3|chr14.trna81-ProTGG@1.30.30 tRNA-Pro-AGG-1-3|chr6.trna15-ProAGG@1.30.30 tRNA-Pro-AGG-1-6|chr14.trna313-ProAGG@1…	667.507	599.018	142.823	819.322	112.175	137.128	137.128	346.867	-1.4837	0.000724802	0.120779
GAGGGTTCGAGTCCCTTCGTGGTCGC	3-tRF	2	tRNA-Arg-CCG-1-1|chr13.trna488-ArgCCG@49.74.26 tRNA-Arg-TCG-2-1|chr11.trna453-ArgTCG@49.74.26	4.57094	2.17307	1.04907	3.07227	0.899201	0.2248	1.124	1.19893	-1.48679	0.00743307	0.513179
GTCTAGGGGTATGATTCTCGC	i-tRF	14	tRNA-Pro-AGG-1-1|chr1.trna281-ProAGG@10.30.21 tRNA-Pro-AGG-1-2|chr3.trna40-ProAGG@10.30.21 tRNA-Pro-AGG-1-5|chr13.trna451-ProAGG@10.30.21 tRNA-Pro-AGG-1-4|chr7.trna454-ProAGG@10.30.21 tRNA-Pro-AGG-1-3|chr6.trna15-ProAGG@10.30.21 tRNA-Pro-AGG-1-6|chr14.trna313-ProAGG@10.30.21 tRNA-Pro-AGG-3-1|chr3.trna415-ProAGG@10.30.21 tRNA-Pro-CGG-1-2|chr11.trna188-ProCGG@10.30.21 tRNA-Pro-CGG-1-1|chr1.trna460-…	0.299734	0.299734	0.2248	0.749334	0.0749334	0.0749334	0.0749334	0.299734	-1.48703	0.0375524	1
GTTTCCGTAGTGTAGTGGTTATCACGCTCGCCT	5-tRH	1	tRNA-Val-CAC-1-1|chr13.trna62-ValCAC@1.33.33	1.64854	0.824268	0.149867	0.974134	0.2248	0	0.299734	0.674401	-1.48761	0.0287163	0.933522
TGGCCTCCTAAGCCAGGGATTGTGG	i-tRF	5	tRNA-Arg-CCT-1-1|chr11.trna452-ArgCCT@28.52.25 tRNA-Arg-CCT-2-2|chrX.trna120-ArgCCT@28.52.25 tRNA-Arg-CCT-2-1|chr11.trna527-ArgCCT@28.52.25 tRNA-Arg-CCT-4-1|chr6.trna49-ArgCCT@28.52.25 tRNA-Arg-CCT-3-1|chr17.trna432-ArgCCT@28.52.25	0.374667	0.299734	0.374667	0.749334	0.0749334	0.0749334	0.2248	0.2248	-1.49238	0.0474155	1
GCATGGGTGGTTCAGTGGTAGAATTCTCGCCTGC	5-tRH	3	tRNA-Gly-GCC-1-2|chr1.trna294-GlyGCC@1.34.34 tRNA-Gly-GCC-1-3|chr1.trna296-GlyGCC@1.34.34 tRNA-Gly-GCC-1-1|chr1.trna292-GlyGCC@1.34.34	171.972	137.053	82.127	275.23	41.588	43.2366	36.6424	102.809	-1.4926	0.000383266	0.077671
GGCTCGTTGGTCTAGGGGTATGATTCTCGCTTCGGGTGCGAGAGGTCCCGGGT	5-tRF	3	tRNA-Pro-CGG-1-3|chr17.trna28-ProCGG@1.53.53 tRNA-Pro-CGG-1-2|chr11.trna188-ProCGG@1.53.53 tRNA-Pro-CGG-1-1|chr1.trna460-ProCGG@1.53.53	35.2936	48.4819	26.976	88.7212	11.0152	17.0099	18.8832	13.3381	-1.49776	0.00132961	0.177624
GGCCGTGATCGTATAGTGGTTAGTACTCTGCGTTG	5-tRH	8	tRNA-His-GTG-2-2|chr2.trna600-HisGTG@0.34.35 tRNA-His-GTG-2-1|chr2.trna601-HisGTG@0.34.35 tRNA-His-GTG-2-5|chr3.trna139-HisGTG@0.34.35 tRNA-His-GTG-2-8|chr4.trna704-HisGTG@0.34.35 tRNA-His-GTG-2-3|chr2.trna237-HisGTG@0.34.35 tRNA-His-GTG-2-4|chr3.trna135-HisGTG@0.34.35 tRNA-His-GTG-2-7|chr3.trna340-HisGTG@0.34.35 tRNA-His-GTG-2-6|chr3.trna344-HisGTG@0.34.35	0.974134	1.124	0.0749334	0.524534	0	0.149867	0.149867	0.599467	-1.49824	0.0380808	1
TGGTCTAGTGGTTAGGATTCGGCGCTCT	i-tRF	9	tRNA-Glu-CTC-1-3|chr1.trna442-GluCTC@8.35.28 tRNA-Glu-CTC-1-5|chr3.trna338-GluCTC@8.35.28 tRNA-Glu-CTC-1-2|chr1.trna445-GluCTC@8.35.28 tRNA-Glu-CTC-1-6|chr3.trna143-GluCTC@8.35.28 tRNA-Glu-CTC-1-1|chr1.trna448-GluCTC@8.35.28 tRNA-Glu-CTC-1-8|chr11.trna846-GluCTC@8.35.28 tRNA-Glu-CTC-1-4|chr1.trna299-GluCTC@8.35.28 tRNA-Glu-CTC-1-7|chr10.trna38-GluCTC@8.35.28 tRNA-Glu-CTC-1-9|chr13.trna492-GluCTC@…	2.54774	1.49867	0.974134	2.77254	0.2248	0.374667	1.04907	0.974134	-1.50157	0.00345747	0.320079
TGGTCTTGTAAACCAGGGGTCGCGAGTT	i-tRF	3	tRNA-Thr-TGT-3-2|chr14.trna312-ThrTGT@28.55.28 tRNA-Thr-TGT-2-1|chr14.trna79-ThrTGT@28.55.28 tRNA-Thr-TGT-3-1|chr11.trna92-ThrTGT@28.55.28	0.374667	0.4496	0.2248	0.599467	0.0749334	0.149867	0.0749334	0.2248	-1.50264	0.0494212	1
CCGTGATCGTATAGTGGTTAGTACTCTGC	i-tRF	8	tRNA-His-GTG-2-6|chr3.trna344-HisGTG@2.30.29 tRNA-His-GTG-2-2|chr2.trna600-HisGTG@2.30.29 tRNA-His-GTG-2-1|chr2.trna601-HisGTG@2.30.29 tRNA-His-GTG-2-5|chr3.trna139-HisGTG@2.30.29 tRNA-His-GTG-2-8|chr4.trna704-HisGTG@2.30.29 tRNA-His-GTG-2-3|chr2.trna237-HisGTG@2.30.29 tRNA-His-GTG-2-4|chr3.trna135-HisGTG@2.30.29 tRNA-His-GTG-2-7|chr3.trna340-HisGTG@2.30.29	2.77254	1.49867	0.4496	3.29707	0.374667	0.374667	0.299734	1.72347	-1.5067	0.0115616	0.639948
GAAGATTGAGGGTTCGAGTCCCTTCGTGGTCGCCA	3-tRF	2	tRNA-Arg-CCG-1-1|chr13.trna488-ArgCCG@42.76.35 tRNA-Arg-TCG-2-1|chr11.trna453-ArgTCG@42.76.35	5.91974	6.51921	5.39521	7.41841	1.7984	1.72347	2.09814	2.6976	-1.50674	0.000273916	0.0652064
TCGGTAGAGCATGGGACTCT	i-tRF	2	tRNA-Lys-CTT-2-2|chr12.trna372-LysCTT@16.35.20 tRNA-Lys-CTT-2-1|chr9.trna442-LysCTT@16.35.20	1.3488	0.749334	0.749334	2.09814	0.149867	0.2248	0.524534	0.824268	-1.5072	0.00747214	0.513179
GGCCGGTTAGCTCAGTTGGTTAGAGCGTGGTGC	5-tRH	8	tRNA-Ile-AAT-1-8|chr13.trna450-IleAAT@1.33.33 tRNA-Ile-AAT-1-1|chr11.trna185-IleAAT@1.33.33 tRNA-Ile-AAT-1-5|chr13.trna481-IleAAT@1.33.33 tRNA-Ile-AAT-1-7|chr13.trna462-IleAAT@1.33.33 tRNA-Ile-AAT-1-4|chr13.trna482-IleAAT@1.33.33 tRNA-Ile-AAT-1-6|chr13.trna56-IleAAT@1.33.33 tRNA-Ile-AAT-1-3|chr12.trna211-IleAAT@1.33.33 tRNA-Ile-AAT-1-2|chr11.trna801-IleAAT@1.33.33	1.3488	2.248	0.524534	1.27387	0.0749334	0.299734	0.674401	0.674401	-1.51886	0.00596568	0.441663
TGGGTTCGAGTCCCATCTGGGGTGCCA	3-tRF	1	tRNA-Arg-CCT-4-1|chr6.trna49-ArgCCT@50.76.27	0.749334	0.674401	1.04907	0.524534	0.149867	0	0.674401	0.2248	-1.51906	0.0408307	1
GGTCGCAGTCTCCCCTGGAGGCGTGGGTTCGAATCCCACTTCTGACACCA	3-tRH	3	tRNA-Leu-CAG-2-2|chr8.trna190-LeuCAG@37.86.50 tRNA-Leu-CAG-2-3|chr8.trna437-LeuCAG@37.86.50 tRNA-Leu-CAG-2-1|chr1.trna289-LeuCAG@37.86.50	0.374667	2.99734	0.299734	0.524534	0.2248	0.149867	0.2248	0.674401	-1.52229	0.037521	1
GGTATGATTCTCGCTTCGGGTGCGAGAGGTCCCGGGT	i-tRF	3	tRNA-Pro-CGG-1-3|chr17.trna28-ProCGG@17.53.37 tRNA-Pro-CGG-1-2|chr11.trna188-ProCGG@17.53.37 tRNA-Pro-CGG-1-1|chr1.trna460-ProCGG@17.53.37	0.749334	1.64854	0.2248	0.899201	0	0.299734	0.2248	0.599467	-1.5243	0.0148019	0.727038
GGCTCGTTGGTCTAGGGGTATGATTCTCGCTTAG	5-tRH	6	tRNA-Pro-AGG-1-2|chr3.trna40-ProAGG@1.34.34 tRNA-Pro-AGG-1-5|chr13.trna451-ProAGG@1.34.34 tRNA-Pro-AGG-1-4|chr7.trna454-ProAGG@1.34.34 tRNA-Pro-AGG-1-3|chr6.trna15-ProAGG@1.34.34 tRNA-Pro-AGG-1-6|chr14.trna313-ProAGG@1.34.34 tRNA-Pro-AGG-1-1|chr1.trna281-ProAGG@1.34.34	0.4496	0.374667	0.149867	0.2248	0	0.149867	0	0.2248	-1.5264	0.044877	1
CACGCGGGAGGCCCGGGTTCGGTTCCCGGCCAATGCACCA	3-tRH	1	tRNA-Gly-GCC-4-1|chr8.trna247-GlyGCC@35.74.40	0.599467	0.524534	0.4496	0.749334	0.149867	0.0749334	0.2248	0.299734	-1.53182	0.0184741	0.793635
GGCCGGTTAGCTCAGTTGGTTAGA	5-tRF	11	tRNA-Ile-AAT-1-3|chr12.trna211-IleAAT@1.24.24 tRNA-Ile-AAT-1-2|chr11.trna801-IleAAT@1.24.24 tRNA-Ile-AAT-1-8|chr13.trna450-IleAAT@1.24.24 tRNA-Ile-AAT-1-1|chr11.trna185-IleAAT@1.24.24 tRNA-Ile-AAT-1-5|chr13.trna481-IleAAT@1.24.24 tRNA-Ile-AAT-1-7|chr13.trna462-IleAAT@1.24.24 tRNA-Ile-AAT-1-4|chr13.trna482-IleAAT@1.24.24 tRNA-Ile-AAT-1-6|chr13.trna56-IleAAT@1.24.24 tRNA-Ile-AAT-3-1|chr13.trna64-Il…	0.974134	4.496	0.2248	0.899201	0.149867	0.4496	0.599467	0.674401	-1.53552	0.0261929	0.88506
GTCGGTAGAGCATGAGACTCTTAATCTCAGGGTCGTGGGT	i-tRF	7	tRNA-Lys-CTT-3-3|chr11.trna895-LysCTT@15.54.40 tRNA-Lys-CTT-3-1|chr3.trna136-LysCTT@15.54.40 tRNA-Lys-CTT-3-6|chr17.trna437-LysCTT@15.54.40 tRNA-Lys-CTT-3-7|chr17.trna29-LysCTT@15.54.40 tRNA-Lys-CTT-3-5|chr17.trna27-LysCTT@15.54.40 tRNA-Lys-CTT-3-2|chr3.trna341-LysCTT@15.54.40 tRNA-Lys-CTT-3-4|chr13.trna67-LysCTT@15.54.40	0.599467	0.524534	0.149867	0.824268	0	0.0749334	0.2248	0.374667	-1.54259	0.0330391	0.959049
ATGGATAAGGCGTCTGACTTCGGATCAGAAGATTGAGGGT	i-tRF	3	tRNA-Arg-TCG-3-2|chr13.trna443-ArgTCG@15.54.40 tRNA-Arg-TCG-2-1|chr11.trna453-ArgTCG@15.54.40 tRNA-Arg-TCG-3-1|chr13.trna39-ArgTCG@15.54.40	0.4496	1.19893	0.899201	1.27387	0.0749334	0.2248	0.524534	0.4496	-1.54275	0.0107274	0.607432
TCGACTCCTGGCTGGCTC	i-tRF	5	tRNA-Arg-ACG-1-2|chr13.trna445-ArgACG@55.72.18 tRNA-Arg-ACG-3-2|chr13.trna467-ArgACG@55.72.18 tRNA-Arg-ACG-3-1|chr9.trna327-ArgACG@55.72.18 tRNA-Arg-ACG-1-3|chr14.trna89-ArgACG@55.72.18 tRNA-Arg-ACG-1-1|chr13.trna447-ArgACG@55.72.18	0.2248	0.974134	0.149867	0.374667	0.0749334	0.0749334	0.0749334	0.299734	-1.54298	0.0424497	1
GACCGGGGTTCGATTCCCCGACGGGGAGC	3-tRF	13	tRNA-Asp-GTC-1-5|chr1.trna297-AspGTC@45.73.29 tRNA-Asp-GTC-1-10|chr11.trna189-AspGTC@45.73.29 tRNA-Asp-GTC-1-1|chr1.trna450-AspGTC@45.73.29 tRNA-Asp-GTC-1-4|chr1.trna440-AspGTC@45.73.29 tRNA-Asp-GTC-1-6|chr5.trna588-AspGTC@45.73.29 tRNA-Asp-GTC-1-9|chr11.trna29-AspGTC@45.73.29 tRNA-Asp-GTC-1-3|chr1.trna443-AspGTC@45.73.29 tRNA-Asp-GTC-1-2|chr1.trna446-AspGTC@45.73.29 tRNA-Asp-GTC-1-13|chr13.trna4…	0.524534	1.27387	0.0749334	0.374667	0	0	0.149867	0.599467	-1.54367	0.0494996	1
TCGAACCCCACTCCTGGTACCA	3-tRF	1	tRNA-Leu-TAA-2-1|chr10.trna582-LeuTAA@65.86.22	3.372	4.496	1.49867	2.248	0.749334	0.824268	0.674401	1.27387	-1.54674	0.000704752	0.119322
ACTTTTATAGGATAATAGTAATCCATTGGTCTT	5-tRH	1	trnaMT-Leu-TAG-MT19|chrMT.19-LeuTAG@0.32.33	0.524534	0.674401	0.149867	0.299734	0	0.0749334	0.0749334	0.374667	-1.5474	0.0369807	0.999016
AGGTCCCTGGTTCAATCCCGGGTTTCGGCACCA	3-tRF	1	tRNA-Phe-GAA-3-1|chr13.trna480-PheGAA@44.76.33	4.34614	2.9224	0.674401	2.77254	0.2248	0.749334	0.974134	1.42373	-1.54975	0.00293487	0.292204
GACTTCGGATCAGAAGATTGAGGGTTC	i-tRF	4	tRNA-Arg-TCG-4-1|chr13.trna442-ArgTCG@30.56.27 tRNA-Arg-TCG-3-1|chr13.trna39-ArgTCG@30.56.27 tRNA-Arg-TCG-3-2|chr13.trna443-ArgTCG@30.56.27 tRNA-Arg-TCG-2-1|chr11.trna453-ArgTCG@30.56.27	0.974134	3.372	1.27387	1.94827	0.374667	0.749334	0.149867	1.124	-1.55383	0.00694264	0.491747
CTGCAGATCAAGAGGTCCCCGGTT	i-tRF	6	tRNA-Cys-GCA-8-1|chr6.trna454-CysGCA@31.54.24 tRNA-Cys-GCA-3-1|chr6.trna65-CysGCA@31.54.24 tRNA-Cys-GCA-3-3|chr11.trna626-CysGCA@31.54.24 tRNA-Cys-GCA-3-2|chr11.trna345-CysGCA@31.54.24 tRNA-Cys-GCA-7-1|chr6.trna457-CysGCA@31.54.24 tRNA-Cys-GCA-3-4|chr11.trna625-CysGCA@31.54.24	0.4496	0.4496	0.149867	0.674401	0	0.2248	0.0749334	0.2248	-1.55564	0.0499916	1
CCCCGCGCAGGTTCGAACCCTGCTCGCTGCGCCA	3-tRF	1	tRNA-Ser-TGA-1-1|chr10.trna488-SerTGA@52.85.34	3.07227	9.96614	1.27387	1.49867	0.299734	0.824268	1.5736	2.17307	-1.55668	0.0093182	0.568462
TTCGAGTCCCTTCGTGGTCGCCA	3-tRF	3	tRNA-Arg-TCG-2-1|chr11.trna453-ArgTCG@54.76.23 tRNA-Arg-CCG-1-1|chr13.trna488-ArgCCG@54.76.23 tRNA-Arg-CCG-2-1|chr17.trna431-ArgCCG@54.76.23	1.72347	3.1472	1.27387	2.248	0.824268	0.374667	0.299734	1.04907	-1.55718	0.00322877	0.309776
AGGTCGATGGATCGAAACCATCCTCTGCTACCA	3-tRF	8	tRNA-iMet-CAT-1-5|chr13.trna72-MetCAT@43.75.33 tRNA-iMet-CAT-1-4|chr13.trna54-MetCAT@43.75.33 tRNA-iMet-CAT-1-1|chr3.trna363-MetCAT@43.75.33 tRNA-iMet-CAT-1-3|chr13.trna476-MetCAT@43.75.33 tRNA-iMet-CAT-1-6|chr13.trna75-MetCAT@43.75.33 tRNA-iMet-CAT-1-2|chr13.trna43-MetCAT@43.75.33 tRNA-iMet-CAT-1-7|chr13.trna441-MetCAT@43.75.33 tRNA-iMet-CAT-2-1|chr15.trna384-MetCAT@43.75.33	1.87334	2.0232	0.4496	1.3488	0.0749334	0.0749334	0.374667	1.49867	-1.55794	0.0098385	0.582972
GAGGTCCCGGGTTCAAATCC	i-tRF	16	tRNA-Pro-TGG-2-4|chr17.trna433-ProTGG@42.61.20 tRNA-Pro-TGG-2-3|chr14.trna81-ProTGG@42.61.20 tRNA-Pro-AGG-1-5|chr13.trna451-ProAGG@42.61.20 tRNA-Pro-AGG-1-4|chr7.trna454-ProAGG@42.61.20 tRNA-Pro-AGG-1-3|chr6.trna15-ProAGG@42.61.20 tRNA-Pro-AGG-1-6|chr14.trna313-ProAGG@42.61.20 tRNA-Pro-AGG-1-1|chr1.trna281-ProAGG@42.61.20 tRNA-Pro-AGG-1-2|chr3.trna40-ProAGG@42.61.20 tRNA-Pro-CGG-1-2|chr11.trna188…	0.599467	2.62267	0.599467	0.4496	0.149867	0.4496	0.149867	0.524534	-1.55958	0.0235312	0.866156
CATTTGACTGCAGATCAAGAGGTCCCCGGT	i-tRF	6	tRNA-Cys-GCA-3-3|chr11.trna626-CysGCA@24.53.30 tRNA-Cys-GCA-3-2|chr11.trna345-CysGCA@24.53.30 tRNA-Cys-GCA-3-4|chr11.trna625-CysGCA@24.53.30 tRNA-Cys-GCA-8-1|chr6.trna454-CysGCA@24.53.30 tRNA-Cys-GCA-3-1|chr6.trna65-CysGCA@24.53.30 tRNA-Cys-GCA-7-1|chr6.trna457-CysGCA@24.53.30	19.4827	22.3302	12.2891	38.216	5.69494	4.42107	5.17041	15.2115	-1.55963	0.000289776	0.0676081
TAGTGGTTAGGATTCGGCGCTCTCACCGCCGCGGCCCG	i-tRF	9	tRNA-Glu-CTC-1-4|chr1.trna299-GluCTC@13.50.38 tRNA-Glu-CTC-1-7|chr10.trna38-GluCTC@13.50.38 tRNA-Glu-CTC-1-9|chr13.trna492-GluCTC@13.50.38 tRNA-Glu-CTC-1-3|chr1.trna442-GluCTC@13.50.38 tRNA-Glu-CTC-1-5|chr3.trna338-GluCTC@13.50.38 tRNA-Glu-CTC-1-2|chr1.trna445-GluCTC@13.50.38 tRNA-Glu-CTC-1-6|chr3.trna143-GluCTC@13.50.38 tRNA-Glu-CTC-1-1|chr1.trna448-GluCTC@13.50.38 tRNA-Glu-CTC-1-8|chr11.trna846…	0.374667	0.824268	0.2248	0.299734	0.149867	0	0.0749334	0.299734	-1.56283	0.0493144	1
GCCCGGCTAGCTCAGTCGGTAGAGCATGAG	5-tRF	7	tRNA-Lys-CTT-3-5|chr17.trna27-LysCTT@1.30.30 tRNA-Lys-CTT-3-2|chr3.trna341-LysCTT@1.30.30 tRNA-Lys-CTT-3-4|chr13.trna67-LysCTT@1.30.30 tRNA-Lys-CTT-3-3|chr11.trna895-LysCTT@1.30.30 tRNA-Lys-CTT-3-1|chr3.trna136-LysCTT@1.30.30 tRNA-Lys-CTT-3-6|chr17.trna437-LysCTT@1.30.30 tRNA-Lys-CTT-3-7|chr17.trna29-LysCTT@1.30.30	2.99734	3.5968	0.4496	1.04907	0.149867	0.299734	0.824268	1.27387	-1.56551	0.00875248	0.551005
CATAATCTGAAGGTCCTGAGTTCGAACCTCAGAGAGGGCACC	3-tRH	1	tRNA-Met-CAT-3-1|chr13.trna485-MetCAT@34.75.42	1.5736	1.64854	0.149867	0.974134	0.149867	0.149867	0.524534	0.4496	-1.56649	0.0164305	0.739981
TTGGCCTCCTAAGCCAGGGATTGTGGGTTCGAGTCCCATCTGGGGTGCCA	3-tRF	1	tRNA-Arg-CCT-4-1|chr6.trna49-ArgCCT@27.76.50	0.4496	0.974134	0.2248	0.974134	0.0749334	0.2248	0	0.524534	-1.56814	0.0258589	0.880341
GATCAGAAGATTCTAGGTTCGACTCCTGGCTGGCTCGCCA	3-tRF	2	tRNA-Arg-ACG-3-2|chr13.trna467-ArgACG@37.76.40 tRNA-Arg-ACG-3-1|chr9.trna327-ArgACG@37.76.40	1.3488	4.0464	0.749334	2.09814	0.374667	0.899201	0.299734	0.749334	-1.56928	0.00615178	0.45086
GATTGAGGGTTCGAATCCCTTCGTGGTTGCCA	3-tRF	2	tRNA-Arg-TCG-3-1|chr13.trna39-ArgTCG@45.76.32 tRNA-Arg-TCG-3-2|chr13.trna443-ArgTCG@45.76.32	1.27387	1.27387	1.3488	0.749334	0.299734	0.149867	0.674401	0.374667	-1.57369	0.0106394	0.607432
GTCTCTGTGGCGCAATCGGTTAGCGCGTTCGGCTGTTAACCGAAAGGTTGGTGGT	5-tRF	9	tRNA-Asn-GTT-3-8|chr10.trna167-AsnGTT@1.55.55 tRNA-Asn-GTT-3-6|chr3.trna141-AsnGTT@1.55.55 tRNA-Asn-GTT-3-4|chr3.trna138-AsnGTT@1.55.55 tRNA-Asn-GTT-3-3|chr3.trna134-AsnGTT@1.55.55 tRNA-Asn-GTT-3-9|chr11.trna632-AsnGTT@1.55.55 tRNA-Asn-GTT-3-7|chr5.trna472-AsnGTT@1.55.55 tRNA-Asn-GTT-3-1|chr1.trna451-AsnGTT@1.55.55 tRNA-Asn-GTT-3-5|chr3.trna343-AsnGTT@1.55.55 tRNA-Asn-GTT-3-2|chr2.trna819-AsnGTT@…	0.599467	1.64854	0.974134	2.0232	0.0749334	0.374667	0.524534	0.749334	-1.57469	0.00541723	0.413289
ACTTCGGATCAGAAGATTGAGGGTTCGAGTCCCTTCGTGGTCGCCA	3-tRF	1	tRNA-Arg-TCG-2-1|chr11.trna453-ArgTCG@31.76.46	4.12134	3.5968	0.899201	5.84481	0.149867	0.824268	0.899201	3.1472	-1.57517	0.0060746	0.447274
TCCCTGGTGGTCTAGTG	5-tRF	14	tRNA-Glu-CTC-1-1|chr1.trna448-GluCTC@1.17.17 tRNA-Glu-CTC-1-8|chr11.trna846-GluCTC@1.17.17 tRNA-Glu-CTC-1-4|chr1.trna299-GluCTC@1.17.17 tRNA-Glu-CTC-1-7|chr10.trna38-GluCTC@1.17.17 tRNA-Glu-CTC-1-9|chr13.trna492-GluCTC@1.17.17 tRNA-Glu-CTC-1-3|chr1.trna442-GluCTC@1.17.17 tRNA-Glu-CTC-1-5|chr3.trna338-GluCTC@1.17.17 tRNA-Glu-CTC-1-2|chr1.trna445-GluCTC@1.17.17 tRNA-Glu-CTC-1-6|chr3.trna143-GluCTC@…	3.44694	2.84747	0.374667	0.4496	0.149867	0.4496	0.374667	1.27387	-1.57683	0.0186516	0.795801
GTAGTCGTGGCCGAGTGGTTA	5-tRF	9	tRNA-Ser-AGA-2-4|chr13.trna52-SerAGA@1.21.21 tRNA-Ser-AGA-2-5|chr13.trna471-SerAGA@1.21.21 tRNA-Ser-AGA-2-6|chr13.trna444-SerAGA@1.21.21 tRNA-Ser-AGA-2-3|chr13.trna50-SerAGA@1.21.21 tRNA-Ser-AGA-2-1|chr4.trna8-SerAGA@1.21.21 tRNA-Ser-AGA-2-2|chr11.trna186-SerAGA@1.21.21 tRNA-Ser-AGA-1-1|chr13.trna473-SerAGA@1.21.21 tRNA-Ser-TGA-2-2|chr13.trna76-SerTGA@1.21.21 tRNA-Ser-TGA-2-1|chr13.trna477-SerTGA…	1.5736	1.19893	0.599467	1.19893	0.149867	0.2248	0.2248	0.899201	-1.5783	0.0034746	0.320727
AGTCCCACCAGAGTCGCCA	3-tRF	1	tRNA-Arg-TCT-4-1|chr19.trna250-ArgTCT@58.76.19	6.36934	5.24534	2.248	7.71814	0.599467	0.4496	1.87334	4.79574	-1.58172	0.00254808	0.26451
TGAATCCAGCGATCCGAGTTCAAATCTCGGTGGAACCTCC	3-tRH	4	tRNA-Gln-CTG-2-2|chr11.trna795-GlnCTG@35.74.40 tRNA-Gln-CTG-2-1|chr9.trna147-GlnCTG@35.74.40 tRNA-Gln-CTG-2-3|chr13.trna29-GlnCTG@35.74.40 tRNA-Gln-CTG-2-4|chr13.trna475-GlnCTG@35.74.40	1.94827	2.9224	0.299734	1.64854	0.599467	0.299734	0	1.04907	-1.58329	0.0239741	0.866156
TGTGAGTTCGATCCTCACCTGGAGCACCA	3-tRF	1	tRNA-Ile-TAT-1-1|chr7.trna76-IleTAT@49.77.29	0.2248	0.824268	0.149867	0.2248	0	0	0.0749334	0.374667	-1.58396	0.0401393	1
CTAAGCCAGGGATTGTGGGTTC	i-tRF	5	tRNA-Arg-CCT-3-1|chr17.trna432-ArgCCT@35.56.22 tRNA-Arg-CCT-1-1|chr11.trna452-ArgCCT@35.56.22 tRNA-Arg-CCT-2-2|chrX.trna120-ArgCCT@35.56.22 tRNA-Arg-CCT-2-1|chr11.trna527-ArgCCT@35.56.22 tRNA-Arg-CCT-4-1|chr6.trna49-ArgCCT@35.56.22	0.299734	0.674401	0.2248	0.524534	0.0749334	0	0.149867	0.299734	-1.58925	0.0239503	0.866156
GCATTGGTGGTTCAGTGGTAGAATTCTCGCCTGCCACGCGGGAG	5-tRF	10	tRNA-Gly-GCC-2-5|chr8.trna383-GlyGCC@1.44.44 tRNA-Gly-GCC-2-1|chr1.trna290-GlyGCC@1.44.44 tRNA-Gly-GCC-2-4|chr8.trna384-GlyGCC@1.44.44 tRNA-Gly-GCC-4-1|chr8.trna247-GlyGCC@1.44.44 tRNA-Gly-GCC-3-1|chr1.trna612-GlyGCC@1.44.44 tRNA-Gly-GCC-2-6|chr11.trna797-GlyGCC@1.44.44 tRNA-Gly-GCC-2-2|chr2.trna742-GlyGCC@1.44.44 tRNA-Gly-GCC-2-7|chr13.trna42-GlyGCC@1.44.44 tRNA-Gly-GCC-2-8|chr13.trna74-GlyGCC@1…	0.374667	0.974134	0.749334	1.19893	0.149867	0	0.299734	0.674401	-1.59251	0.0126884	0.672912
CGGTAGAGCATGAGACTCTTAATCTCAGGGTCGTGGGT	i-tRF	7	tRNA-Lys-CTT-3-2|chr3.trna341-LysCTT@17.54.38 tRNA-Lys-CTT-3-4|chr13.trna67-LysCTT@17.54.38 tRNA-Lys-CTT-3-3|chr11.trna895-LysCTT@17.54.38 tRNA-Lys-CTT-3-1|chr3.trna136-LysCTT@17.54.38 tRNA-Lys-CTT-3-6|chr17.trna437-LysCTT@17.54.38 tRNA-Lys-CTT-3-7|chr17.trna29-LysCTT@17.54.38 tRNA-Lys-CTT-3-5|chr17.trna27-LysCTT@17.54.38	0.524534	1.124	0.299734	0.524534	0.0749334	0.0749334	0.2248	0.374667	-1.59362	0.0121916	0.65681
GAAATCCAATGGGGTCTCCCCGCGCAGGTTCGAATCCTGCTCACAGCGCCA	3-tRH	1	tRNA-Ser-CGA-1-1|chr11.trna192-SerCGA@35.85.51	0.749334	0.749334	0.599467	2.0232	0.149867	0.0749334	0.0749334	1.19893	-1.59381	0.018895	0.797898
TCACGCGGGAGACCGGGGTTCGATTCCCCGACGGGGA	i-tRF	13	tRNA-Asp-GTC-1-4|chr1.trna440-AspGTC@35.71.37 tRNA-Asp-GTC-1-6|chr5.trna588-AspGTC@35.71.37 tRNA-Asp-GTC-1-9|chr11.trna29-AspGTC@35.71.37 tRNA-Asp-GTC-1-3|chr1.trna443-AspGTC@35.71.37 tRNA-Asp-GTC-1-2|chr1.trna446-AspGTC@35.71.37 tRNA-Asp-GTC-1-13|chr13.trna472-AspGTC@35.71.37 tRNA-Asp-GTC-1-8|chr10.trna379-AspGTC@35.71.37 tRNA-Asp-GTC-1-7|chr5.trna586-AspGTC@35.71.37 tRNA-Asp-GTC-1-12|chr13.trna…	20.4568	55.3009	10.9403	24.8779	7.34347	4.496	8.99201	9.66641	-1.59504	0.000478782	0.0907708
ATGTCTGCGTGGGTTCGAACCCCACTCCTGGTAC	3-tRF	1	tRNA-Leu-TAA-2-1|chr10.trna582-LeuTAA@51.84.34	0.899201	2.84747	0.299734	1.19893	0.2248	0.0749334	0.2248	1.124	-1.59558	0.0152037	0.730403
CCCACCTGGGGTGCCA	3-tRF	2	tRNA-Arg-CCT-2-1|chr11.trna527-ArgCCT@61.76.16 tRNA-Arg-CCT-2-2|chrX.trna120-ArgCCT@61.76.16	0.299734	0.524534	0.149867	0.299734	0	0.0749334	0.0749334	0.2248	-1.60181	0.0372668	1
GGAGCTGGGGATTGTGGGTTCGAGTCCCATCTGGGTCGCCA	3-tRH	1	tRNA-Arg-CCG-3-1|chr11.trna418-ArgCCG@36.76.41	13.488	47.0582	13.9376	34.7691	6.74401	7.11867	5.84481	11.3149	-1.6058	0.000370706	0.0767118
GTCCCTGGTTCAATCCCGGGTTTCGGCACCA	3-tRF	1	tRNA-Phe-GAA-3-1|chr13.trna480-PheGAA@46.76.31	0.674401	0.4496	0.2248	0.824268	0	0	0.374667	0.299734	-1.60592	0.0291399	0.933522
AGCACTCTGGACTCTGAATCCAGCGACCCGAGTTCAAATCTCGGTGGGACCTCCA	3-tRF	1	tRNA-Gln-CTG-1-1|chr13.trna51-GlnCTG@21.75.55	1.19893	0.374667	0.149867	0.974134	0	0	0.299734	0.599467	-1.60634	0.0341281	0.972733
ATCCCACCAGAGTCGCCA	3-tRF	1	tRNA-Arg-TCT-1-1|chr11.trna796-ArgTCT@59.76.18	2.39787	2.39787	0.749334	3.22214	0.374667	0.2248	0.674401	1.49867	-1.60796	0.00134904	0.178712
ACTTCGGATCAGAAGATTGAGGGTTCGAATCCCTTCGTGGTTGCCA	3-tRF	2	tRNA-Arg-TCG-3-2|chr13.trna443-ArgTCG@31.76.46 tRNA-Arg-TCG-3-1|chr13.trna39-ArgTCG@31.76.46	6.96881	4.79574	2.4728	10.9403	1.19893	0.749334	1.72347	4.64587	-1.60905	0.00134211	0.17854
TGAGGGTTCGAGTCCCTTCGTGGTCGCCA	3-tRF	2	tRNA-Arg-CCG-1-1|chr13.trna488-ArgCCG@48.76.29 tRNA-Arg-TCG-2-1|chr11.trna453-ArgTCG@48.76.29	7.71814	8.76721	7.94294	12.1392	2.6976	1.3488	2.77254	4.94561	-1.61286	0.000304265	0.0693046
AGTATAGTGGTGAGTATCCCCGCCTGTCACGCGGGAGACCGG	i-tRF	13	tRNA-Asp-GTC-1-7|chr5.trna586-AspGTC@9.50.42 tRNA-Asp-GTC-1-12|chr13.trna474-AspGTC@9.50.42 tRNA-Asp-GTC-1-11|chr13.trna48-AspGTC@9.50.42 tRNA-Asp-GTC-1-5|chr1.trna297-AspGTC@9.50.42 tRNA-Asp-GTC-1-10|chr11.trna189-AspGTC@9.50.42 tRNA-Asp-GTC-1-1|chr1.trna450-AspGTC@9.50.42 tRNA-Asp-GTC-1-4|chr1.trna440-AspGTC@9.50.42 tRNA-Asp-GTC-1-6|chr5.trna588-AspGTC@9.50.42 tRNA-Asp-GTC-1-9|chr11.trna29-AspG…	0.374667	0.674401	0.2248	0.524534	0	0.2248	0.0749334	0.2248	-1.61651	0.0336033	0.968075
CATAATCTGAAGGTCGTGAGTTCGATCCTCACACGGGGCAC	3-tRH	2	tRNA-Met-CAT-1-2|chr15.trna399-MetCAT@34.74.41 tRNA-Met-CAT-1-1|chr8.trna344-MetCAT@34.74.41	10.6405	7.11867	0.149867	3.67174	0.749334	1.04907	0.974134	3.74667	-1.61894	0.0249019	0.874902
[truncated: 532 more rows]

## Sheet: ESM Table 5
tRNA-derived fragments carried by T-cell EVs and up-regulated in the islets of 8 weeks old NOD mice
[truncated: 46 more rows]

[truncated: 4 more sheets: ESM Table 6, ESM Table 7, ESM Table 8, ESM Table 9]
